# Supplementary material for: PneumoKITy: A fast, flexible, specific, and sensitive tool for Streptococcus pneumoniae serotype screening and mixed serotype detection from genome sequence data
Source: Microb Genom. 2022 Dec 14;8(12):mgen000904. doi: 10.1099/mgen.0.000904 (PMC9837567; doi:10.1099/mgen.0.000904)
Supplement: Supplementary material 2 [file mgen-8-904-s002.xlsx]

## Sheet: Sheet1
ENA Accession number	Serotype	SSI Diagnostica isolate article number
ERR1437924	1	82175
ERR1437954	2	82176
ERR1437971	3	82177
ERR1437989	4	82178
ERR1438001	5	82179
ERR1438002	6A	82180
ERR1438003	6B	82181
ERR1438004	6C	82182
ERR1438008	7F	82183
ERR1438005	7A	82184
ERR1438006	7B	82185
ERR1438007	7C	82186
ERR1438009	8	82187
ERR1438010	9A	82188
ERR1438011	9L	82189
ERR1438012	9N	82190
ERR1438013	9V	82191
ERR1437928	10F	82192
ERR1437925	10A	82193
ERR1437926	10B	82194
ERR1437927	10C	82195
ERR1437933	11F	82196
ERR1437929	11A	82197
ERR1437930	11B	82198
ERR1437931	11C	82199
ERR1437932	11D	82200
ERR1437936	12F	82201
ERR1437934	12A	82202
ERR1437935	12B	82203
ERR1437937	13	82204
ERR1437938	14	82205
ERR1437923	15F	82206
ERR1437939	15A	82207
ERR1437940	15B	82208
ERR1437941	15C	82209
ERR1437943	16F	82210
ERR1437942	16A	82211
ERR1437945	17F	82212
ERR1437944	17A	82213
ERR1437949	18F	82214
ERR1437946	18A	82215
ERR1437947	18B	82216
ERR1437948	18C	82217
ERR1437953	19F	82218
ERR1437950	19A	82219
ERR1437951	19B	82220
ERR1437952	19C	82221
ERR1437955	20	82222
ERR1437956	21	82223
ERR1437958	22F	82224
ERR1437957	22A	82225
ERR1437961	23F	82226
ERR1437959	23A	82227
ERR1437960	23B	82228
ERR1437964	24F	82229
ERR1437962	24A	82230
ERR1437963	24B	82231
ERR1437966	25F	82232
ERR1437965	25A	82233
ERR1437967	27	82234
ERR1437969	28F	82235
ERR1437968	28A	82236
ERR1437970	29	82237
ERR1437972	31	82238
ERR1437974	32F	82239
ERR1437973	32A	82240
ERR1437979	33F	82241
ERR1437975	33A	82242
ERR1437976	33B	82243
ERR1437977	33C	82244
ERR1437978	33D	82245
ERR1437980	34	82246
ERR1437984	35F	82247
ERR1437981	35A	82248
ERR1437982	35B	82249
ERR1437983	35C	82250
ERR1437985	36	82251
ERR1437986	37	82252
ERR1437987	38	82253
ERR1437988	39	82254
ERR1437990	40	82255
ERR1437992	41F	82256
ERR1437991	41A	82257
ERR1437993	42	82258
ERR1437994	43	82259
ERR1437995	44	82260
ERR1437996	45	82261
ERR1437997	46	82262
ERR1437999	47F	82263
ERR1437998	47A	82264
ERR1438000	48	82265
