# Supplementary material for: PneumoKITy: A fast, flexible, specific, and sensitive tool for Streptococcus pneumoniae serotype screening and mixed serotype detection from genome sequence data
Source: Microb Genom. 2022 Dec 14;8(12):mgen000904. doi: 10.1099/mgen.0.000904 (PMC9837567; doi:10.1099/mgen.0.000904)
Supplement: Supplementary material 3 [file mgen-8-904-s003.xlsx]

## Sheet: fastq_validation
sampleid	top_hits	max_mm	max_percent	folder	stage1_result	mix_mm	stage2_varids	stage2_hits	stage2_result	predicted_serotype	rag_status	lab serotype	wgs serotype	score
ERR1438791	{'03': 95.5, '18F': 62.3, '18B': 55.6, '18C': 55.6, '48': 51.5}	80	95.5		3			{}	{}	3	GREEN	18F	3	1
ERR1438792	{'09N': 68.9, '09L': 68.4, '09A': 32.4, '09V': 32.2, '36': 31.1}	72	68.9		Below 70% hit - Poor Sequence quality, variant or non-typeable organism.			{}	{}	Below 70% hit - Poor Sequence quality, variant or non-typeable organism.	RED	NOVEL PATTERN	NOVEL	1
ERR1438793	{'18F': 88.4, '18B': 75.3, '18C': 75.3, '18A': 63.6, '16F': 44.3}	43	88.4		18F			{}	{}	18F	AMBER	18F	18F	1
ERR1438794	{'33C': 61.2, '33B': 38.1, '33D': 37.9, '34': 29.6, '33F2': 23.4}	59	61.2		Below 70% hit - Poor Sequence quality, variant or non-typeable organism.			{}	{}	Below 70% hit - Poor Sequence quality, variant or non-typeable organism.	RED	33C	Failed	1
ERR1438795	{'48': 99.2, '24A': 46.9, '24B': 39.4, '24F': 39.0, '24F2': 37.3}	104	99.2		48			{}	{}	48	GREEN	48	48	1
ERR1438796	{'48': 99.2, '24A': 47.0, '24B': 39.3, '24F': 39.0, '24F2': 37.6}	138	99.2		48			{}	{}	48	GREEN	48	48	1
ERR1438797	{'48': 99.2, '24A': 46.9, '24B': 39.6, '24F': 39.0, '24F2': 37.6}	107	99.2		48			{}	{}	48	GREEN	48	48	1
ERR1438798	{'48': 99.2, '24A': 47.3, '24B': 39.4, '24F': 39.0, '24F2': 37.9}	114	99.2		48			{}	{}	48	GREEN	48	48	1
ERR1438799	{'36': 99.6, '09L': 27.5, '09N': 27.2, '14': 26.5, '19F-II': 25.7}	38	99.6		36			{}	{}	36	GREEN	36	36	1
ERR1438800	{'38': 90.2, '25F': 86.1, '25A': 85.1, '36': 11.9, '20': 8.4}	74	90.2	25F_25A_38			[[0], [18]]	{'wcyD': ['b: 23.33'], 'wcyV': 4.69}	{'wcyD': 0, 'wcyV': 'not_detected'}	25F_25A_38	RED	NTR	Failed	0
ERR1438801	{'18F': 97.4, '18B': 76.0, '18C': 76.0, '18A': 62.6, '16F': 44.0}	78	97.4		18F			{}	{}	18F	GREEN	18F	18F	1
ERR1438802	{'09A': 99.6, '09V': 99.4, '09N': 43.1, '09L': 41.4, '22F': 32.2}	68	99.6		9A/9V			{}	{}	9A/9V	GREEN	09A	09A	1
ERR1438803	{'09A': 99.4, '09V': 99.2, '09N': 38.6, '09L': 37.4, '06A-IV': 27.8}	118	99.4		9A/9V			{}	{}	9A/9V	GREEN	09A	09V	1
ERR1438804	{'09A': 99.6, '09V': 99.4, '09N': 39.1, '09L': 37.2, '35B': 27.0}	93	99.6		9A/9V			{}	{}	9A/9V	GREEN	Serogroup 9	Serogroup 9	1
ERR1438805	{'24F2': 99.3, '24B': 88.3, '24F': 86.9, '24A': 71.3, '07B': 55.0}	32	99.3		24F/24B			{}	{}	24F/24B	GREEN	24F	24F	1
ERR1438806	{'12F': 98.0, '44': 94.5, '12B': 93.1, '12A': 82.1, '46': 79.0}	108	98	12F_12A_12B_44_46			[[5]]	{'wciI': [2, 100.0]}	{'wciI': 2}	12F	GREEN	12B	12F	1
ERR1438807	{'24F2': 99.0, '24B': 87.8, '24F': 86.3, '24A': 71.4, '07B': 54.5}	37	99		24F/24B			{}	{}	24F/24B	GREEN	24F	24F	1
ERR1438808	{'16F': 96.8, '19F-IV': 45.0, '19F-II': 44.3, '19F': 43.2, '28F': 42.9}	68	96.8		16F			{}	{}	16F	GREEN	16F	16F	1
ERR1438809	{'38': 90.2, '25F': 86.1, '25A': 85.1, '16F': 32.1, '19F-II': 25.0}	83	90.2	25F_25A_38			[[0], [18]]	{'wcyD': ['b: 22.59'], 'wcyV': 4.69}	{'wcyD': 0, 'wcyV': 'not_detected'}	25F_25A_38	RED	38	38	0
ERR1438810	{'31': 99.7, '41A': 57.7, '41F': 49.6, '06A-II': 36.9, '06A-VI': 36.9}	92	99.7		31			{}	{}	31	GREEN	31	31	1
ERR1438811	{'48': 99.5, '24A': 47.3, '24B': 40.1, '24F': 39.8, '24F2': 38.0}	67	99.5		48			{}	{}	48	GREEN	48	48	1
ERR1438812	{'18C': 99.5, '18B': 99.3, '18F': 75.6, '18A': 63.2, '16F': 39.4}	116	99.5		18C/18B			{}	{}	18C/18B	GREEN	18B	18B	1
ERR1438813	{'18F': 99.9, '18B': 71.8, '18C': 71.8, '18A': 61.1, '16F': 42.2}	114	99.9		18F			{}	{}	18F	GREEN	18F	18F	1
ERR1438814	{'35B': 99.8, '33F': 34.0, '34': 33.7, '35C': 33.4, '35A': 32.9}	54	99.8		35B/35D			{}	{}	35B/35D	GREEN	35B	35B	1
ERR1438815	{'07A': 99.7, '07F': 99.5, '19F-II': 37.6, '19F-IV': 36.2, '19F': 36.1}	79	99.7		7F/7A			{}	{}	7F/7A	GREEN	07A	07F	1
ERR1438816	{'28A': 94.9, '28F': 87.9, '23F': 52.0, '06A-IV': 42.4, '16F': 41.7}	101	94.9		28F/28A			{}	{}	28F/28A	GREEN	28A	28A	1
ERR1438817	{'09A': 99.7, '09V': 99.5, '09N': 42.9, '09L': 41.1, '06A-IV': 27.1}	119	99.7		9A/9V			{}	{}	9A/9V	GREEN	09A	09V	1
ERR1438818	{'28A': 98.0, '28F': 91.5, '23F': 49.5, '16F': 44.2, '06B-I': 40.0}	60	98		28F/28A			{}	{}	28F/28A	GREEN	28A	28A	1
ERR1438819	{'18C': 99.7, '18B': 99.6, '18F': 75.8, '18A': 62.4, '16F': 39.2}	80	99.7		18C/18B			{}	{}	18C/18B	GREEN	18C	18C	1
ERR1438820	{'19A-II': 100.0, '19A-I': 96.6, '19A': 85.0, '19A-III': 84.8, '19AF': 62.3}	64	100	19A_19AF			[[6]]	{'wzy': [1, 95.25]}	{'wzy': 1}	19A	GREEN	19A	19A	1
ERR1438821	{'19A-II': 100.0, '19A-I': 96.6, '19A': 85.1, '19A-III': 84.9, '19AF': 62.4}	77	100	19A_19AF			[[6]]	{'wzy': [1, 95.25]}	{'wzy': 1}	19A	GREEN	19A	19A	1
ERR1438822	{'19A-II': 100.0, '19A-I': 97.5, '19A': 86.0, '19A-III': 85.8, '19AF': 62.4}	69	100	19A_19AF			[[6]]	{'wzy': [1, 95.79]}	{'wzy': 1}	19A	GREEN	19A	19A	1
ERR1438823	{'19A-II': 100.0, '19A-I': 96.6, '19A': 85.3, '19A-III': 85.1, '19AF': 62.3}	56	100	19A_19AF			[[6]]	{'wzy': [1, 95.25]}	{'wzy': 1}	19A	GREEN	19A	19A	1
ERR1438824	{'19A': 100.0, '19A-III': 99.8, '19A-I': 86.7, '19A-II': 84.4, '19AF': 57.6}	113	100	19A_19AF			[[6]]	{'wzy': [1, 100.0]}	{'wzy': 1}	19A	GREEN	19A	19A	1
ERR1438825	{'19A-I': 99.4, '19A-II': 97.4, '19A': 87.4, '19A-III': 87.2, '19AF': 62.1}	129	99.4	19A_19AF			[[6]]	{'wzy': [1, 95.25]}	{'wzy': 1}	19A	GREEN	19A	19A	1
ERR1438826	{'19A': 99.9, '19A-III': 99.7, '19A-I': 88.1, '19A-II': 86.0, '19AF': 59.5}	138	99.9	19A_19AF			[[6]]	{'wzy': [1, 100.0]}	{'wzy': 1}	19A	GREEN	19A	19A	1
ERR1438827	{'19A-II': 99.3, '19A-I': 96.1, '19A': 85.0, '19A-III': 84.8, '19AF': 61.9}	80	99.3	19A_19AF			[[6]]	{'wzy': [1, 95.25]}	{'wzy': 1}	19A	GREEN	19A	19A	1
ERR1438828	{'19A': 99.7, '19A-III': 99.5, '19A-I': 88.5, '19A-II': 86.7, '19AF': 58.9}	114	99.7	19A_19AF			[[6]]	{'wzy': [1, 100.0]}	{'wzy': 1}	19A	GREEN	19A	19A	1
ERR1438829	{'19A-II': 100.0, '19A-I': 96.6, '19A': 85.1, '19A-III': 84.9, '19AF': 62.4}	55	100	19A_19AF			[[6]]	{'wzy': [1, 95.25]}	{'wzy': 1}	19A	GREEN	19A	19A	1
ERR1438830	{'19A-II': 100.0, '19A-I': 96.6, '19A': 85.2, '19A-III': 85.0, '19AF': 62.5}	112	100	19A_19AF			[[6]]	{'wzy': [1, 95.25]}	{'wzy': 1}	19A	GREEN	19A	19A	1
ERR1438831	{'19A-II': 100.0, '19A-I': 96.6, '19A': 85.2, '19A-III': 85.0, '19AF': 62.5}	107	100	19A_19AF			[[6]]	{'wzy': [1, 95.25]}	{'wzy': 1}	19A	GREEN	19A	19A	1
ERR1438832	{'19A-II': 99.9, '19A-I': 97.1, '19A': 88.2, '19A-III': 88.0, '19AF': 62.8}	72	99.9	19A_19AF			[[6]]	{'wzy': [1, 98.39]}	{'wzy': 1}	19A	GREEN	19A	19A	1
ERR1438833	{'19A': 99.3, '19A-III': 99.1, '19A-I': 87.5, '19A-II': 85.2, '19AF': 58.5}	79	99.3	19A_19AF			[[6]]	{'wzy': [1, 100.0]}	{'wzy': 1}	19A	GREEN	19A	19A	1
ERR1438834	{'19A': 100.0, '19A-III': 99.8, '19A-I': 86.2, '19A-II': 83.7, '19AF': 57.9}	126	100	19A_19AF			[[6]]	{'wzy': [1, 100.0]}	{'wzy': 1}	19A	GREEN	19A	19A	1
ERR1438835	{'19A': 100.0, '19A-III': 99.8, '19A-I': 86.2, '19A-II': 83.8, '19AF': 57.6}	108	100	19A_19AF			[[6]]	{'wzy': [1, 100.0]}	{'wzy': 1}	19A	GREEN	19A	19A	1
ERR1438836	{'12F': 97.7, '44': 94.4, '12B': 93.2, '12A': 81.3, '46': 78.3}	178	97.7	12F_12A_12B_44_46			[[5]]	{'wciI': [2, 100.0]}	{'wciI': 2}	12F	GREEN	12F	12F	1
ERR1438837	{'22F': 94.0, '22A': 70.8, '06A-II': 45.4, '06A-VI': 45.3, '06B-I': 45.2}	70	94		22F			{}	{}	22F	GREEN	22F	22F	1
ERR1438839	{'07A': 99.7, '07F': 99.5, '19F-II': 37.2, '19F-IV': 36.4, '19F': 35.3}	146	99.7		7F/7A			{}	{}	7F/7A	GREEN	07F	07F	1
ERR1438840	{'19A-II': 100.0, '19A-I': 96.9, '19A': 85.3, '19A-III': 85.1, '19AF': 62.4}	152	100	19A_19AF			[[6]]	{'wzy': [1, 95.25]}	{'wzy': 1}	19A	GREEN	19A	19A	1
ERR1438841	{'09N': 100.0, '09L': 89.3, '09A': 32.8, '09V': 32.8, '36': 29.6}	57	100		9N/9L			{}	{}	9N/9L	GREEN	09N	09N	1
ERR1438842	{'19A-II': 100.0, '19A-I': 96.6, '19A': 85.0, '19A-III': 84.8, '19AF': 62.6}	81	100	19A_19AF			[[6]]	{'wzy': [1, 95.25]}	{'wzy': 1}	19A	GREEN	19A	19A	1
ERR1438843	{'03': 94.3, '01': 17.8, '36': 17.8, '09N': 16.3, '20': 16.2}	89	94.3		3			{}	{}	3	GREEN	3	3	1
ERR1438844	{'06C-I': 100.0, '06C': 99.8, '06D': 84.8, '06A-II': 79.8, '06A-VI': 79.8}	107	100	6A_6B_6C_6D			[[2]]	{'wciN': ['b', 91.3]}	{'wciN': 'b'}	6C/6D	GREEN	06C	06C	1
ERR1438845	{'06C-I': 99.9, '06C': 99.7, '06D': 84.8, '06A-II': 79.8, '06A-VI': 79.8}	161	99.9	6A_6B_6C_6D			[[2]]	{'wciN': ['b', 91.3]}	{'wciN': 'b'}	6C/6D	GREEN	06C	06C	1
ERR1438846	{'19A-II': 100.0, '19A-I': 96.7, '19A': 85.1, '19A-III': 84.9, '19AF': 62.8}	71	100	19A_19AF			[[6]]	{'wzy': [1, 95.25]}	{'wzy': 1}	19A	GREEN	19A	19A	1
ERR1438847	{'08': 99.8, '22F': 36.1, '06A-II': 32.9, '06A-VI': 32.8, '06A-IV': 32.6}	75	99.8		8			{}	{}	8	GREEN	8	8	1
ERR1438848	{'19A-I': 98.9, '19A-II': 97.2, '19A': 87.7, '19A-III': 87.5, '19AF': 62.2}	112	98.9	19A_19AF			[[6]]	{'wzy': [1, 95.25]}	{'wzy': 1}	19A	GREEN	19A	19A	1
ERR1438849	{'11D': 99.3, '11A': 96.5, '11F': 42.3, '11C': 36.3, '11B': 34.8}	34	99.3		11A/11D			{}	{}	11A/11D	GREEN	11A	11A	1
ERR1438850	{'19A': 99.4, '19A-III': 99.2, '19A-I': 86.1, '19A-II': 84.0, '19AF': 57.4}	98	99.4	19A_19AF			[[6]]	{'wzy': [1, 100.0]}	{'wzy': 1}	19A	GREEN	19A	19A	1
ERR1438851	{'09N': 100.0, '09L': 89.6, '09A': 33.9, '09V': 33.9, '36': 32.3}	96	100		9N/9L			{}	{}	9N/9L	GREEN	09N	09N	1
ERR1438852	{'19A-II': 100.0, '19A-I': 97.9, '19A': 86.4, '19A-III': 86.2, '19AF': 63.0}	55	100	19A_19AF			[[6]]	{'wzy': [1, 95.25]}	{'wzy': 1}	19A	GREEN	19A	19A	1
ERR1438853	{'35F': 99.3, '47F': 74.9, '35B': 27.6, '34': 27.3, '36': 23.1}	54	99.3		35F			{}	{}	35F	GREEN	35F	35F	1
ERR1438854	{'21': 99.7, '22F': 36.3, '06A-IV': 33.0, '06A-II': 32.3, '06A-VI': 32.2}	70	99.7		21			{}	{}	21	GREEN	21	21	1
ERR1438855	{'19A-II': 100.0, '19A-I': 96.6, '19A': 85.3, '19A-III': 85.1, '19AF': 62.2}	83	100	19A_19AF			[[6]]	{'wzy': [1, 97.62]}	{'wzy': 1}	19A	GREEN	19A	19A	1
ERR1438856	{'22F': 94.0, '22A': 70.3, '06B-I': 45.5, '06A-II': 45.4, '06A-III': 45.4}	96	94		22F			{}	{}	22F	GREEN	22F	22F	1
ERR1438857	{'09A': 99.7, '09V': 99.5, '09N': 39.4, '09L': 37.5, '06A-IV': 27.1}	131	99.7		9A/9V			{}	{}	9A/9V	GREEN	09V	09V	1
ERR1438858	{'19A-II': 99.0, '19A-I': 97.1, '19A': 85.8, '19A-III': 85.6, '19AF': 62.5}	185	99	19A_19AF			[[6]]	{'wzy': [1, 95.4]}	{'wzy': 1}	19A	GREEN	19A	19A	1
ERR1438859	{'09N': 99.9, '09L': 89.1, '09A': 33.4, '09V': 33.4, '36': 30.1}	82	99.9		9N/9L			{}	{}	9N/9L	GREEN	09N	09N	1
ERR1438860	{'06D': 91.9, '06C-I': 86.5, '06C': 86.4, '06A-III': 79.1, '06B-I': 78.6}	82	91.9	6A_6B_6C_6D			[[0]]	{'wciN': ['b: 89.0']}	{'wciN': 0}	Serotype within 6A_6B_6C_6D unexpected variant pattern	RED	06D	06D	0
ERR1438861	{'27': 99.7, '06B-I': 42.2, '06A-III': 41.9, '22F': 41.3, '06C': 41.2}	97	99.7		27			{}	{}	27	GREEN	27	27	1
ERR1438862	{'06A': 100.0, '06A-IV': 99.6, '06B-II': 95.6, '06A-V': 93.8, '06A-III': 91.7}	115	100	6A_6B_6C_6D			[[1]]	{'wciN': ['a', 100.0]}	{'wciN': 'a'}	6A/6B	GREEN	06A	06A	1
ERR1438863	{'19A-II': 100.0, '19A-I': 96.6, '19A': 85.0, '19A-III': 84.8, '19AF': 62.2}	59	100	19A_19AF			[[6]]	{'wzy': [1, 95.25]}	{'wzy': 1}	19A	GREEN	19A	19A	1
ERR1438864	{'19A-I': 99.3, '19A-II': 97.6, '19A': 87.9, '19A-III': 87.7, '19AF': 62.6}	99	99.3	19A_19AF			[[6]]	{'wzy': [1, 95.25]}	{'wzy': 1}	19A	GREEN	19A	19A	1
ERR1438865	{'19A-I': 99.5, '19A-II': 97.6, '19A': 88.1, '19A-III': 87.9, '19AF': 62.3}	162	99.5	19A_19AF			[[6]]	{'wzy': [1, 95.25]}	{'wzy': 1}	19A	GREEN	19A	19A	1
ERR1438866	{'39': 99.1, '29': 27.7, '34': 22.5, '43': 19.5, '33C': 18.7}	43	99.1		39			{}	{}	39	GREEN	39	39	1
ERR1438867	{'06C-I': 99.9, '06C': 99.7, '06D': 84.6, '06A-II': 79.6, '06A-VI': 79.6}	84	99.9	6A_6B_6C_6D			[[2]]	{'wciN': ['b', 91.3]}	{'wciN': 'b'}	6C/6D	GREEN	06C	06C	1
ERR1438868	{'06A-IV': 99.9, '06A': 99.7, '06B-II': 95.1, '06A-V': 93.5, '06A-III': 91.5}	117	99.9	6A_6B_6C_6D			[[1]]	{'wciN': ['a', 100.0]}	{'wciN': 'a'}	6A/6B	GREEN	06A	06A	1
ERR1438869	{'07A': 99.5, '07F': 99.3, '19F-II': 37.0, '19F-IV': 36.4, '19F': 35.5}	74	99.5		7F/7A			{}	{}	7F/7A	GREEN	07F	07F	1
ERR1438870	{'03': 95.8, '01': 19.5, '20': 17.9, '09L': 17.2, '09N': 16.8}	100	95.8		3			{}	{}	3	GREEN	3	3	1
ERR1438871	{'15C': 94.1, '15B': 93.9, '15A': 62.1, '15F': 48.6, '23A': 33.4}	35	94.1		15B/15C			{}	{}	15B/15C	GREEN	15C	15B/C	1
ERR1438872	{'09N': 100.0, '09L': 89.1, '09A': 32.7, '09V': 32.7, '36': 32.5}	43	100		9N/9L			{}	{}	9N/9L	GREEN	09N	09N	1
ERR1438873	{'01': 99.9, '19F': 32.2, '19F-I': 31.8, '19F-III': 31.5, '19F-II': 31.3}	68	99.9		1			{}	{}	1	GREEN	1	1	1
ERR1438874	{'33F2': 100.0, '33F': 74.9, '33A': 70.5, '34': 41.8, '35B': 32.8}	78	100		33F/33A			{}	{}	33F/33A	GREEN	33F	33F	1
ERR1438875	{'22F': 94.0, '22A': 70.2, '06A-II': 45.6, '06A-VI': 45.5, '06B-I': 45.5}	93	94		22F			{}	{}	22F	GREEN	22F	22F	1
ERR1438876	{'09N': 100.0, '09L': 89.3, '09A': 32.8, '09V': 32.8, '36': 32.5}	89	100		9N/9L			{}	{}	9N/9L	GREEN	09N	09N	1
ERR1438877	{'15C': 95.8, '15B': 95.7, '15A': 61.3, '15F': 47.8, '23A': 34.9}	50	95.8		15B/15C			{}	{}	15B/15C	GREEN	15C	15B	1
ERR1438878	{'22F': 99.0, '22A': 73.7, '06A': 42.9, '06B': 42.4, '06A-I': 42.1}	88	99		22F			{}	{}	22F	GREEN	22F	22F	1
ERR1438879	{'20': 99.5, '22F': 51.2, '22A': 36.6, '16A': 31.7, '35A': 29.6}	88	99.5		20			{}	{}	20	GREEN	20	20	1
ERR1438880	{'19A-I': 99.7, '19A-II': 97.6, '19A': 87.7, '19A-III': 87.5, '19AF': 61.9}	107	99.7	19A_19AF			[[6]]	{'wzy': [1, 95.25]}	{'wzy': 1}	19A	GREEN	19A	19A	1
ERR1438881	{'22F': 99.1, '22A': 73.6, '06A': 42.7, '06B': 42.3, '06A-I': 42.2}	90	99.1		22F			{}	{}	22F	GREEN	22F	22F	1
ERR1438882	{'07A': 99.7, '07F': 99.5, '19F-II': 36.8, '19F-IV': 36.2, '19F': 36.0}	133	99.7		7F/7A			{}	{}	7F/7A	GREEN	07F	07F	1
ERR1438883	{'19A': 99.4, '19A-III': 99.2, '19A-I': 86.8, '19A-II': 84.6, '19AF': 57.2}	59	99.4	19A_19AF			[[6]]	{'wzy': [1, 100.0]}	{'wzy': 1}	19A	GREEN	19A	19A	1
ERR1438884	{'19A': 99.4, '19A-III': 99.2, '19A-I': 86.9, '19A-II': 84.9, '19AF': 58.3}	49	99.4	19A_19AF			[[6]]	{'wzy': [1, 100.0]}	{'wzy': 1}	19A	GREEN	19A	19A	1
ERR1438885	{'19A': 99.4, '19A-III': 99.2, '19A-I': 86.5, '19A-II': 84.3, '19AF': 57.3}	143	99.4	19A_19AF			[[6]]	{'wzy': [1, 97.62]}	{'wzy': 1}	19A	GREEN	19A	19A	1
ERR1438886	{'19A-II': 100.0, '19A-I': 96.7, '19A': 85.1, '19A-III': 84.9, '19AF': 62.2}	43	100	19A_19AF			[[6]]	{'wzy': [1, 95.25]}	{'wzy': 1}	19A	GREEN	19A	19A	1
ERR1438887	{'07A': 99.7, '07F': 99.5, '19F-II': 36.6, '19F-IV': 35.8, '19F': 35.1}	80	99.7		7F/7A			{}	{}	7F/7A	GREEN	07F	07F	1
ERR1438888	{'01': 99.9, '19F': 32.4, '19F-I': 32.0, '19F-III': 31.7, '19F-II': 31.5}	117	99.9		1			{}	{}	1	GREEN	1	1	1
ERR1438889	{'19A-I': 99.4, '19A-II': 97.2, '19A': 87.4, '19A-III': 87.2, '19AF': 61.8}	68	99.4	19A_19AF			[[6]]	{'wzy': [1, 95.25]}	{'wzy': 1}	19A	GREEN	19A	19A	1
ERR1438890	{'12F': 96.8, '44': 93.6, '12B': 92.7, '12A': 80.6, '46': 77.5}	73	96.8	12F_12A_12B_44_46			[[5]]	{'wciI': [2, 100.0]}	{'wciI': 2}	12F	GREEN	12F	12F	1
ERR1438891	{'09N': 100.0, '09L': 89.3, '09A': 35.6, '09V': 35.6, '36': 33.1}	74	100		9N/9L			{}	{}	9N/9L	GREEN	09N	09N	1
ERR1438892	{'03': 95.4, '36': 18.0, '01': 17.8, '20': 16.8, '09L': 16.7}	93	95.4		3			{}	{}	3	GREEN	3	3	1
ERR1438893	{'19A-I': 99.6, '19A-II': 97.5, '19A': 87.7, '19A-III': 87.5, '19AF': 62.7}	109	99.6	19A_19AF			[[6]]	{'wzy': [1, 95.25]}	{'wzy': 1}	19A	GREEN	19A	19A	1
ERR1438894	{'33F': 100.0, '33A': 97.5, '33F2': 71.2, '35C': 43.2, '42': 42.2}	111	100		33F/33A			{}	{}	33F/33A	GREEN	33F	33F	1
ERR1438895	{'33F2': 100.0, '33F': 74.8, '33A': 70.4, '34': 41.7, '35B': 32.5}	84	100		33F/33A			{}	{}	33F/33A	GREEN	33F	33F	1
ERR1438896	{'04': 100.0, '45': 33.6, '12F': 23.6, '44': 23.4, '12A': 23.1}	83	100		4			{}	{}	4	GREEN	4	4	1
ERR1438897	{'15A': 98.6, '15F': 74.2, '15C': 62.1, '15B': 62.0, '23F': 32.3}	127	98.6	15F_15A			[[11], [13], [15], [17]]	{'glf': 0, 'rmlB': 0, 'rmlD': 0, 'wcjE': 0}	{'glf': 'not_detected', 'rmlB': 'not_detected', 'rmlD': 'not_detected', 'wcjE': 'not_detected'}	15A	GREEN	15A	15A	1
ERR1438898	{'07A': 99.7, '07F': 99.5, '19F-II': 37.0, '19F-IV': 36.4, '19F': 35.5}	119	99.7		7F/7A			{}	{}	7F/7A	GREEN	07F	07F	1
ERR1438899	{'22F': 99.1, '22A': 73.5, '06A': 42.6, '06B': 42.1, '06A-II': 42.0}	121	99.1		22F			{}	{}	22F	GREEN	22F	22F	1
ERR1438900	{'01': 99.9, '19F': 32.2, '19F-I': 31.8, '19F-III': 31.5, '19F-II': 31.3}	146	99.9		1			{}	{}	1	GREEN	1	1	1
ERR1438901	{'01': 99.9, '19F': 32.8, '19F-I': 32.3, '19F-III': 32.1, '19F-II': 31.8}	127	99.9		1			{}	{}	1	GREEN	1	1	1
ERR1438902	{'17F': 98.0, '06B': 43.9, '06A-III': 43.8, '06D': 43.5, '06B-I': 43.4}	152	98		17F			{}	{}	17F	GREEN	17F	17F	1
ERR1438903	{'19A-II': 100.0, '19A-I': 97.8, '19A': 86.2, '19A-III': 86.0, '19AF': 62.3}	62	100	19A_19AF			[[6]]	{'wzy': [1, 95.4]}	{'wzy': 1}	19A	GREEN	19A	19A	1
ERR1438904	{'09N': 100.0, '09L': 89.8, '09A': 33.6, '09V': 33.6, '36': 32.8}	152	100		9N/9L			{}	{}	9N/9L	GREEN	09N	09N	1
ERR1438905	{'19A-I': 99.7, '19A-II': 97.5, '19A': 87.7, '19A-III': 87.5, '19AF': 62.0}	91	99.7	19A_19AF			[[6]]	{'wzy': [1, 95.25]}	{'wzy': 1}	19A	GREEN	19A	19A	1
ERR1438906	{'22F': 99.2, '22A': 73.6, '06A': 43.2, '06A-II': 43.1, '06B': 43.0}	168	99.2		22F			{}	{}	22F	GREEN	22F	22F	1
ERR1438907	{'06C-I': 99.9, '06C': 99.7, '06D': 84.6, '06A-II': 79.7, '06A-VI': 79.7}	108	99.9	6A_6B_6C_6D			[[2]]	{'wciN': ['b', 91.3]}	{'wciN': 'b'}	6C/6D	GREEN	06C	06C	1
ERR1438908	{'01': 99.9, '19F': 32.3, '19F-I': 31.8, '19F-III': 31.8, '19F-II': 31.4}	132	99.9		1			{}	{}	1	GREEN	1	1	1
ERR1438909	{'33F': 100.0, '33A': 97.5, '33F2': 71.3, '35C': 42.8, '42': 41.9}	146	100		33F/33A			{}	{}	33F/33A	GREEN	33F	33F	1
ERR1438910	{'11D': 100.0, '11A': 97.3, '11F': 43.3, '11C': 36.0, '11B': 34.6}	108	100		11A/11D			{}	{}	11A/11D	GREEN	11A	11A	1
ERR1438911	{'08': 99.6, '06A-II': 26.2, '02': 26.1, '06A-III': 26.1, '06A-VI': 26.1}	144	99.6		8			{}	{}	8	GREEN	8	8	1
ERR1438912	{'11D': 99.9, '11A': 97.3, '11F': 42.9, '11C': 36.3, '11B': 34.7}	141	99.9		11A/11D			{}	{}	11A/11D	GREEN	11A	11A	1
ERR1438913	{'03': 95.2, '01': 18.2, '36': 18.2, '20': 17.3, '09N': 17.1}	159	95.2		3			{}	{}	3	GREEN	3	3	1
ERR1438914	{'04': 99.7, '45': 33.7, '12F': 24.2, '44': 24.0, '12A': 23.1}	150	99.7		4			{}	{}	4	GREEN	4	4	1
ERR1438915	{'19A-I': 99.7, '19A-II': 97.5, '19A': 87.8, '19A-III': 87.6, '19AF': 61.8}	65	99.7	19A_19AF			[[6]]	{'wzy': [1, 95.25]}	{'wzy': 1}	19A	GREEN	19A	19A	1
ERR1438916	{'21': 99.5, '22F': 36.8, '06A-IV': 34.3, '06A-II': 34.0, '06A-VI': 33.9}	156	99.5		21			{}	{}	21	GREEN	21	21	1
ERR1438917	{'12F': 97.4, '44': 93.9, '12B': 93.0, '12A': 81.0, '46': 77.9}	170	97.4	12F_12A_12B_44_46			[[5]]	{'wciI': [2, 100.0]}	{'wciI': 2}	12F	GREEN	12F	12F	1
ERR1438918	{'15A': 100.0, '15F': 75.8, '15B': 63.3, '15C': 63.1, '23F': 32.7}	97	100	15F_15A			[[11], [13], [15], [17]]	{'glf': 0, 'rmlB': 0, 'rmlD': 12.77, 'wcjE': 0}	{'glf': 'not_detected', 'rmlB': 'not_detected', 'rmlD': 'not_detected', 'wcjE': 'not_detected'}	15A	GREEN	15A	15A	1
ERR1438919	{'33F2': 99.4, '33F': 75.4, '33A': 70.8, '34': 43.1, '35B': 33.8}	124	99.4		33F/33A			{}	{}	33F/33A	GREEN	33F	33F	1
ERR1438920	{'11D': 99.0, '11A': 96.9, '11F': 42.0, '11C': 36.0, '11B': 34.6}	119	99		11A/11D			{}	{}	11A/11D	GREEN	11A	11A	1
ERR1438921	{'19A': 99.5, '19A-III': 99.3, '19A-I': 86.5, '19A-II': 84.0, '19AF': 57.5}	77	99.5	19A_19AF			[[6]]	{'wzy': [1, 100.0]}	{'wzy': 1}	19A	GREEN	19A	19A	1
ERR1438922	{'19F-II': 99.8, '19F': 95.9, '19F-III': 94.9, '19F-I': 94.6, '19F-IV': 93.8}	182	99.8		19F			{}	{}	19F	GREEN	19F	19F	1
ERR1438923	{'15C': 96.4, '15B': 96.2, '15A': 61.8, '15F': 49.3, '23A': 37.1}	167	96.4		15B/15C			{}	{}	15B/15C	GREEN	15C	15B	1
ERR1438924	{'19A': 99.4, '19A-III': 99.2, '19A-I': 86.4, '19A-II': 84.4, '19AF': 57.7}	45	99.4	19A_19AF			[[6]]	{'wzy': [1, 100.0]}	{'wzy': 1}	19A	GREEN	19A	19A	1
ERR1438925	{'07A': 99.7, '07F': 99.5, '19F-II': 36.9, '19F-IV': 36.2, '19F': 35.6}	167	99.7		7F/7A			{}	{}	7F/7A	GREEN	07F	07F	1
ERR1438926	{'19A': 99.8, '19A-III': 99.6, '19A-I': 86.1, '19A-II': 83.7, '19AF': 57.9}	82	99.8	19A_19AF			[[6]]	{'wzy': [1, 100.0]}	{'wzy': 1}	19A	GREEN	19A	19A	1
ERR1438927	{'07A': 99.7, '07F': 99.5, '19F-IV': 36.7, '19F-II': 36.6, '19F': 35.3}	140	99.7		7F/7A			{}	{}	7F/7A	GREEN	07F	07F	1
ERR1438928	{'19A-II': 99.0, '19A-I': 97.1, '19A': 85.7, '19A-III': 85.7, '19AF': 62.1}	112	99	19A_19AF			[[6]]	{'wzy': [1, 95.25]}	{'wzy': 1}	19A	GREEN	19A	19A	1
ERR1438929	{'07A': 99.7, '07F': 99.5, '19F-II': 36.6, '08': 36.0, '19F-IV': 35.8}	106	99.7		7F/7A			{}	{}	7F/7A	GREEN	07F	07F	1
ERR1438930	{'33F2': 100.0, '33F': 75.5, '33A': 71.1, '34': 42.7, '35B': 33.3}	179	100		33F/33A			{}	{}	33F/33A	GREEN	33F	33F	1
ERR1438931	{'03': 96.1, '20': 18.2, '01': 17.8, '36': 17.2, '09L': 17.1}	190	96.1		3			{}	{}	3	GREEN	3	3	1
ERR1438932	{'33F2': 100.0, '33F': 75.0, '33A': 70.6, '34': 42.1, '35B': 32.8}	132	100		33F/33A			{}	{}	33F/33A	GREEN	33F	33F	1
ERR1438933	{'19A-II': 99.8, '19A-I': 96.6, '19A': 85.1, '19A-III': 84.9, '19AF': 62.1}	61	99.8	19A_19AF			[[6]]	{'wzy': [1, 95.94]}	{'wzy': 1}	19A	GREEN	19A	19A	1
ERR1438934	{'07A': 99.7, '07F': 99.5, '19F-II': 36.9, '19F-IV': 36.1, '19F-I': 35.1}	198	99.7		7F/7A			{}	{}	7F/7A	GREEN	07F	07F	1
ERR1438936	{'11D': 99.7, '11A': 97.0, '11F': 45.4, '11C': 36.2, '11B': 34.5}	126	99.7		11A/11D			{}	{}	11A/11D	GREEN	11A	11A	1
ERR1438937	{'19A': 99.5, '19A-III': 99.3, '19A-I': 86.6, '19A-II': 84.4, '19AF': 58.1}	86	99.5	19A_19AF			[[6]]	{'wzy': [1, 100.0]}	{'wzy': 1}	19A	GREEN	19A	19A	1
ERR1438938	{'07A': 99.7, '07F': 99.5, '19F-II': 37.0, '19F-IV': 36.4, '19F': 35.6}	121	99.7		7F/7A			{}	{}	7F/7A	GREEN	07F	07F	1
ERR1438939	{'07A': 99.7, '07F': 99.5, '19F-II': 36.6, '19F-IV': 36.1, '19F': 35.1}	126	99.7		7F/7A			{}	{}	7F/7A	GREEN	07F	07F	1
ERR1438940	{'33F2': 100.0, '33F': 75.5, '33A': 72.4, '34': 41.7, '35B': 33.7}	130	100		33F/33A			{}	{}	33F/33A	GREEN	33F	33F	1
ERR1438941	{'06C-I': 99.9, '06C': 99.7, '06D': 84.9, '06A-II': 80.0, '06A-VI': 80.0}	126	99.9	6A_6B_6C_6D			[[2]]	{'wciN': ['b', 92.1]}	{'wciN': 'b'}	6C/6D	GREEN	06C	06C	1
ERR1438942	{'09N': 100.0, '09L': 89.6, '09A': 33.6, '09V': 33.6, '36': 33.0}	127	100		9N/9L			{}	{}	9N/9L	GREEN	09N	09N	1
ERR1438943	{'19A-II': 100.0, '19A-I': 96.6, '19A': 85.1, '19A-III': 84.9, '19AF': 62.7}	145	100	19A_19AF			[[6]]	{'wzy': [1, 95.25]}	{'wzy': 1}	19A	GREEN	19A	19A	1
ERR1438944	{'07A': 99.7, '07F': 99.5, '19F-II': 36.9, '19F-IV': 36.3, '19F': 35.7}	146	99.7		7F/7A			{}	{}	7F/7A	GREEN	07F	07F	1
ERR1438945	{'19A-II': 100.0, '19A-I': 96.6, '19A': 85.0, '19A-III': 84.8, '19AF': 62.2}	70	100	19A_19AF			[[6]]	{'wzy': [1, 95.25]}	{'wzy': 1}	19A	GREEN	19A	19A	1
ERR1438946	{'19A-II': 100.0, '19A-I': 96.6, '19A': 85.1, '19A-III': 84.9, '19AF': 62.8}	109	100	19A_19AF			[[6]]	{'wzy': [1, 95.25]}	{'wzy': 1}	19A	GREEN	19A	19A	1
ERR1438947	{'19A-II': 100.0, '19A-I': 96.8, '19A': 85.0, '19A-III': 84.8, '19AF': 62.5}	75	100	19A_19AF			[[6]]	{'wzy': [1, 95.25]}	{'wzy': 1}	19A	GREEN	19A	19A	1
ERR1438948	{'19A-I': 99.4, '19A-II': 97.8, '19A': 87.9, '19A-III': 87.7, '19AF': 62.3}	88	99.4	19A_19AF			[[6]]	{'wzy': [1, 95.25]}	{'wzy': 1}	19A	GREEN	19A	19A	1
ERR1438949	{'19A': 99.4, '19A-III': 99.2, '19A-I': 86.1, '19A-II': 84.0, '19AF': 57.6}	42	99.4	19A_19AF			[[6]]	{'wzy': [1, 100.0]}	{'wzy': 1}	19A	GREEN	19A	19A	1
ERR1438950	{'19A-II': 100.0, '19A-I': 96.6, '19A': 85.0, '19A-III': 84.8, '19AF': 62.4}	51	100	19A_19AF			[[6]]	{'wzy': [1, 95.25]}	{'wzy': 1}	19A	GREEN	19A	19A	1
ERR1438951	{'19A-I': 99.3, '19A-II': 97.8, '19A': 90.0, '19A-III': 89.8, '19AF': 62.5}	65	99.3	19A_19AF			[[6]]	{'wzy': [1, 95.25]}	{'wzy': 1}	19A	GREEN	19A	19A	1
ERR1438952	{'19A-II': 100.0, '19A-I': 96.6, '19A': 85.0, '19A-III': 84.8, '19AF': 62.4}	83	100	19A_19AF			[[6]]	{'wzy': [1, 95.25]}	{'wzy': 1}	19A	GREEN	19A	19A	1
ERR1438953	{'19A-II': 100.0, '19A-I': 96.8, '19A': 85.1, '19A-III': 84.9, '19AF': 62.3}	123	100	19A_19AF			[[6]]	{'wzy': [1, 95.25]}	{'wzy': 1}	19A	GREEN	19A	19A	1
ERR1438954	{'19A-II': 100.0, '19A-I': 96.6, '19A': 86.6, '19A-III': 86.4, '19AF': 62.6}	91	100	19A_19AF			[[6]]	{'wzy': [1, 96.63]}	{'wzy': 1}	19A	GREEN	19A	19A	1
ERR1438955	{'19A-II': 100.0, '19A-I': 96.7, '19A': 85.1, '19A-III': 84.9, '19AF': 62.8}	118	100	19A_19AF			[[6]]	{'wzy': [1, 95.25]}	{'wzy': 1}	19A	GREEN	19A	19A	1
ERR1438956	{'19A-I': 99.4, '19A-II': 97.7, '19A': 88.1, '19A-III': 87.9, '19AF': 62.1}	71	99.4	19A_19AF			[[6]]	{'wzy': [1, 95.25]}	{'wzy': 1}	19A	GREEN	19A	19A	1
ERR1438957	{'19A': 99.4, '19A-III': 99.2, '19A-I': 86.4, '19A-II': 84.2, '19AF': 57.7}	111	99.4	19A_19AF			[[6]]	{'wzy': [1, 100.0]}	{'wzy': 1}	19A	GREEN	19A	19A	1
ERR1438958	{'19A-II': 100.0, '19A-I': 96.6, '19A': 85.0, '19A-III': 84.8, '19AF': 62.2}	63	100	19A_19AF			[[6]]	{'wzy': [1, 95.25]}	{'wzy': 1}	19A	GREEN	19A	19A	1
ERR1438959	{'19A-II': 100.0, '19A-I': 97.1, '19A': 85.5, '19A-III': 85.3, '19AF': 62.9}	37	100	19A_19AF			[[6]]	{'wzy': [1, 95.25]}	{'wzy': 1}	19A	GREEN	19A	19A	1
ERR1438960	{'19A-I': 99.7, '19A-II': 97.5, '19A': 89.0, '19A-III': 88.8, '19AF': 62.3}	104	99.7	19A_19AF			[[6]]	{'wzy': [1, 95.25]}	{'wzy': 1}	19A	GREEN	19A	19A	1
ERR1438961	{'19A': 99.4, '19A-III': 99.2, '19A-I': 86.1, '19A-II': 83.9, '19AF': 57.5}	51	99.4	19A_19AF			[[6]]	{'wzy': [1, 100.0]}	{'wzy': 1}	19A	GREEN	19A	19A	1
ERR1438962	{'19A': 99.2, '19A-III': 99.0, '19A-I': 86.1, '19A-II': 84.0, '19AF': 57.4}	54	99.2	19A_19AF			[[6]]	{'wzy': [1, 100.0]}	{'wzy': 1}	19A	GREEN	19A	19A	1
ERR1438963	{'19A-II': 100.0, '19A-I': 97.6, '19A': 86.7, '19A-III': 86.5, '19AF': 63.3}	125	100	19A_19AF			[[6]]	{'wzy': [1, 95.25]}	{'wzy': 1}	19A	GREEN	19A	19A	1
ERR1438964	{'09A': 99.5, '09V': 99.3, '09N': 39.2, '09L': 37.5, '06A-IV': 27.4}	147	99.5		9A/9V			{}	{}	9A/9V	GREEN	09A	09V	1
ERR1438965	{'19A-I': 99.6, '19A-II': 97.4, '19A': 87.8, '19A-III': 87.6, '19AF': 61.9}	83	99.6	19A_19AF			[[6]]	{'wzy': [1, 95.4]}	{'wzy': 1}	19A	GREEN	19A	19A	1
ERR1438966	{'19A-I': 99.7, '19A-II': 97.5, '19A': 87.7, '19A-III': 87.5, '19AF': 61.9}	121	99.7	19A_19AF			[[6]]	{'wzy': [1, 95.33]}	{'wzy': 1}	19A	GREEN	19A	19A	1
ERR1438967	{'19A-II': 100.0, '19A-I': 96.6, '19A': 85.0, '19A-III': 84.8, '19AF': 62.3}	33	100	19A_19AF			[[6]]	{'wzy': [1, 95.25]}	{'wzy': 1}	19A	GREEN	19A	19A	1
ERR1438968	{'19A-II': 99.9, '19A-I': 96.5, '19A': 85.4, '19A-III': 85.2, '19AF': 62.2}	69	99.9	19A_19AF			[[6]]	{'wzy': [1, 95.25]}	{'wzy': 1}	19A	GREEN	19A	19A	1
ERR1438969	{'19A': 99.5, '19A-III': 99.3, '19A-I': 92.5, '19A-II': 91.9, '19AF': 59.9}	55	99.5	19A_19AF			[[6]]	{'wzy': [1, 100.0]}	{'wzy': 1}	19A	GREEN	19A	19A	1
ERR1438970	{'19A-II': 100.0, '19A-I': 96.6, '19A': 85.9, '19A-III': 85.7, '19AF': 62.2}	100	100	19A_19AF			[[6]]	{'wzy': [1, 95.25]}	{'wzy': 1}	19A	GREEN	19A	19A	1
ERR1438971	{'02': 93.7, '22F': 42.0, '06A-II': 40.6, '06A-III': 40.5, '06A-VI': 40.5}	67	93.7		2			{}	{}	2	GREEN	2	2	1
ERR1438972	{'19A-II': 100.0, '19A-I': 97.3, '19A': 85.6, '19A-III': 85.4, '19AF': 63.1}	138	100	19A_19AF			[[6]]	{'wzy': [1, 95.4]}	{'wzy': 1}	19A	GREEN	19A	19A	1
ERR1438973	{'19A': 99.4, '19A-III': 99.2, '19A-I': 86.3, '19A-II': 84.1, '19AF': 57.6}	118	99.4	19A_19AF			[[6]]	{'wzy': [1, 100.0]}	{'wzy': 1}	19A	GREEN	19A	19A	1
ERR1438974	{'19A-II': 100.0, '19A-I': 96.6, '19A': 85.1, '19A-III': 84.9, '19AF': 62.7}	99	100	19A_19AF			[[6]]	{'wzy': [1, 95.86]}	{'wzy': 1}	19A	GREEN	19A	19A	1
ERR1438975	{'19A-II': 100.0, '19A-I': 97.0, '19A': 85.8, '19A-III': 85.6, '19AF': 62.9}	83	100	19A_19AF			[[6]]	{'wzy': [1, 97.09]}	{'wzy': 1}	19A	GREEN	19A	19A	1
ERR1438976	{'18C': 99.6, '18B': 99.5, '18F': 77.4, '18A': 63.3, '16F': 40.1}	62	99.6		18C/18B			{}	{}	18C/18B	GREEN	18B	18B	1
ERR1438977	{'19A-II': 100.0, '19A-I': 96.6, '19A': 85.2, '19A-III': 85.0, '19AF': 62.4}	81	100	19A_19AF			[[6]]	{'wzy': [1, 95.25]}	{'wzy': 1}	19A	GREEN	19A	19A	1
ERR1438978	{'36': 99.1, '09L': 27.7, '14': 26.8, '09N': 26.6, '19F-II': 24.4}	115	99.1		36			{}	{}	36	GREEN	36	36	1
ERR1438979	{'11A': 99.6, '11D': 96.7, '11F': 43.3, '11C': 38.2, '36': 36.6}	110	99.6		11A/11D			{}	{}	11A/11D	GREEN	2	11A	1
ERR1438980	{'19A-II': 100.0, '19A-I': 96.6, '19A': 85.1, '19A-III': 84.9, '19AF': 63.2}	121	100	19A_19AF			[[6]]	{'wzy': [1, 95.25]}	{'wzy': 1}	19A	GREEN	19A	19A	1
ERR1438981	{'19A-II': 100.0, '19A-I': 96.9, '19A': 85.5, '19A-III': 85.3, '19AF': 62.8}	67	100	19A_19AF			[[6]]	{'wzy': [1, 95.25]}	{'wzy': 1}	19A	GREEN	19A	19A	1
ERR1438982	{'19A-II': 100.0, '19A-I': 96.6, '19A': 85.0, '19A-III': 84.8, '19AF': 62.2}	82	100	19A_19AF			[[6]]	{'wzy': [1, 95.25]}	{'wzy': 1}	19A	GREEN	19A	19A	1
ERR1438983	{'22F': 99.1, '22A': 74.5, '06A': 43.5, '06B-II': 43.1, '06A-II': 43.0}	162	99.1		22F			{}	{}	22F	GREEN	22F	22F	1
ERR1438984	{'29': 99.9, '39': 20.9, '35F': 19.4, '35B': 16.9, '22F': 16.5}	125	99.9		29			{}	{}	29	GREEN	29	29	1
ERR1438985	{'42': 100.0, '35C': 98.8, '35A': 85.5, '33A': 44.6, '33F': 44.2}	97	100		35A/35C/42			{}	{}	35A/35C/42	GREEN	35A/42?	42	1
ERR1438986	{'35B': 100.0, '33F': 34.1, '34': 33.9, '35C': 33.5, '35A': 33.2}	96	100		35B/35D			{}	{}	35B/35D	GREEN	35B	35B	1
ERR1438987	{'02': 92.3, '22F': 41.3, '06B-I': 40.2, '06A-III': 39.9, '06A-IV': 39.8}	67	92.3		2			{}	{}	2	GREEN	2	2	1
ERR1438988	{'41F': 94.5, '41A': 71.1, '31': 49.0, '17A': 45.3, '22F': 44.8}	94	94.5		41F			{}	{}	41F	GREEN	41A	41F	1
ERR1438989	{'34': 93.1, '33F2': 35.3, '35B': 32.7, '33F': 29.2, '33C': 28.2}	105	93.1		34			{}	{}	34	GREEN	34	34	1
ERR1438990	{'28A': 99.4, '28F': 93.0, '23F': 51.5, '02': 51.4, '16F': 44.5}	65	99.4		28F/28A			{}	{}	28F/28A	GREEN	28A	28A	1
ERR1438991	{'29': 60.3, '35B': 38.1, '35F': 27.0, '33B': 23.8, '33D': 23.6}	82	60.3		Below 70% hit - Poor Sequence quality, variant or non-typeable organism.			{}	{}	Below 70% hit - Poor Sequence quality, variant or non-typeable organism.	RED	29	Failed	1
ERR1438992	{'28A': 98.1, '28F': 91.8, '22F': 55.7, '23F': 55.1, '23B': 55.0}	60	98.1		28F/28A			{}	{}	28F/28A	GREEN	28A	28A	1
ERR1438993	{'22F': 99.0, '22A': 73.5, '06A-IV': 44.3, '06A': 43.4, '06B': 43.1}	115	99		22F			{}	{}	22F	GREEN	36	22F	1
ERR1438994	{'29': 99.8, '39': 21.4, '35F': 19.5, '22F': 16.5, '35B': 16.4}	104	99.8		29			{}	{}	29	GREEN	29	29	1
ERR1438995	{'36': 99.5, '09L': 28.0, '09N': 27.1, '14': 26.4, '19F-II': 25.0}	76	99.5		36			{}	{}	36	GREEN	36	36	1
ERR1438996	{'15C': 96.2, '15B': 96.0, '15A': 61.7, '15F': 47.9, '23A': 35.0}	104	96.2		15B/15C			{}	{}	15B/15C	GREEN	15C	15B	1
ERR1438997	{'35B': 99.5, '33F': 33.8, '34': 33.5, '35C': 33.5, '35A': 33.1}	101	99.5		35B/35D			{}	{}	35B/35D	GREEN	29	35B	1
ERR1438998	{'23B': 99.4, '23B1': 64.4, '23F': 45.7, '23A': 39.9, '06A-IV': 36.9}	105	99.4		23B			{}	{}	23B	GREEN	23B	23B	1
ERR1438999	{'29': 99.9, '39': 21.0, '35F': 19.6, '22F': 16.4, '35B': 16.4}	118	99.9		29			{}	{}	29	GREEN	29	29	1
ERR1439000	{'35B': 99.6, '33F': 33.7, '34': 33.6, '35C': 33.5, '35A': 33.1}	102	99.6		35B/35D			{}	{}	35B/35D	GREEN	35B	35B	1
ERR1439001	{'19F-I': 96.1, '19F': 95.8, '19F-III': 94.2, '19F-II': 93.2, '19F-IV': 89.4}	115	96.1		19F			{}	{}	19F	GREEN	19F	19F	1
ERR1439002	{'15A': 99.8, '15F': 74.1, '15C': 62.1, '15B': 62.0, '23F': 32.5}	36	99.8	15F_15A			[[11], [13], [15], [17]]	{'glf': 0, 'rmlB': 0, 'rmlD': 0, 'wcjE': 0}	{'glf': 'not_detected', 'rmlB': 'not_detected', 'rmlD': 'not_detected', 'wcjE': 'not_detected'}	15A	GREEN	15A	15A	1
ERR1439003	{'15A': 99.9, '15F': 74.4, '15C': 61.9, '15B': 61.8, '23F': 32.1}	103	99.9	15F_15A			[[11], [13], [15], [17]]	{'glf': 0, 'rmlB': 0, 'rmlD': 4.5, 'wcjE': 0}	{'glf': 'not_detected', 'rmlB': 'not_detected', 'rmlD': 'not_detected', 'wcjE': 'not_detected'}	15A	GREEN	15A	15A	1
ERR1439004	{'15A': 99.3, '15F': 73.8, '15B': 61.6, '15C': 61.6, '23F': 31.9}	39	99.3	15F_15A			[[11], [13], [15], [17]]	{'glf': 0, 'rmlB': 0, 'rmlD': 0, 'wcjE': 0}	{'glf': 'not_detected', 'rmlB': 'not_detected', 'rmlD': 'not_detected', 'wcjE': 'not_detected'}	15A	GREEN	15A	15A	1
ERR1439005	{'01': 8.2, '45': 6.8, '22F': 5.8, '25F': 5.8, '25A': 5.6}	826	8.2		Below 20% hit - possible acapsular organism, check species identity and sequence quality.			{}	{}	Below 20% hit - possible acapsular organism, check species identity and sequence quality.	RED	NTR	Failed	1
ERR1439006	{'15A': 99.9, '15F': 75.4, '15C': 62.8, '15B': 62.7, '23F': 33.3}	79	99.9	15F_15A			[[11], [13], [15], [17]]	{'glf': 0, 'rmlB': 0, 'rmlD': 17.03, 'wcjE': 0}	{'glf': 'not_detected', 'rmlB': 'not_detected', 'rmlD': 'not_detected', 'wcjE': 'not_detected'}	15A	GREEN	15A	15A	1
ERR1439007	{'19A': 99.3, '19A-III': 99.1, '19A-I': 87.7, '19A-II': 85.3, '19AF': 58.2}	241	99.3	19A_19AF			[[6]]	{'wzy': [1, 100.0]}	{'wzy': 1}	19A	GREEN	19A	19A	1
ERR1439008	{'19A': 99.3, '19A-III': 99.1, '19A-I': 86.2, '19A-II': 83.9, '19AF': 58.1}	211	99.3	19A_19AF			[[6]]	{'wzy': [1, 100.0]}	{'wzy': 1}	19A	GREEN	19A	19A	1
ERR1439009	{'19F-II': 99.0, '19F': 96.9, '19F-I': 95.8, '19F-III': 95.4, '19F-IV': 93.7}	224	99		19F			{}	{}	19F	GREEN	19F	19F	1
ERR1439010	{'01': 7.9, '25A': 7.2, '25F': 7.2, '45': 6.7, '22F': 6.1}	855	7.9		Below 20% hit - possible acapsular organism, check species identity and sequence quality.			{}	{}	Below 20% hit - possible acapsular organism, check species identity and sequence quality.	RED	NTR	Failed	1
ERR1439011	{'15A': 98.4, '15F': 74.0, '15C': 61.9, '15B': 61.8, '23F': 31.7}	83	98.4	15F_15A			[[11], [13], [15], [17]]	{'glf': 0, 'rmlB': 0, 'rmlD': 0, 'wcjE': 0}	{'glf': 'not_detected', 'rmlB': 'not_detected', 'rmlD': 'not_detected', 'wcjE': 'not_detected'}	15A	GREEN	15A	15A	1
ERR1439012	{'19A': 99.3, '19A-III': 99.1, '19A-I': 87.6, '19A-II': 85.7, '19AF': 59.6}	226	99.3	19A_19AF			[[6]]	{'wzy': [1, 100.0]}	{'wzy': 1}	19A	GREEN	19A	19A	1
ERR1439013	{'19A-I': 98.2, '19A-II': 97.1, '19A': 88.1, '19A-III': 87.9, '19AF': 62.3}	209	98.2	19A_19AF			[[6]]	{'wzy': [1, 95.25]}	{'wzy': 1}	19A	GREEN	19A	19A	1
ERR1439014	{'14': 92.7, '36': 28.2, '15B': 26.6, '15C': 26.5, '09L': 26.4}	191	92.7		14			{}	{}	14	GREEN	14	14	1
ERR1439015	{'01': 8.0, '25F': 7.1, '25A': 7.0, '45': 7.0, '35B': 6.9}	710	8		Below 20% hit - possible acapsular organism, check species identity and sequence quality.			{}	{}	Below 20% hit - possible acapsular organism, check species identity and sequence quality.	RED	NTR	Failed	1
ERR1439016	{'19A-II': 98.9, '19A-I': 97.5, '19A': 87.1, '19A-III': 86.9, '19AF': 62.5}	168	98.9	19A_19AF			[[6]]	{'wzy': [1, 95.25]}	{'wzy': 1}	19A	GREEN	19A	19A	1
ERR1439017	{'19F': 96.0, '19F-I': 96.0, '19F-III': 94.4, '19F-II': 92.9, '19F-IV': 88.9}	184	96		19F			{}	{}	19F	GREEN	19F	19F	1
ERR1439018	{'19F-I': 96.0, '19F': 95.7, '19F-III': 94.1, '19F-II': 92.9, '19F-IV': 89.2}	243	96		19F			{}	{}	19F	GREEN	19F	19F	1
ERR1439019	{'35B': 100.0, '19A-II': 39.6, '19A-I': 38.2, '22F': 36.2, '06B-I': 34.7}	161	100		35B/35D			{}	{}	35B/35D	GREEN	35B	35B	1
ERR1439020	{'01': 8.1, '22F': 7.4, '25F': 7.2, '25A': 7.1, '23B1': 7.0}	645	8.1		Below 20% hit - possible acapsular organism, check species identity and sequence quality.			{}	{}	Below 20% hit - possible acapsular organism, check species identity and sequence quality.	RED	NTR	Failed	1
ERR1439021	{'06A-I': 28.0, '06B': 26.6, '06A-IV': 25.0, '06A-V': 24.6, '06A': 24.3}	1	28		Below 70% hit - Poor Sequence quality, variant or non-typeable organism.			{}	{}	Below 70% hit - Poor Sequence quality, variant or non-typeable organism.	RED	NTR	Failed	1
ERR1439022	{'23A': 99.7, '23F': 67.8, '23B': 47.2, '19F-II': 40.7, '19F-IV': 40.1}	165	99.7		23A			{}	{}	23A	GREEN	23A	23A	1
ERR1439023	{'19F-I': 96.6, '19F': 96.3, '19F-III': 94.6, '19F-II': 93.5, '19F-IV': 89.7}	257	96.6		19F			{}	{}	19F	GREEN	19F	19F	1
ERR1439024	{'35B': 100.0, '33F': 34.0, '34': 34.0, '35C': 33.7, '06B-I': 33.6}	151	100		35B/35D			{}	{}	35B/35D	GREEN	35B	35B	1
ERR1439025	{'15A': 99.9, '15F': 74.2, '15C': 62.0, '15B': 61.9, '23F': 31.7}	34	99.9	15F_15A			[[11], [13], [15], [17]]	{'glf': 0, 'rmlB': 0, 'rmlD': 0, 'wcjE': 0}	{'glf': 'not_detected', 'rmlB': 'not_detected', 'rmlD': 'not_detected', 'wcjE': 'not_detected'}	15A	GREEN	15A	15A	1
ERR1439026	{'19F-I': 99.4, '19F': 96.5, '19F-III': 96.5, '19F-II': 93.9, '19F-IV': 89.4}	226	99.4		19F			{}	{}	19F	GREEN	19F	19F	1
ERR1439027	{'01': 8.2, '25F': 7.2, '25A': 7.0, '45': 6.9, '22F': 6.8}	904	8.2		Below 20% hit - possible acapsular organism, check species identity and sequence quality.			{}	{}	Below 20% hit - possible acapsular organism, check species identity and sequence quality.	RED	NTR	Failed	1
ERR1439028	{'35B': 99.8, '33F': 34.1, '35C': 33.5, '34': 33.4, '35A': 33.1}	178	99.8		35B/35D			{}	{}	35B/35D	GREEN	35B	35B	1
ERR1439029	{'35B': 100.0, '19A-II': 77.7, '19A-I': 76.8, '19A': 70.0, '19A-III': 69.8}	193	100		35B/35D			{}	{}	35B/35D	GREEN	35B	35B	1
ERR1439030	{'19A-II': 100.0, '19A-I': 96.7, '19A': 85.1, '19A-III': 84.9, '19AF': 62.5}	81	100	19A_19AF			[[6]]	{'wzy': [1, 95.25]}	{'wzy': 1}	19A	GREEN	19A	19A	1
ERR1439031	{'35B': 100.0, '19A-II': 65.5, '19A-I': 65.2, '19A': 56.8, '19A-III': 56.6}	213	100		35B/35D			{}	{}	35B/35D	GREEN	35B	35B	1
ERR1439032	{'35B': 100.0, '33F': 33.7, '34': 33.6, '35C': 33.5, '35A': 33.1}	101	100		35B/35D			{}	{}	35B/35D	GREEN	35B	35B	1
ERR1439033	{'19A': 99.0, '19A-III': 98.8, '19A-I': 87.6, '19A-II': 86.1, '19AF': 58.8}	160	99	19A_19AF			[[6]]	{'wzy': [1, 100.0]}	{'wzy': 1}	19A	GREEN	19A	19A	1
ERR1439034	{'19A': 99.3, '19A-III': 99.1, '19A-I': 96.2, '19A-II': 94.9, '19AF': 62.0}	185	99.3	19A_19AF			[[6]]	{'wzy': [1, 100.0]}	{'wzy': 1}	19A	GREEN	19A	19A	1
ERR1439035	{'21': 100.0, '22F': 36.4, '06A-II': 33.1, '06A-VI': 33.0, '06A-III': 32.7}	53	100		21			{}	{}	21	GREEN	21	21	1
ERR1439036	{'19F-I': 97.7, '19F-II': 95.0, '19F': 94.9, '19F-III': 94.9, '19F-IV': 90.7}	64	97.7		19F			{}	{}	19F	GREEN	19F	19F	1
ERR1439037	{'17F': 98.5, '06B': 43.9, '06A-III': 43.7, '06D': 43.4, '06B-I': 43.3}	68	98.5		17F			{}	{}	17F	GREEN	17F	17F	1
ERR1439038	{'18C': 99.7, '18B': 99.6, '18F': 75.7, '18A': 62.6, '16F': 40.0}	46	99.7		18C/18B			{}	{}	18C/18B	GREEN	18B	18B	1
ERR1439039	{'25F': 93.1, '25A': 92.1, '38': 91.9, '36': 12.9, '20': 9.1}	45	93.1	25F_25A_38			[[8], [18]]	{'wcyD': ['a', 100.0], 'wcyV': 48.0}	{'wcyD': 'a', 'wcyV': 'not_detected'}	25F/25A	AMBER	NTR	25A	1
ERR1439040	{'11D': 100.0, '11A': 97.9, '11B': 96.0, '11C': 90.2, '11F': 77.5}	40	100		11A/11D			{}	{}	11A/11D	GREEN	11A	11A	1
ERR1439041	{'15A': 100.0, '15F': 74.3, '15C': 62.1, '15B': 62.0, '23F': 31.7}	101	100	15F_15A			[[11], [13], [15], [17]]	{'glf': 0, 'rmlB': 0, 'rmlD': 0, 'wcjE': 0}	{'glf': 'not_detected', 'rmlB': 'not_detected', 'rmlD': 'not_detected', 'wcjE': 'not_detected'}	15A	GREEN	15A	15A	1
ERR1439042	{'07B': 99.9, '40': 93.0, '07C': 77.7, '24F2': 48.7, '24F': 48.0}	69	99.9		7B/40			{}	{}	7B/40	GREEN	07B	07B	1
ERR1439043	{'19A-II': 100.0, '19A-I': 96.7, '19A': 85.1, '19A-III': 84.9, '19AF': 62.1}	115	100	19A_19AF			[[6]]	{'wzy': [1, 95.25]}	{'wzy': 1}	19A	GREEN	19A	19A	1
ERR1439044	{'15A': 99.9, '15F': 74.3, '15C': 61.9, '15B': 61.8, '23F': 31.8}	144	99.9	15F_15A			[[11], [13], [15], [17]]	{'glf': 0, 'rmlB': 0, 'rmlD': 0, 'wcjE': 0}	{'glf': 'not_detected', 'rmlB': 'not_detected', 'rmlD': 'not_detected', 'wcjE': 'not_detected'}	15A	GREEN	15A	15A	1
ERR1439045	{'15A': 100.0, '15F': 74.3, '15C': 62.1, '15B': 62.0, '23F': 31.8}	85	100	15F_15A			[[11], [13], [15], [17]]	{'glf': 0, 'rmlB': 0, 'rmlD': 0, 'wcjE': 0}	{'glf': 'not_detected', 'rmlB': 'not_detected', 'rmlD': 'not_detected', 'wcjE': 'not_detected'}	15A	GREEN	15A	15A	1
ERR1439046	{'19A': 100.0, '19A-III': 99.8, '19A-I': 86.2, '19A-II': 84.4, '19AF': 57.7}	128	100	19A_19AF			[[6]]	{'wzy': [1, 100.0]}	{'wzy': 1}	19A	GREEN	19A	19A	1
ERR1439047	{'15A': 98.6, '15F': 73.9, '15C': 62.1, '15B': 62.0, '23F': 31.9}	173	98.6	15F_15A			[[11], [13], [15], [17]]	{'glf': 0, 'rmlB': 0, 'rmlD': 0, 'wcjE': 0}	{'glf': 'not_detected', 'rmlB': 'not_detected', 'rmlD': 'not_detected', 'wcjE': 'not_detected'}	15A	GREEN	15A	15A	1
ERR1439048	{'15A': 98.5, '15F': 74.2, '15C': 62.8, '15B': 62.6, '23F': 32.2}	124	98.5	15F_15A			[[11], [13], [15], [17]]	{'glf': 0, 'rmlB': 0, 'rmlD': 0, 'wcjE': 0}	{'glf': 'not_detected', 'rmlB': 'not_detected', 'rmlD': 'not_detected', 'wcjE': 'not_detected'}	15A	GREEN	15A	15A	1
ERR1439049	{'19A-I': 99.4, '19A-II': 97.7, '19A': 87.9, '19A-III': 87.7, '19AF': 62.3}	163	99.4	19A_19AF			[[6]]	{'wzy': [1, 95.33]}	{'wzy': 1}	19A	GREEN	19A	19A	1
ERR1439050	{'19A': 99.7, '19A-III': 99.5, '19A-I': 85.9, '19A-II': 83.4, '19AF': 57.3}	73	99.7	19A_19AF			[[6]]	{'wzy': [1, 100.0]}	{'wzy': 1}	19A	GREEN	19A	19A	1
ERR1439051	{'19F-I': 96.1, '19F': 95.8, '19F-III': 94.2, '19F-II': 93.0, '19F-IV': 88.9}	88	96.1		19F			{}	{}	19F	GREEN	19F	19F	1
ERR1439052	{'15A': 99.6, '15F': 74.4, '15C': 62.5, '15B': 62.4, '23F': 32.3}	143	99.6	15F_15A			[[11], [13], [15], [17]]	{'glf': 0, 'rmlB': 0, 'rmlD': 0, 'wcjE': 0}	{'glf': 'not_detected', 'rmlB': 'not_detected', 'rmlD': 'not_detected', 'wcjE': 'not_detected'}	15A	GREEN	15A	15A	1
ERR1439053	{'15A': 98.6, '15F': 73.8, '15C': 62.3, '15B': 62.1, '23F': 31.9}	156	98.6	15F_15A			[[11], [13], [15], [17]]	{'glf': 0, 'rmlB': 0, 'rmlD': 0, 'wcjE': 0}	{'glf': 'not_detected', 'rmlB': 'not_detected', 'rmlD': 'not_detected', 'wcjE': 'not_detected'}	15A	GREEN	15A	15A	1
ERR1439054	{'15A': 98.6, '15F': 73.8, '15B': 62.1, '15C': 62.1, '23F': 31.9}	148	98.6	15F_15A			[[11], [13], [15], [17]]	{'glf': 0, 'rmlB': 0, 'rmlD': 0, 'wcjE': 0}	{'glf': 'not_detected', 'rmlB': 'not_detected', 'rmlD': 'not_detected', 'wcjE': 'not_detected'}	15A	GREEN	15A	15A	1
ERR1439055	{'15A': 99.9, '15F': 74.3, '15C': 62.2, '15B': 62.1, '23F': 31.8}	112	99.9	15F_15A			[[11], [13], [15], [17]]	{'glf': 0, 'rmlB': 0, 'rmlD': 0, 'wcjE': 0}	{'glf': 'not_detected', 'rmlB': 'not_detected', 'rmlD': 'not_detected', 'wcjE': 'not_detected'}	15A	GREEN	15A	15A	1
ERR1439056	{'15A': 98.5, '15F': 74.1, '15C': 62.4, '15B': 62.3, '23F': 32.2}	52	98.5	15F_15A			[[11], [13], [15], [17]]	{'glf': 0, 'rmlB': 0, 'rmlD': 0, 'wcjE': 0}	{'glf': 'not_detected', 'rmlB': 'not_detected', 'rmlD': 'not_detected', 'wcjE': 'not_detected'}	15A	GREEN	15A	15A	1
ERR1439057	{'15A': 98.6, '15F': 74.1, '15C': 62.2, '15B': 62.1, '23F': 31.9}	145	98.6	15F_15A			[[11], [13], [15], [17]]	{'glf': 0, 'rmlB': 0, 'rmlD': 0, 'wcjE': 0}	{'glf': 'not_detected', 'rmlB': 'not_detected', 'rmlD': 'not_detected', 'wcjE': 'not_detected'}	15A	GREEN	15A	15A	1
ERR1439058	{'15A': 99.9, '15F': 74.2, '15B': 62.5, '15C': 62.5, '23F': 31.8}	111	99.9	15F_15A			[[11], [13], [15], [17]]	{'glf': 0, 'rmlB': 0, 'rmlD': 0, 'wcjE': 0}	{'glf': 'not_detected', 'rmlB': 'not_detected', 'rmlD': 'not_detected', 'wcjE': 'not_detected'}	15A	GREEN	15A	15A	1
ERR1439059	{'01': 7.7, '25F': 7.3, '25A': 7.1, '45': 6.7, '22F': 5.4}	632	7.7		Below 20% hit - possible acapsular organism, check species identity and sequence quality.			{}	{}	Below 20% hit - possible acapsular organism, check species identity and sequence quality.	RED	NTR	Failed	1
ERR1439060	{'15A': 100.0, '15F': 74.4, '15C': 62.5, '15B': 62.4, '23F': 32.2}	68	100	15F_15A			[[11], [13], [15], [17]]	{'glf': 0, 'rmlB': 0, 'rmlD': 0, 'wcjE': 0}	{'glf': 'not_detected', 'rmlB': 'not_detected', 'rmlD': 'not_detected', 'wcjE': 'not_detected'}	15A	GREEN	15A	15A	1
ERR1439061	{'23F': 96.8, '23A': 63.4, '23B': 52.6, '06A-IV': 49.7, '06A-V': 48.0}	115	96.8		23F			{}	{}	23F	GREEN	23F	23F	1
ERR1439062	{'15A': 99.6, '15F': 74.0, '15C': 61.8, '15B': 61.7, '23F': 31.6}	112	99.6	15F_15A			[[11], [13], [15], [17]]	{'glf': 0, 'rmlB': 0, 'rmlD': 0, 'wcjE': 0}	{'glf': 'not_detected', 'rmlB': 'not_detected', 'rmlD': 'not_detected', 'wcjE': 'not_detected'}	15A	GREEN	15A	15A	1
ERR1439063	{'15A': 100.0, '15F': 74.3, '15C': 62.0, '15B': 61.9, '23F': 32.0}	109	100	15F_15A			[[11], [13], [15], [17]]	{'glf': 0, 'rmlB': 0, 'rmlD': 0, 'wcjE': 0}	{'glf': 'not_detected', 'rmlB': 'not_detected', 'rmlD': 'not_detected', 'wcjE': 'not_detected'}	15A	GREEN	15A	15A	1
ERR1439064	{'19A': 100.0, '19A-III': 99.8, '19A-I': 99.1, '19A-II': 99.1, '19AF': 64.6}	196	100	19A_19AF			[[6]]	{'wzy': [1, 100.0]}	{'wzy': 1}	19A	GREEN	19A	19A	1
ERR1439065	{'19A': 99.3, '19A-III': 99.1, '19A-I': 86.3, '19A-II': 84.0, '19AF': 57.4}	90	99.3	19A_19AF			[[6]]	{'wzy': [1, 100.0]}	{'wzy': 1}	19A	GREEN	19A	19A	1
ERR1439066	{'19A-I': 99.7, '19A-II': 97.5, '19A': 88.6, '19A-III': 88.4, '19AF': 62.8}	112	99.7	19A_19AF			[[6]]	{'wzy': [1, 95.4]}	{'wzy': 1}	19A	GREEN	19A	19A	1
ERR1439067	{'10A': 99.1, '10B': 67.5, '10C': 28.3, '10F': 18.8, '22F': 15.6}	61	99.1		10A			{}	{}	10A	GREEN	10A	10A	1
ERR1439068	{'35B': 99.8, '33F': 34.2, '34': 33.5, '35C': 33.3, '35A': 33.2}	122	99.8		35B/35D			{}	{}	35B/35D	GREEN	35B	35B	1
ERR1439069	{'15A': 98.8, '15F': 74.0, '15C': 62.4, '15B': 62.2, '23F': 32.3}	82	98.8	15F_15A			[[11], [13], [15], [17]]	{'glf': 0, 'rmlB': 0, 'rmlD': 0, 'wcjE': 0}	{'glf': 'not_detected', 'rmlB': 'not_detected', 'rmlD': 'not_detected', 'wcjE': 'not_detected'}	15A	GREEN	15A	15A	1
ERR1439070	{'15A': 99.9, '15F': 74.3, '15C': 62.0, '15B': 61.9, '23F': 32.0}	95	99.9	15F_15A			[[11], [13], [15], [17]]	{'glf': 0, 'rmlB': 0, 'rmlD': 0, 'wcjE': 0}	{'glf': 'not_detected', 'rmlB': 'not_detected', 'rmlD': 'not_detected', 'wcjE': 'not_detected'}	15A	GREEN	15A	15A	1
ERR1439071	{'15A': 100.0, '15F': 74.3, '15C': 62.0, '15B': 61.9, '23F': 31.8}	105	100	15F_15A			[[11], [13], [15], [17]]	{'glf': 0, 'rmlB': 0, 'rmlD': 0, 'wcjE': 0}	{'glf': 'not_detected', 'rmlB': 'not_detected', 'rmlD': 'not_detected', 'wcjE': 'not_detected'}	15A	GREEN	15A	15A	1
ERR1439072	{'19A': 99.3, '19A-III': 99.1, '19A-I': 86.2, '19A-II': 83.9, '19AF': 57.5}	91	99.3	19A_19AF			[[6]]	{'wzy': [1, 100.0]}	{'wzy': 1}	19A	GREEN	19A	19A	1
ERR1439073	{'19A': 100.0, '19A-III': 99.8, '19A-I': 87.2, '19A-II': 84.8, '19AF': 57.9}	64	100	19A_19AF			[[6]]	{'wzy': [1, 100.0]}	{'wzy': 1}	19A	GREEN	19A	19A	1
ERR1439074	{'15A': 98.6, '15F': 73.9, '15C': 62.3, '15B': 62.2, '23F': 32.0}	88	98.6	15F_15A			[[11], [13], [15], [17]]	{'glf': 0, 'rmlB': 0, 'rmlD': 0, 'wcjE': 0}	{'glf': 'not_detected', 'rmlB': 'not_detected', 'rmlD': 'not_detected', 'wcjE': 'not_detected'}	15A	GREEN	15A	15A	1
ERR1439075	{'22A': 94.9, '22F': 82.0, '06A-I': 43.2, '06B': 42.8, '06A-IV': 42.3}	104	94.9		22A			{}	{}	22A	GREEN	22A	22A	1
ERR1439076	{'19A-II': 100.0, '19A-I': 96.8, '19A': 85.3, '19A-III': 85.2, '19AF': 62.9}	143	100	19A_19AF			[[6]]	{'wzy': [1, 95.25]}	{'wzy': 1}	19A	GREEN	19A	19A	1
ERR1439077	{'15A': 99.9, '15F': 74.4, '15C': 62.0, '15B': 61.9, '23F': 32.1}	88	99.9	15F_15A			[[11], [13], [15], [17]]	{'glf': 0, 'rmlB': 0, 'rmlD': 0, 'wcjE': 0}	{'glf': 'not_detected', 'rmlB': 'not_detected', 'rmlD': 'not_detected', 'wcjE': 'not_detected'}	15A	GREEN	15A	15A	1
ERR1439078	{'19A': 99.4, '19A-III': 99.2, '19A-I': 86.7, '19A-II': 84.5, '19AF': 57.7}	129	99.4	19A_19AF			[[6]]	{'wzy': [1, 100.0]}	{'wzy': 1}	19A	GREEN	19A	19A	1
ERR1439079	{'15A': 98.7, '15F': 74.0, '15C': 62.4, '15B': 62.2, '23F': 32.1}	138	98.7	15F_15A			[[11], [13], [15], [17]]	{'glf': 0, 'rmlB': 0, 'rmlD': 0, 'wcjE': 0}	{'glf': 'not_detected', 'rmlB': 'not_detected', 'rmlD': 'not_detected', 'wcjE': 'not_detected'}	15A	GREEN	15A	15A	1
ERR1439080	{'19A': 99.4, '19A-III': 99.2, '19A-I': 86.3, '19A-II': 84.1, '19AF': 58.2}	139	99.4	19A_19AF			[[6]]	{'wzy': [1, 100.0]}	{'wzy': 1}	19A	GREEN	19A	19A	1
ERR1439081	{'19A-I': 99.7, '19A-II': 97.6, '19A': 89.5, '19A-III': 89.3, '19AF': 62.1}	105	99.7	19A_19AF			[[6]]	{'wzy': [1, 95.25]}	{'wzy': 1}	19A	GREEN	19A	19A	1
ERR1439082	{'15A': 98.9, '15F': 74.0, '15B': 62.7, '15C': 62.5, '23F': 32.1}	263	98.9	15F_15A			[[11], [13], [15], [17]]	{'glf': 0, 'rmlB': 0, 'rmlD': 0, 'wcjE': 0}	{'glf': 'not_detected', 'rmlB': 'not_detected', 'rmlD': 'not_detected', 'wcjE': 'not_detected'}	15A	GREEN	15A	15A	1
ERR1439083	{'15A': 98.6, '15F': 73.8, '15C': 62.1, '15B': 62.0, '23F': 31.9}	108	98.6	15F_15A			[[11], [13], [15], [17]]	{'glf': 0, 'rmlB': 0, 'rmlD': 0, 'wcjE': 0}	{'glf': 'not_detected', 'rmlB': 'not_detected', 'rmlD': 'not_detected', 'wcjE': 'not_detected'}	15A	GREEN	15A	15A	1
ERR1439084	{'15A': 98.8, '15F': 73.8, '15C': 62.2, '15B': 62.1, '23F': 32.2}	123	98.8	15F_15A			[[11], [13], [15], [17]]	{'glf': 0, 'rmlB': 0, 'rmlD': 0, 'wcjE': 0}	{'glf': 'not_detected', 'rmlB': 'not_detected', 'rmlD': 'not_detected', 'wcjE': 'not_detected'}	15A	GREEN	15A	15A	1
ERR1439085	{'34': 93.2, '33F2': 34.8, '35B': 32.4, '33F': 29.0, '33C': 28.3}	125	93.2		34			{}	{}	34	GREEN	34	34	1
ERR1439086	{'15A': 99.6, '15F': 73.9, '15C': 62.0, '15B': 61.9, '23F': 31.6}	128	99.6	15F_15A			[[11], [13], [15], [17]]	{'glf': 0, 'rmlB': 0, 'rmlD': 0, 'wcjE': 0}	{'glf': 'not_detected', 'rmlB': 'not_detected', 'rmlD': 'not_detected', 'wcjE': 'not_detected'}	15A	GREEN	15A	15A	1
ERR1439087	{'06E': 100.0, '06B-III': 99.6, '06B-I': 47.8, '06A-III': 47.3, '06A-II': 46.3}	99	100	6A_6B_6C_6D			[[3]]	{'wciN': ['g', 100.0]}	{'wciN': 'g'}	Serogroup_6_(6E)	GREEN	06B	06E(06B)	1
ERR1439088	{'19A': 99.3, '19A-III': 99.1, '19A-I': 86.2, '19A-II': 83.9, '19AF': 57.2}	76	99.3	19A_19AF			[[6]]	{'wzy': [1, 100.0]}	{'wzy': 1}	19A	GREEN	19A	19A	1
ERR1439089	{'19A-II': 100.0, '19A-I': 96.6, '19A': 85.6, '19A-III': 85.4, '19AF': 62.4}	73	100	19A_19AF			[[6]]	{'wzy': [1, 95.25]}	{'wzy': 1}	19A	GREEN	19A	19A	1
ERR1439090	{'14': 92.5, '36': 30.4, '15B': 29.6, '15C': 29.5, '09L': 26.8}	133	92.5		14			{}	{}	14	GREEN	14	14	1
ERR1439091	{'15A': 100.0, '15F': 74.4, '15C': 63.2, '15B': 63.1, '23F': 32.6}	118	100	15F_15A			[[11], [13], [15], [17]]	{'glf': 0, 'rmlB': 0, 'rmlD': 0, 'wcjE': 0}	{'glf': 'not_detected', 'rmlB': 'not_detected', 'rmlD': 'not_detected', 'wcjE': 'not_detected'}	15A	GREEN	15A	15A	1
ERR1439092	{'07A': 99.7, '07F': 99.5, '19F-II': 37.4, '19F-IV': 36.7, '19F-I': 36.0}	107	99.7		7F/7A			{}	{}	7F/7A	GREEN	07A	07F	1
ERR1439093	{'15A': 99.6, '15F': 73.9, '15C': 61.6, '15B': 61.5, '23F': 31.5}	115	99.6	15F_15A			[[11], [13], [15], [17]]	{'glf': 0, 'rmlB': 0, 'rmlD': 0, 'wcjE': 0}	{'glf': 'not_detected', 'rmlB': 'not_detected', 'rmlD': 'not_detected', 'wcjE': 'not_detected'}	15A	GREEN	15A	15A	1
ERR1439094	{'15A': 99.9, '15F': 74.6, '15B': 62.4, '15C': 62.3, '23F': 32.1}	120	99.9	15F_15A			[[11], [13], [15], [17]]	{'glf': 0, 'rmlB': 0, 'rmlD': 0, 'wcjE': 0}	{'glf': 'not_detected', 'rmlB': 'not_detected', 'rmlD': 'not_detected', 'wcjE': 'not_detected'}	15A	GREEN	15A	15A	1
ERR1439095	{'35B': 99.9, '33F': 34.2, '34': 33.9, '35C': 33.8, '35A': 33.6}	95	99.9		35B/35D			{}	{}	35B/35D	GREEN	35B	35B	1
ERR1439096	{'11B': 99.8, '11C': 89.5, '11A': 31.9, '11D': 31.9, '11F': 26.8}	190	99.8		11B/11C			{}	{}	11B/11C	GREEN	11B	11B	1
ERR1439097	{'15A': 98.6, '15F': 73.8, '15C': 62.3, '15B': 62.1, '23F': 32.2}	179	98.6	15F_15A			[[11], [13], [15], [17]]	{'glf': 0, 'rmlB': 0, 'rmlD': 0, 'wcjE': 0}	{'glf': 'not_detected', 'rmlB': 'not_detected', 'rmlD': 'not_detected', 'wcjE': 'not_detected'}	15A	GREEN	15A	15A	1
ERR1439098	{'19A': 99.4, '19A-III': 99.2, '19A-I': 86.4, '19A-II': 84.2, '19AF': 57.8}	115	99.4	19A_19AF			[[6]]	{'wzy': [1, 100.0]}	{'wzy': 1}	19A	GREEN	19A	19A	1
ERR1439099	{'19A-I': 99.7, '19A-II': 97.5, '19A': 87.7, '19A-III': 87.5, '19AF': 62.8}	102	99.7	19A_19AF			[[6]]	{'wzy': [1, 95.25]}	{'wzy': 1}	19A	GREEN	19A	19A	1
ERR1439100	{'06E': 100.0, '06B-III': 99.6, '06B-I': 47.7, '06A-III': 47.2, '06A-II': 46.2}	79	100	6A_6B_6C_6D			[[3]]	{'wciN': ['g', 100.0]}	{'wciN': 'g'}	Serogroup_6_(6E)	GREEN	06B	06E(06B)	1
ERR1439101	{'15A': 99.0, '15F': 73.8, '15B': 62.2, '15C': 62.2, '23F': 32.1}	42	99	15F_15A			[[11], [13], [15], [17]]	{'glf': 0, 'rmlB': 0, 'rmlD': 0, 'wcjE': 0}	{'glf': 'not_detected', 'rmlB': 'not_detected', 'rmlD': 'not_detected', 'wcjE': 'not_detected'}	15A	GREEN	15A	15A	1
ERR1439102	{'15A': 99.6, '15F': 73.9, '15C': 62.0, '15B': 61.9, '23F': 31.9}	130	99.6	15F_15A			[[11], [13], [15], [17]]	{'glf': 0, 'rmlB': 0, 'rmlD': 0, 'wcjE': 0}	{'glf': 'not_detected', 'rmlB': 'not_detected', 'rmlD': 'not_detected', 'wcjE': 'not_detected'}	15A	GREEN	15A	15A	1
ERR1439103	{'15A': 98.6, '15F': 74.0, '15C': 72.1, '15B': 72.0, '23F': 33.3}	151	98.6	15F_15A			[[11], [13], [15], [17]]	{'glf': 0, 'rmlB': 0, 'rmlD': 0, 'wcjE': 0}	{'glf': 'not_detected', 'rmlB': 'not_detected', 'rmlD': 'not_detected', 'wcjE': 'not_detected'}	15A	GREEN	15A	15A	1
ERR1439104	{'15A': 98.8, '15F': 74.0, '15B': 62.6, '15C': 62.5, '23F': 32.3}	104	98.8	15F_15A			[[11], [13], [15], [17]]	{'glf': 0, 'rmlB': 0, 'rmlD': 0, 'wcjE': 0}	{'glf': 'not_detected', 'rmlB': 'not_detected', 'rmlD': 'not_detected', 'wcjE': 'not_detected'}	15A	GREEN	15A	15A	1
ERR1439105	{'15A': 100.0, '15F': 74.4, '35B': 69.9, '15B': 63.6, '15C': 63.4}	70	100	15F_15A			[[11], [13], [15], [17]]	{'glf': 0, 'rmlB': 0, 'rmlD': 0, 'wcjE': 0}	{'glf': 'not_detected', 'rmlB': 'not_detected', 'rmlD': 'not_detected', 'wcjE': 'not_detected'}	15A	GREEN	15A	15A	1
ERR1439106	{'18C': 99.8, '18B': 99.7, '18F': 76.6, '18A': 66.0, '24A': 50.4}	66	99.8		18C/18B			{}	{}	18C/18B	GREEN	18C	18C	1
ERR1439107	{'34': 93.3, '33F2': 35.7, '35B': 33.1, '35F': 30.7, '06B-I': 30.6}	191	93.3		34			{}	{}	34	GREEN	34	34	1
ERR1439108	{'19A-II': 99.9, '19A-I': 96.5, '19A': 85.4, '19A-III': 85.2, '19AF': 62.2}	91	99.9	19A_19AF			[[6]]	{'wzy': [1, 95.25]}	{'wzy': 1}	19A	GREEN	19A	19A	1
ERR1439109	{'15A': 100.0, '15F': 74.5, '15C': 71.8, '15B': 71.7, '23F': 32.1}	122	100	15F_15A			[[11], [13], [15], [17]]	{'glf': 0, 'rmlB': 0, 'rmlD': 0, 'wcjE': 0}	{'glf': 'not_detected', 'rmlB': 'not_detected', 'rmlD': 'not_detected', 'wcjE': 'not_detected'}	15A	GREEN	15A	15A	1
ERR1439110	{'18C': 99.7, '18B': 99.6, '18F': 75.7, '18A': 63.3, '16F': 39.6}	147	99.7		18C/18B			{}	{}	18C/18B	GREEN	18C	18C	1
ERR1439111	{'15C': 96.4, '15B': 96.2, '15A': 70.6, '15F': 54.7, '23A': 34.8}	100	96.4		15B/15C			{}	{}	15B/15C	GREEN	15B/C	15B	1
ERR1439112	{'15A': 99.5, '15F': 74.3, '15C': 62.5, '15B': 62.4, '23F': 32.6}	100	99.5	15F_15A			[[11], [13], [15], [17]]	{'glf': 0, 'rmlB': 0, 'rmlD': 0, 'wcjE': 0}	{'glf': 'not_detected', 'rmlB': 'not_detected', 'rmlD': 'not_detected', 'wcjE': 'not_detected'}	15A	GREEN	15A	15A	1
ERR1439113	{'15A': 99.6, '15F': 73.9, '15B': 62.0, '15C': 61.8, '23F': 31.5}	105	99.6	15F_15A			[[11], [13], [15], [17]]	{'glf': 0, 'rmlB': 0, 'rmlD': 0, 'wcjE': 0}	{'glf': 'not_detected', 'rmlB': 'not_detected', 'rmlD': 'not_detected', 'wcjE': 'not_detected'}	15A	GREEN	15A	15A	1
ERR1439114	{'19A-II': 100.0, '19A-I': 96.7, '19A': 85.2, '19A-III': 85.0, '19AF': 62.5}	141	100	19A_19AF			[[6]]	{'wzy': [1, 95.25]}	{'wzy': 1}	19A	GREEN	19A	19A	1
ERR1439115	{'19A-II': 100.0, '19A-I': 96.6, '19A': 85.0, '19A-III': 84.8, '19AF': 62.4}	63	100	19A_19AF			[[6]]	{'wzy': [1, 95.25]}	{'wzy': 1}	19A	GREEN	19A	19A	1
ERR1439116	{'15A': 99.9, '15F': 74.2, '15C': 62.1, '15B': 62.0, '23F': 31.7}	137	99.9	15F_15A			[[11], [13], [15], [17]]	{'glf': 0, 'rmlB': 0, 'rmlD': 0, 'wcjE': 0}	{'glf': 'not_detected', 'rmlB': 'not_detected', 'rmlD': 'not_detected', 'wcjE': 'not_detected'}	15A	GREEN	15A	15A	1
ERR1439117	{'15A': 98.7, '15F': 73.8, '15C': 62.3, '15B': 62.1, '23F': 32.3}	119	98.7	15F_15A			[[11], [13], [15], [17]]	{'glf': 0, 'rmlB': 0, 'rmlD': 0, 'wcjE': 0}	{'glf': 'not_detected', 'rmlB': 'not_detected', 'rmlD': 'not_detected', 'wcjE': 'not_detected'}	15A	GREEN	15A	15A	1
ERR1439118	{'01': 7.5, '25F': 7.1, '25A': 7.0, '45': 6.3, '22F': 5.4}	414	7.5		Below 20% hit - possible acapsular organism, check species identity and sequence quality.			{}	{}	Below 20% hit - possible acapsular organism, check species identity and sequence quality.	RED	NTR	Failed	1
ERR1439119	{'19A-II': 100.0, '19A-I': 96.6, '19A': 85.0, '19A-III': 84.8, '19AF': 62.8}	115	100	19A_19AF			[[6]]	{'wzy': [1, 95.33]}	{'wzy': 1}	19A	GREEN	19A	19A	1
ERR1439120	{'15A': 99.2, '15F': 74.1, '15C': 62.1, '15B': 62.0, '23F': 31.9}	109	99.2	15F_15A			[[11], [13], [15], [17]]	{'glf': 0, 'rmlB': 0, 'rmlD': 0, 'wcjE': 0}	{'glf': 'not_detected', 'rmlB': 'not_detected', 'rmlD': 'not_detected', 'wcjE': 'not_detected'}	15A	GREEN	15A	15A	1
ERR1439121	{'09A': 99.7, '09V': 99.5, '09N': 39.2, '09L': 38.5, '06A-IV': 29.4}	129	99.7		9A/9V			{}	{}	9A/9V	GREEN	09V	09V	1
ERR1439122	{'19A': 99.4, '19A-III': 99.2, '19A-I': 86.2, '19A-II': 84.0, '19AF': 57.4}	100	99.4	19A_19AF			[[6]]	{'wzy': [1, 100.0]}	{'wzy': 1}	19A	GREEN	19A	19A	1
ERR1439123	{'15A': 99.9, '15F': 74.4, '15C': 62.7, '15B': 62.6, '23F': 32.6}	128	99.9	15F_15A			[[11], [13], [15], [17]]	{'glf': 0, 'rmlB': 0, 'rmlD': 0, 'wcjE': 0}	{'glf': 'not_detected', 'rmlB': 'not_detected', 'rmlD': 'not_detected', 'wcjE': 'not_detected'}	15A	GREEN	15A	15A	1
ERR1439124	{'09A': 99.7, '09V': 99.5, '09N': 40.5, '09L': 38.5, '06A-IV': 26.9}	60	99.7		9A/9V			{}	{}	9A/9V	GREEN	09V	09V	1
ERR1439125	{'19A-I': 99.4, '19A-II': 97.2, '19A': 87.7, '19A-III': 87.5, '19AF': 62.0}	221	99.4	19A_19AF			[[6]]	{'wzy': [1, 95.25]}	{'wzy': 1}	19A	GREEN	19A	19A	1
ERR1439126	{'19A-I': 99.4, '19A-II': 97.7, '19A': 89.5, '19A-III': 89.3, '19AF': 62.2}	76	99.4	19A_19AF			[[6]]	{'wzy': [1, 95.25]}	{'wzy': 1}	19A	GREEN	19A	19A	1
ERR1439127	{'15A': 99.6, '15F': 73.9, '15C': 61.6, '15B': 61.5, '23F': 31.5}	75	99.6	15F_15A			[[11], [13], [15], [17]]	{'glf': 0, 'rmlB': 0, 'rmlD': 0, 'wcjE': 0}	{'glf': 'not_detected', 'rmlB': 'not_detected', 'rmlD': 'not_detected', 'wcjE': 'not_detected'}	15A	GREEN	15A	15A	1
ERR1439128	{'19A': 99.9, '19A-III': 99.7, '19A-I': 86.1, '19A-II': 83.6, '19AF': 57.3}	97	99.9	19A_19AF			[[6]]	{'wzy': [1, 100.0]}	{'wzy': 1}	19A	GREEN	19A	19A	1
ERR1439129	{'15A': 100.0, '15F': 74.4, '15C': 62.6, '15B': 62.5, '23F': 32.3}	61	100	15F_15A			[[11], [13], [15], [17]]	{'glf': 0, 'rmlB': 0, 'rmlD': 0, 'wcjE': 0}	{'glf': 'not_detected', 'rmlB': 'not_detected', 'rmlD': 'not_detected', 'wcjE': 'not_detected'}	15A	GREEN	15A	15A	1
ERR1439130	{'15A': 100.0, '15F': 74.4, '15C': 62.6, '15B': 62.5, '23F': 32.3}	79	100	15F_15A			[[11], [13], [15], [17]]	{'glf': 0, 'rmlB': 0, 'rmlD': 0, 'wcjE': 0}	{'glf': 'not_detected', 'rmlB': 'not_detected', 'rmlD': 'not_detected', 'wcjE': 'not_detected'}	15A	GREEN	15A	15A	1
ERR1439131	{'15A': 98.9, '15F': 73.8, '15C': 62.3, '15B': 62.2, '23F': 31.9}	127	98.9	15F_15A			[[11], [13], [15], [17]]	{'glf': 0, 'rmlB': 0, 'rmlD': 0, 'wcjE': 0}	{'glf': 'not_detected', 'rmlB': 'not_detected', 'rmlD': 'not_detected', 'wcjE': 'not_detected'}	15A	GREEN	15A	15A	1
ERR1439132	{'15A': 99.9, '15F': 74.2, '15C': 62.4, '15B': 62.3, '23F': 32.0}	88	99.9	15F_15A			[[11], [13], [15], [17]]	{'glf': 0, 'rmlB': 0, 'rmlD': 0, 'wcjE': 0}	{'glf': 'not_detected', 'rmlB': 'not_detected', 'rmlD': 'not_detected', 'wcjE': 'not_detected'}	15A	GREEN	15A	15A	1
ERR1439133	{'19A': 99.5, '19A-III': 99.3, '19A-I': 86.3, '19A-II': 84.1, '19AF': 58.1}	169	99.5	19A_19AF			[[6]]	{'wzy': [1, 100.0]}	{'wzy': 1}	19A	GREEN	19A	19A	1
ERR1439134	{'19A-I': 99.7, '19A-II': 97.6, '19A': 87.7, '19A-III': 87.5, '19AF': 62.1}	82	99.7	19A_19AF			[[6]]	{'wzy': [1, 95.25]}	{'wzy': 1}	19A	GREEN	19A	19A	1
ERR1439135	{'15A': 99.9, '15F': 74.3, '15C': 62.3, '15B': 62.2, '23F': 32.0}	100	99.9	15F_15A			[[11], [13], [15], [17]]	{'glf': 0, 'rmlB': 0, 'rmlD': 0, 'wcjE': 0}	{'glf': 'not_detected', 'rmlB': 'not_detected', 'rmlD': 'not_detected', 'wcjE': 'not_detected'}	15A	GREEN	15A	15A	1
ERR1439136	{'15A': 100.0, '15F': 74.4, '15C': 62.1, '15B': 62.0, '23F': 32.0}	97	100	15F_15A			[[11], [13], [15], [17]]	{'glf': 0, 'rmlB': 0, 'rmlD': 0, 'wcjE': 0}	{'glf': 'not_detected', 'rmlB': 'not_detected', 'rmlD': 'not_detected', 'wcjE': 'not_detected'}	15A	GREEN	15A	15A	1
ERR1439137	{'24F2': 99.9, '24B': 89.6, '24F': 87.8, '24A': 67.8, '07C': 55.2}	82	99.9		24F/24B			{}	{}	24F/24B	GREEN	24A	Serogroup 24	1
ERR1439138	{'35B': 100.0, '33F': 34.0, '35C': 33.6, '34': 33.4, '35A': 33.2}	82	100		35B/35D			{}	{}	35B/35D	GREEN	35B	35B	1
ERR1439139	{'15A': 99.9, '15F': 74.2, '15C': 61.9, '15B': 61.8, '23F': 31.6}	101	99.9	15F_15A			[[11], [13], [15], [17]]	{'glf': 0, 'rmlB': 0, 'rmlD': 0, 'wcjE': 0}	{'glf': 'not_detected', 'rmlB': 'not_detected', 'rmlD': 'not_detected', 'wcjE': 'not_detected'}	15A	GREEN	15A	15A	1
ERR1439140	{'19A': 99.3, '19A-III': 99.1, '19A-I': 87.3, '19A-II': 85.2, '19AF': 58.5}	107	99.3	19A_19AF			[[6]]	{'wzy': [1, 100.0]}	{'wzy': 1}	19A	GREEN	19A	19A	1
ERR1439141	{'15A': 98.7, '15F': 73.9, '15C': 62.2, '15B': 62.1, '23F': 32.3}	81	98.7	15F_15A			[[11], [13], [15], [17]]	{'glf': 0, 'rmlB': 0, 'rmlD': 0, 'wcjE': 0}	{'glf': 'not_detected', 'rmlB': 'not_detected', 'rmlD': 'not_detected', 'wcjE': 'not_detected'}	15A	GREEN	15A	15A	1
ERR1439142	{'15A': 99.9, '15F': 74.3, '15C': 63.7, '15B': 63.6, '23F': 31.9}	62	99.9	15F_15A			[[11], [13], [15], [17]]	{'glf': 0, 'rmlB': 0, 'rmlD': 0, 'wcjE': 0}	{'glf': 'not_detected', 'rmlB': 'not_detected', 'rmlD': 'not_detected', 'wcjE': 'not_detected'}	15A	GREEN	15A	15A	1
ERR1439143	{'19A-I': 99.4, '19A-II': 97.3, '19A': 87.6, '19A-III': 87.4, '19AF': 62.4}	153	99.4	19A_19AF			[[6]]	{'wzy': [1, 95.25]}	{'wzy': 1}	19A	GREEN	19A	19A	1
ERR1439144	{'19A': 99.4, '19A-III': 99.2, '19A-I': 86.1, '19A-II': 83.9, '19AF': 57.1}	14	99.4	19A_19AF			[[6]]	{'wzy': [1, 100.0]}	{'wzy': 1}	19A	GREEN	19A	19A	1
ERR1439145	{'19A-I': 99.4, '19A-II': 97.7, '19A': 87.9, '19A-III': 87.7, '19AF': 63.1}	88	99.4	19A_19AF			[[6]]	{'wzy': [1, 95.25]}	{'wzy': 1}	19A	GREEN	19A	19A	1
ERR1439146	{'15A': 100.0, '15F': 74.4, '15C': 62.7, '15B': 62.6, '23F': 32.4}	87	100	15F_15A			[[11], [13], [15], [17]]	{'glf': 0, 'rmlB': 0, 'rmlD': 0, 'wcjE': 0}	{'glf': 'not_detected', 'rmlB': 'not_detected', 'rmlD': 'not_detected', 'wcjE': 'not_detected'}	15A	GREEN	15A	15A	1
ERR1439147	{'15A': 100.0, '15F': 74.4, '15C': 62.9, '15B': 62.8, '23F': 32.5}	87	100	15F_15A			[[11], [13], [15], [17]]	{'glf': 0, 'rmlB': 0, 'rmlD': 0, 'wcjE': 0}	{'glf': 'not_detected', 'rmlB': 'not_detected', 'rmlD': 'not_detected', 'wcjE': 'not_detected'}	15A	GREEN	15A	15A	1
ERR1439148	{'18C': 99.9, '18B': 99.8, '18F': 75.9, '18A': 63.2, '16F': 39.8}	92	99.9		18C/18B			{}	{}	18C/18B	GREEN	18C	18C	1
ERR1439149	{'19A': 99.3, '19A-III': 99.1, '19A-I': 86.5, '19A-II': 84.3, '19AF': 57.9}	79	99.3	19A_19AF			[[6]]	{'wzy': [1, 100.0]}	{'wzy': 1}	19A	GREEN	19A	19A	1
ERR1439150	{'15A': 98.3, '15F': 73.5, '15C': 61.9, '15B': 61.8, '23F': 32.1}	84	98.3	15F_15A			[[11], [13], [15], [17]]	{'glf': 0, 'rmlB': 0, 'rmlD': 0, 'wcjE': 0}	{'glf': 'not_detected', 'rmlB': 'not_detected', 'rmlD': 'not_detected', 'wcjE': 'not_detected'}	15A	GREEN	15A	15A	1
ERR1439151	{'15A': 98.6, '15F': 73.8, '15C': 62.2, '15B': 62.0, '23F': 32.6}	53	98.6	15F_15A			[[11], [13], [15], [17]]	{'glf': 0, 'rmlB': 0, 'rmlD': 0, 'wcjE': 0}	{'glf': 'not_detected', 'rmlB': 'not_detected', 'rmlD': 'not_detected', 'wcjE': 'not_detected'}	15A	GREEN	15A	15A	1
ERR1439152	{'15A': 100.0, '15F': 74.6, '15C': 62.8, '15B': 62.7, '23F': 32.1}	119	100	15F_15A			[[11], [13], [15], [17]]	{'glf': 0, 'rmlB': 0, 'rmlD': 0, 'wcjE': 0}	{'glf': 'not_detected', 'rmlB': 'not_detected', 'rmlD': 'not_detected', 'wcjE': 'not_detected'}	15A	GREEN	15A	15A	1
ERR1439153	{'19A-II': 100.0, '19A-I': 96.6, '19A': 85.0, '19A-III': 84.8, '19AF': 62.5}	153	100	19A_19AF			[[6]]	{'wzy': [1, 95.25]}	{'wzy': 1}	19A	GREEN	19A	19A	1
ERR1439154	{'15C': 94.2, '15B': 94.1, '15A': 61.6, '15F': 48.1, '23A': 34.9}	81	94.2		15B/15C			{}	{}	15B/15C	GREEN	15B	15B	1
ERR1439155	{'15A': 99.6, '15F': 74.5, '15C': 62.6, '15B': 62.5, '23F': 32.5}	140	99.6	15F_15A			[[11], [13], [15], [17]]	{'glf': 0, 'rmlB': 0, 'rmlD': 0, 'wcjE': 0}	{'glf': 'not_detected', 'rmlB': 'not_detected', 'rmlD': 'not_detected', 'wcjE': 'not_detected'}	15A	GREEN	15A	15A	1
ERR1439156	{'19A-II': 100.0, '19A-I': 96.7, '19A': 85.3, '19A-III': 85.1, '19AF': 62.4}	93	100	19A_19AF			[[6]]	{'wzy': [1, 95.25]}	{'wzy': 1}	19A	GREEN	19A	19A	1
ERR1439157	{'14': 92.6, '36': 30.6, '09L': 26.8, '15B': 26.6, '15C': 26.5}	106	92.6		14			{}	{}	14	GREEN	14	14	1
ERR1439158	{'19A-I': 99.4, '19A-II': 97.7, '19A': 88.0, '19A-III': 88.0, '19AF': 62.9}	145	99.4	19A_19AF			[[6]]	{'wzy': [1, 95.25]}	{'wzy': 1}	19A	GREEN	19A	19A	1
ERR1439159	{'09A': 96.1, '09V': 95.8, '09N': 39.2, '09L': 37.6, '11F': 27.2}	122	96.1		9A/9V			{}	{}	9A/9V	GREEN	09V	09V	1
ERR1439160	{'39': 99.5, '29': 27.7, '34': 25.3, '33F2': 21.7, '33C': 21.4}	107	99.5		39			{}	{}	39	GREEN	39	39	1
ERR1439161	{'19A-II': 100.0, '19A-I': 96.6, '19A': 85.0, '19A-III': 84.8, '19AF': 62.7}	154	100	19A_19AF			[[6]]	{'wzy': [1, 95.25]}	{'wzy': 1}	19A	GREEN	19A	19A	1
ERR1439162	{'15A': 98.7, '15F': 73.8, '15C': 62.9, '15B': 62.8, '23F': 32.0}	56	98.7	15F_15A			[[11], [13], [15], [17]]	{'glf': 0, 'rmlB': 0, 'rmlD': 0, 'wcjE': 0}	{'glf': 'not_detected', 'rmlB': 'not_detected', 'rmlD': 'not_detected', 'wcjE': 'not_detected'}	15A	GREEN	15A	15A	1
ERR1439163	{'19A': 99.5, '19A-III': 99.3, '19A-I': 87.2, '19A-II': 84.7, '19AF': 58.2}	144	99.5	19A_19AF			[[6]]	{'wzy': [1, 100.0]}	{'wzy': 1}	19A	GREEN	19A	19A	1
ERR1439164	{'19A-II': 100.0, '19A-I': 96.8, '19A': 85.2, '19A-III': 85.0, '19AF': 62.7}	151	100	19A_19AF			[[6]]	{'wzy': [1, 95.25]}	{'wzy': 1}	19A	GREEN	19A	19A	1
ERR1439165	{'19A-II': 100.0, '19A-I': 96.8, '19A': 85.3, '19A-III': 85.1, '19AF': 62.3}	161	100	19A_19AF			[[6]]	{'wzy': [1, 95.25]}	{'wzy': 1}	19A	GREEN	19A	19A	1
ERR1439166	{'19A-II': 100.0, '19A-I': 96.6, '19A': 85.0, '19A-III': 84.8, '19AF': 62.7}	146	100	19A_19AF			[[6]]	{'wzy': [1, 92.87]}	{'wzy': 1}	19A	GREEN	19A	19A	1
ERR1439167	{'15A': 99.8, '15F': 74.8, '15C': 62.5, '15B': 62.4, '23F': 32.3}	135	99.8	15F_15A			[[11], [13], [15], [17]]	{'glf': 0, 'rmlB': 0, 'rmlD': 0, 'wcjE': 0}	{'glf': 'not_detected', 'rmlB': 'not_detected', 'rmlD': 'not_detected', 'wcjE': 'not_detected'}	15A	GREEN	15A	15A	1
ERR1439168	{'18A': 99.9, '18B': 57.6, '18C': 57.6, '18F': 56.6, '19F-IV': 40.3}	101	99.9		18A			{}	{}	18A	GREEN	18A	18A	1
ERR1439169	{'24F2': 98.0, '24F': 88.1, '24B': 88.0, '24A': 71.9, '07B': 56.0}	112	98		24F/24B			{}	{}	24F/24B	GREEN	24A	Serogroup 24	1
ERR1439170	{'15A': 99.9, '15F': 74.5, '15C': 62.8, '15B': 62.7, '23F': 32.8}	116	99.9	15F_15A			[[11], [13], [15], [17]]	{'glf': 0, 'rmlB': 0, 'rmlD': 0, 'wcjE': 0}	{'glf': 'not_detected', 'rmlB': 'not_detected', 'rmlD': 'not_detected', 'wcjE': 'not_detected'}	15A	GREEN	15A	15A	1
ERR1439171	{'14': 92.9, '36': 27.7, '09L': 26.0, '09N': 25.5, '15B': 25.4}	100	92.9		14			{}	{}	14	GREEN	14	14	1
ERR1439172	{'15A': 98.6, '15F': 73.8, '15C': 62.1, '15B': 62.0, '23F': 32.2}	58	98.6	15F_15A			[[11], [13], [15], [17]]	{'glf': 0, 'rmlB': 0, 'rmlD': 0, 'wcjE': 0}	{'glf': 'not_detected', 'rmlB': 'not_detected', 'rmlD': 'not_detected', 'wcjE': 'not_detected'}	15A	GREEN	15A	15A	1
ERR1439173	{'06A': 99.8, '06A-IV': 99.4, '06B-II': 95.4, '06A-V': 94.1, '06A-III': 92.3}	148	99.8	6A_6B_6C_6D			[[1]]	{'wciN': ['a', 100.0]}	{'wciN': 'a'}	6A/6B	GREEN	06A	06A	1
ERR1439174	{'15C': 87.8, '15B': 87.7, '15A': 66.4, '15F': 51.5, '14': 30.8}	146	87.8		15B/15C			{}	{}	15B/15C	AMBER	15C	15B/C	1
ERR1439175	{'15A': 99.6, '15F': 74.1, '15C': 62.8, '15B': 62.7, '23F': 32.7}	90	99.6	15F_15A			[[11], [13], [15], [17]]	{'glf': 0, 'rmlB': 0, 'rmlD': 0, 'wcjE': 0}	{'glf': 'not_detected', 'rmlB': 'not_detected', 'rmlD': 'not_detected', 'wcjE': 'not_detected'}	15A	GREEN	15A	15A	1
ERR1439176	{'19A': 99.7, '19A-III': 99.5, '19A-I': 86.0, '19A-II': 83.7, '19AF': 57.2}	106	99.7	19A_19AF			[[6]]	{'wzy': [1, 95.25]}	{'wzy': 1}	19A	GREEN	19A	19A	1
ERR1439177	{'15C': 94.0, '15B': 93.8, '15A': 63.0, '15F': 49.4, '14': 33.6}	159	94		15B/15C			{}	{}	15B/15C	GREEN	15C	15B/C	1
ERR1439178	{'19A-II': 100.0, '19A-I': 96.7, '19A': 85.1, '19A-III': 84.9, '19AF': 62.7}	114	100	19A_19AF			[[6]]	{'wzy': [1, 95.25]}	{'wzy': 1}	19A	GREEN	19A	19A	1
ERR1439179	{'18A': 70.3, '18B': 66.3, '18C': 66.3, '18F': 58.2, '19F-II': 39.1}	122	70.3		Mixed serotypes- {'18A', '18C/18B'}	{'18A': 50.21, '18C/18B': 49.79}		{}	{}	Mixed serotypes- {'18A', '18C/18B'}	AMBER	18C	18A	0
ERR1439180	{'06E': 99.8, '06B-III': 99.4, '06B-I': 48.3, '06A-III': 47.8, '06A-II': 47.0}	186	99.8	6A_6B_6C_6D			[[3]]	{'wciN': ['g', 100.0]}	{'wciN': 'g'}	Serogroup_6_(6E)	GREEN	06B	06E(06B)	1
ERR1439181	{'19F-II': 99.4, '19F': 95.0, '19F-III': 94.0, '19F-I': 93.7, '19F-IV': 92.9}	148	99.4		19F			{}	{}	19F	GREEN	19F	19F	1
ERR1439182	{'19F-II': 99.6, '19F': 95.1, '19F-III': 94.1, '19F-I': 93.8, '19F-IV': 92.9}	54	99.6		19F			{}	{}	19F	GREEN	19F	19F	1
ERR1439183	{'15A': 99.9, '15F': 74.3, '15C': 62.6, '15B': 62.5, '23F': 32.3}	135	99.9	15F_15A			[[11], [13], [15], [17]]	{'glf': 0, 'rmlB': 0, 'rmlD': 0, 'wcjE': 0}	{'glf': 'not_detected', 'rmlB': 'not_detected', 'rmlD': 'not_detected', 'wcjE': 'not_detected'}	15A	GREEN	15A	15A	1
ERR1439184	{'11D': 100.0, '11A': 97.3, '11F': 42.5, '11C': 36.2, '11B': 34.7}	61	100		11A/11D			{}	{}	11A/11D	GREEN	11A	11A	1
ERR1439185	{'15A': 100.0, '15F': 74.4, '15C': 62.7, '15B': 62.6, '23F': 32.3}	97	100	15F_15A			[[11], [13], [15], [17]]	{'glf': 0, 'rmlB': 0, 'rmlD': 0, 'wcjE': 0}	{'glf': 'not_detected', 'rmlB': 'not_detected', 'rmlD': 'not_detected', 'wcjE': 'not_detected'}	15A	GREEN	15A	15A	1
ERR1439186	{'06A': 100.0, '06A-IV': 99.6, '06B-II': 95.4, '06A-V': 93.7, '06A-III': 91.9}	97	100	6A_6B_6C_6D			[[1]]	{'wciN': ['a', 100.0]}	{'wciN': 'a'}	6A/6B	GREEN	06A	06A	1
ERR1439187	{'19A': 99.2, '19A-III': 99.0, '19A-I': 86.2, '19A-II': 84.9, '19AF': 59.1}	199	99.2	19A_19AF			[[6]]	{'wzy': [1, 100.0]}	{'wzy': 1}	19A	GREEN	19A	19A	1
ERR1439188	{'10B': 99.3, '10A': 65.4, '10F': 20.3, '10C': 19.0, '36': 16.0}	135	99.3		10B			{}	{}	10B	GREEN	10A	10B	1
ERR1439189	{'15A': 100.0, '15F': 74.3, '15C': 62.1, '15B': 62.0, '23F': 31.7}	135	100	15F_15A			[[11], [13], [15], [17]]	{'glf': 0, 'rmlB': 0, 'rmlD': 0, 'wcjE': 0}	{'glf': 'not_detected', 'rmlB': 'not_detected', 'rmlD': 'not_detected', 'wcjE': 'not_detected'}	15A	GREEN	15A	15A	1
ERR1439190	{'15A': 99.4, '15F': 74.0, '15C': 62.7, '15B': 62.5, '23F': 32.3}	116	99.4	15F_15A			[[11], [13], [15], [17]]	{'glf': 0, 'rmlB': 0, 'rmlD': 0, 'wcjE': 0}	{'glf': 'not_detected', 'rmlB': 'not_detected', 'rmlD': 'not_detected', 'wcjE': 'not_detected'}	15A	GREEN	15A	15A	1
ERR1439191	{'19A-I': 99.4, '19A-II': 97.7, '19A': 88.0, '19A-III': 87.8, '19AF': 62.4}	57	99.4	19A_19AF			[[6]]	{'wzy': [1, 95.25]}	{'wzy': 1}	19A	GREEN	19A	19A	1
ERR1439192	{'19A-I': 99.4, '19A-II': 97.7, '19A': 88.4, '19A-III': 88.2, '19AF': 62.3}	209	99.4	19A_19AF			[[6]]	{'wzy': [1, 95.25]}	{'wzy': 1}	19A	GREEN	19A	19A	1
ERR1439193	{'15A': 99.7, '15F': 74.1, '15C': 62.7, '15B': 62.6, '23F': 32.2}	89	99.7	15F_15A			[[11], [13], [15], [17]]	{'glf': 0, 'rmlB': 0, 'rmlD': 0, 'wcjE': 0}	{'glf': 'not_detected', 'rmlB': 'not_detected', 'rmlD': 'not_detected', 'wcjE': 'not_detected'}	15A	GREEN	15A	15A	1
ERR1439194	{'19A-II': 100.0, '19A-I': 96.6, '19A': 85.0, '19A-III': 84.8, '19AF': 62.4}	65	100	19A_19AF			[[6]]	{'wzy': [1, 95.25]}	{'wzy': 1}	19A	GREEN	19A	19A	1
ERR1439195	{'19A-I': 99.4, '19A-II': 98.5, '19A': 88.8, '19A-III': 88.6, '19AF': 62.5}	209	99.4	19A_19AF			[[6]]	{'wzy': [1, 95.4]}	{'wzy': 1}	19A	GREEN	19A	19A	1
ERR1439197	{'35F': 97.2, '47F': 72.9, '34': 27.9, '35B': 26.5, '29': 23.0}	102	97.2		35F			{}	{}	35F	GREEN	35F	35F	1
ERR1439198	{'19A-II': 100.0, '19A-I': 96.6, '19A': 85.2, '19A-III': 85.0, '19AF': 62.9}	103	100	19A_19AF			[[6]]	{'wzy': [1, 95.25]}	{'wzy': 1}	19A	GREEN	19A	19A	1
ERR1439199	{'15A': 99.1, '15F': 74.2, '15C': 62.2, '15B': 62.1, '23F': 32.1}	115	99.1	15F_15A			[[11], [13], [15], [17]]	{'glf': 0, 'rmlB': 0, 'rmlD': 0, 'wcjE': 0}	{'glf': 'not_detected', 'rmlB': 'not_detected', 'rmlD': 'not_detected', 'wcjE': 'not_detected'}	15A	GREEN	15A	15A	1
ERR1439200	{'04': 99.5, '45': 35.7, '12A': 27.4, '46': 27.3, '14': 24.1}	97	99.5		4			{}	{}	4	GREEN	4	4	1
ERR1439201	{'19A': 100.0, '19A-III': 99.8, '19A-I': 86.2, '19A-II': 83.8, '19AF': 57.5}	91	100	19A_19AF			[[6]]	{'wzy': [1, 100.0]}	{'wzy': 1}	19A	GREEN	19A	19A	1
ERR1439202	{'13': 99.1, '20': 29.2, '09L': 29.1, '09N': 28.7, '14': 27.7}	92	99.1		13			{}	{}	13	GREEN	13	13	1
ERR1439203	{'15A': 99.7, '15F': 74.1, '15C': 62.4, '15B': 62.3, '23F': 32.0}	105	99.7	15F_15A			[[11], [13], [15], [17]]	{'glf': 0, 'rmlB': 0, 'rmlD': 0, 'wcjE': 0}	{'glf': 'not_detected', 'rmlB': 'not_detected', 'rmlD': 'not_detected', 'wcjE': 'not_detected'}	15A	GREEN	15A	15A	1
ERR1439204	{'19A': 99.3, '19A-III': 99.1, '19A-I': 86.3, '19A-II': 84.7, '19AF': 57.4}	184	99.3	19A_19AF			[[6]]	{'wzy': [1, 100.0]}	{'wzy': 1}	19A	GREEN	19A	19A	1
ERR1439205	{'13': 99.0, '09L': 29.0, '09N': 28.6, '20': 27.9, '14': 27.3}	81	99		13			{}	{}	13	GREEN	13	13	1
ERR1439206	{'19A-I': 99.4, '19A-II': 97.8, '19A': 88.0, '19A-III': 87.8, '19AF': 62.3}	240	99.4	19A_19AF			[[6]]	{'wzy': [1, 95.25]}	{'wzy': 1}	19A	GREEN	19A	19A	1
ERR1439207	{'15A': 99.9, '15F': 74.5, '15C': 62.7, '15B': 62.6, '23F': 32.4}	89	99.9	15F_15A			[[11], [13], [15], [17]]	{'glf': 0, 'rmlB': 0, 'rmlD': 0, 'wcjE': 0}	{'glf': 'not_detected', 'rmlB': 'not_detected', 'rmlD': 'not_detected', 'wcjE': 'not_detected'}	15A	GREEN	15A	15A	1
ERR1439208	{'15A': 99.6, '15F': 73.9, '15C': 61.7, '15B': 61.6, '23F': 31.4}	110	99.6	15F_15A			[[11], [13], [15], [17]]	{'glf': 0, 'rmlB': 0, 'rmlD': 0, 'wcjE': 0}	{'glf': 'not_detected', 'rmlB': 'not_detected', 'rmlD': 'not_detected', 'wcjE': 'not_detected'}	15A	GREEN	15A	15A	1
ERR1439209	{'19A-II': 100.0, '19A-I': 96.6, '19A': 85.0, '19A-III': 84.8, '19AF': 62.2}	76	100	19A_19AF			[[6]]	{'wzy': [1, 95.25]}	{'wzy': 1}	19A	GREEN	19A	19A	1
ERR1439210	{'18C': 99.8, '18B': 99.7, '18F': 76.3, '18A': 63.6, '16F': 39.7}	63	99.8		18C/18B			{}	{}	18C/18B	GREEN	18C	18C	1
ERR1439211	{'15A': 98.4, '15F': 73.7, '15C': 62.1, '15B': 62.0, '23F': 32.0}	118	98.4	15F_15A			[[11], [13], [15], [17]]	{'glf': 0, 'rmlB': 0, 'rmlD': 0, 'wcjE': 0}	{'glf': 'not_detected', 'rmlB': 'not_detected', 'rmlD': 'not_detected', 'wcjE': 'not_detected'}	15A	GREEN	15A	15A	1
ERR1439212	{'18C': 99.9, '18B': 99.8, '18F': 76.7, '18A': 64.1, '16F': 40.1}	115	99.9		18C/18B			{}	{}	18C/18B	GREEN	18C	18C	1
ERR1439213	{'06A': 92.6, '06A-V': 92.6, '06A-IV': 92.1, '06B-II': 91.5, '06A-III': 89.8}	134	92.6	6A_6B_6C_6D			[[1]]	{'wciN': ['a', 93.22]}	{'wciN': 'a'}	6A/6B	GREEN	06A	06A	1
ERR1439214	{'15A': 98.6, '15F': 73.9, '15C': 62.1, '15B': 62.0, '23F': 32.0}	98	98.6	15F_15A			[[11], [13], [15], [17]]	{'glf': 0, 'rmlB': 0, 'rmlD': 0, 'wcjE': 0}	{'glf': 'not_detected', 'rmlB': 'not_detected', 'rmlD': 'not_detected', 'wcjE': 'not_detected'}	15A	GREEN	15A	15A	1
ERR1439215	{'15A': 98.5, '15F': 73.7, '15C': 62.4, '15B': 62.3, '23F': 31.9}	132	98.5	15F_15A			[[11], [13], [15], [17]]	{'glf': 0, 'rmlB': 0, 'rmlD': 0, 'wcjE': 0}	{'glf': 'not_detected', 'rmlB': 'not_detected', 'rmlD': 'not_detected', 'wcjE': 'not_detected'}	15A	GREEN	15A	15A	1
ERR1439216	{'19A-II': 99.0, '19A-I': 97.1, '19A': 85.7, '19A-III': 85.5, '19AF': 62.1}	222	99	19A_19AF			[[6]]	{'wzy': [1, 95.25]}	{'wzy': 1}	19A	GREEN	19A	19A	1
ERR1439217	{'27': 99.7, '06B-I': 42.5, '06A-III': 42.2, '06C': 41.5, '06C-I': 41.5}	105	99.7		27			{}	{}	27	GREEN	27	27	1
ERR1439218	{'15A': 99.1, '15F': 73.9, '15C': 62.5, '15B': 62.4, '23F': 32.9}	161	99.1	15F_15A			[[11], [13], [15], [17]]	{'glf': 0, 'rmlB': 0, 'rmlD': 0, 'wcjE': 0}	{'glf': 'not_detected', 'rmlB': 'not_detected', 'rmlD': 'not_detected', 'wcjE': 'not_detected'}	15A	GREEN	15A	15A	1
ERR1439219	{'15A': 98.0, '15F': 73.6, '15C': 62.0, '15B': 61.8, '23F': 31.8}	139	98	15F_15A			[[11], [13], [15], [17]]	{'glf': 0, 'rmlB': 0, 'rmlD': 0, 'wcjE': 0}	{'glf': 'not_detected', 'rmlB': 'not_detected', 'rmlD': 'not_detected', 'wcjE': 'not_detected'}	15A	GREEN	15A	15A	1
ERR1439220	{'15A': 99.8, '15F': 74.2, '15C': 65.9, '15B': 65.8, '23F': 31.8}	167	99.8	15F_15A			[[11], [13], [15], [17]]	{'glf': 0, 'rmlB': 0, 'rmlD': 0, 'wcjE': 0}	{'glf': 'not_detected', 'rmlB': 'not_detected', 'rmlD': 'not_detected', 'wcjE': 'not_detected'}	15A	GREEN	15A	15A	1
ERR1439221	{'04': 97.9, '45': 34.7, '12F': 24.8, '44': 24.4, '12A': 23.5}	78	97.9		4			{}	{}	4	GREEN	4	4	1
ERR1439222	{'19A': 99.0, '19A-III': 98.8, '19A-I': 85.7, '19A-II': 83.5, '19AF': 57.8}	86	99	19A_19AF			[[6]]	{'wzy': [1, 100.0]}	{'wzy': 1}	19A	GREEN	19A	19A	1
ERR1439223	{'15A': 98.5, '15F': 73.7, '15C': 62.1, '15B': 62.0, '23F': 31.8}	106	98.5	15F_15A			[[11], [13], [15], [17]]	{'glf': 0, 'rmlB': 0, 'rmlD': 0, 'wcjE': 0}	{'glf': 'not_detected', 'rmlB': 'not_detected', 'rmlD': 'not_detected', 'wcjE': 'not_detected'}	15A	GREEN	15A	15A	1
ERR1439224	{'19A': 99.7, '19A-III': 99.5, '19A-I': 86.7, '19A-II': 84.2, '19AF': 57.5}	60	99.7	19A_19AF			[[6]]	{'wzy': [1, 100.0]}	{'wzy': 1}	19A	GREEN	19A	19A	1
ERR1439225	{'15A': 99.1, '15F': 74.1, '15C': 63.0, '15B': 62.9, '23F': 32.4}	203	99.1	15F_15A			[[11], [13], [15], [17]]	{'glf': 0, 'rmlB': 0, 'rmlD': 0, 'wcjE': 0}	{'glf': 'not_detected', 'rmlB': 'not_detected', 'rmlD': 'not_detected', 'wcjE': 'not_detected'}	15A	GREEN	15A	15A	1
ERR1439226	{'14': 95.3, '15B': 27.5, '36': 27.5, '15C': 27.4, '09L': 26.0}	108	95.3		14			{}	{}	14	GREEN	14	14	1
ERR1439227	{'15C': 95.7, '15B': 95.6, '15A': 91.4, '15F': 69.5, '14': 35.9}	154	95.7		Mixed serotypes- {'15B/15C', '15F_15A'}	{'15B/15C': 53.47, '15F_15A': 46.53}		{}	{}	Mixed serotypes- {'15B/15C', '15F_15A'}	AMBER	15B/C	15B	0
ERR1439228	{'34': 98.7, '33F2': 35.3, '35B': 33.5, '33F': 29.8, '33C': 28.5}	66	98.7		34			{}	{}	34	GREEN	34	34	1
ERR1439229	{'15C': 94.4, '15B': 94.3, '15A': 62.7, '15F': 49.4, '14': 35.5}	62	94.4		15B/15C			{}	{}	15B/15C	GREEN	15B	15B	1
ERR1439230	{'15A': 99.6, '15F': 74.0, '15C': 61.7, '15B': 61.6, '23F': 31.6}	107	99.6	15F_15A			[[11], [13], [15], [17]]	{'glf': 0, 'rmlB': 0, 'rmlD': 0, 'wcjE': 0}	{'glf': 'not_detected', 'rmlB': 'not_detected', 'rmlD': 'not_detected', 'wcjE': 'not_detected'}	15A	GREEN	15A	15A	1
ERR1439231	{'15C': 88.1, '15B': 88.0, '15A': 65.0, '15F': 50.0, '23A': 31.1}	68	88.1		15B/15C			{}	{}	15B/15C	AMBER	15B	15B/C	1
ERR1439232	{'15A': 98.6, '15F': 73.8, '15C': 62.1, '15B': 62.0, '23F': 31.9}	132	98.6	15F_15A			[[11], [13], [15], [17]]	{'glf': 0, 'rmlB': 0, 'rmlD': 0, 'wcjE': 0}	{'glf': 'not_detected', 'rmlB': 'not_detected', 'rmlD': 'not_detected', 'wcjE': 'not_detected'}	15A	GREEN	15A	15A	1
ERR1439233	{'15A': 99.6, '15F': 73.9, '15C': 61.7, '15B': 61.6, '23F': 31.4}	141	99.6	15F_15A			[[11], [13], [15], [17]]	{'glf': 0, 'rmlB': 0, 'rmlD': 0, 'wcjE': 0}	{'glf': 'not_detected', 'rmlB': 'not_detected', 'rmlD': 'not_detected', 'wcjE': 'not_detected'}	15A	GREEN	15A	15A	1
ERR1439234	{'19A-II': 100.0, '19A-I': 96.6, '19A': 85.3, '19A-III': 85.1, '19AF': 62.5}	76	100	19A_19AF			[[6]]	{'wzy': [1, 95.25]}	{'wzy': 1}	19A	GREEN	19A	19A	1
ERR1439235	{'19F-I': 96.0, '19F': 95.7, '19F-III': 94.1, '19F-II': 92.9, '19F-IV': 89.1}	159	96		19F			{}	{}	19F	GREEN	19F	19F	1
ERR1439236	{'04': 99.7, '45': 33.8, '12F': 23.5, '44': 23.3, '12A': 22.4}	60	99.7		4			{}	{}	4	GREEN	4	4	1
ERR1439237	{'15C': 94.2, '15B': 94.0, '15A': 62.4, '15F': 48.9, '14': 33.7}	123	94.2		15B/15C			{}	{}	15B/15C	GREEN	15F	15B	1
ERR1439238	{'15A': 99.9, '15F': 74.2, '15C': 62.0, '15B': 61.9, '23F': 31.8}	49	99.9	15F_15A			[[11], [13], [15], [17]]	{'glf': 0, 'rmlB': 0, 'rmlD': 0, 'wcjE': 0}	{'glf': 'not_detected', 'rmlB': 'not_detected', 'rmlD': 'not_detected', 'wcjE': 'not_detected'}	15A	GREEN	15A	15A	1
ERR1439239	{'19A': 99.4, '19A-III': 99.2, '19A-I': 86.8, '19A-II': 84.7, '19AF': 57.2}	44	99.4	19A_19AF			[[6]]	{'wzy': [1, 100.0]}	{'wzy': 1}	19A	GREEN	19A	19A	1
ERR1439240	{'15A': 98.6, '15F': 73.9, '15C': 62.1, '15B': 62.0, '23F': 31.9}	73	98.6	15F_15A			[[11], [13], [15], [17]]	{'glf': 0, 'rmlB': 0, 'rmlD': 0, 'wcjE': 0}	{'glf': 'not_detected', 'rmlB': 'not_detected', 'rmlD': 'not_detected', 'wcjE': 'not_detected'}	15A	GREEN	15A	15A	1
ERR1439241	{'18C': 91.6, '18B': 91.5, '18F': 78.0, '18A': 64.0, '19F-II': 43.0}	95	91.6		18C/18B			{}	{}	18C/18B	GREEN	18C	18C	1
ERR1439242	{'19F-I': 98.0, '19F': 97.3, '19F-III': 96.8, '19F-II': 95.3, '19F-IV': 91.5}	154	98		19F			{}	{}	19F	GREEN	19F	19F	1
ERR1439243	{'19F-I': 96.1, '19F': 95.8, '19F-III': 94.2, '19F-II': 93.0, '19F-IV': 89.3}	177	96.1		19F			{}	{}	19F	GREEN	19F	19F	1
ERR1439244	{'06C-I': 90.8, '06C': 90.7, '06D': 87.0, '06A-I': 78.2, '06B': 77.8}	165	90.8	6A_6B_6C_6D			[[2]]	{'wciN': ['b', 91.3]}	{'wciN': 'b'}	6C/6D	GREEN	06C	06C	1
ERR1439245	{'19A-II': 100.0, '19A-I': 96.6, '19A': 85.4, '19A-III': 85.2, '19AF': 62.4}	79	100	19A_19AF			[[6]]	{'wzy': [1, 95.25]}	{'wzy': 1}	19A	GREEN	19A	19A	1
ERR1439246	{'18C': 91.4, '18B': 91.3, '18F': 77.9, '18A': 64.8, '19F-II': 42.9}	70	91.4		18C/18B			{}	{}	18C/18B	GREEN	18C	18C	1
ERR1439247	{'23B': 99.3, '23B1': 64.5, '23F': 47.5, '23A': 41.1, '06A-IV': 38.5}	124	99.3		23B			{}	{}	23B	GREEN	23F	23B	1
ERR1439248	{'15A': 100.0, '15F': 74.3, '15C': 62.5, '15B': 62.4, '23F': 32.0}	111	100	15F_15A			[[11], [13], [15], [17]]	{'glf': 0, 'rmlB': 0, 'rmlD': 0, 'wcjE': 0}	{'glf': 'not_detected', 'rmlB': 'not_detected', 'rmlD': 'not_detected', 'wcjE': 'not_detected'}	15A	GREEN	15A	15A	1
ERR1439249	{'15C': 96.0, '15B': 95.8, '15A': 62.0, '15F': 49.2, '23A': 35.7}	85	96		15B/15C			{}	{}	15B/15C	GREEN	15C	15B/C	1
ERR1439250	{'19A': 99.1, '19A-III': 98.9, '19A-I': 86.0, '19A-II': 83.7, '19AF': 57.5}	231	99.1	19A_19AF			[[6]]	{'wzy': [1, 100.0]}	{'wzy': 1}	19A	GREEN	19A	19A	1
ERR1439251	{'15C': 96.8, '15B': 96.7, '15A': 62.9, '15F': 49.1, '04': 36.2}	31	96.8		15B/15C			{}	{}	15B/15C	GREEN	15B	15B	1
ERR1439252	{'19A': 99.3, '19A-III': 99.1, '19A-I': 86.2, '19A-II': 83.9, '19AF': 58.0}	261	99.3	19A_19AF			[[6]]	{'wzy': [1, 100.0]}	{'wzy': 1}	19A	GREEN	19A	19A	1
ERR1439253	{'23F': 96.6, '23A': 64.2, '23B': 51.7, '06A-V': 48.5, '06A-IV': 48.4}	127	96.6		23F			{}	{}	23F	GREEN	23F	23F	1
ERR1439254	{'04': 89.1, '12A': 30.4, '12B': 30.4, '46': 30.3, '12F': 29.0}	81	89.1		4			{}	{}	4	AMBER	4	4	1
ERR1439255	{'19A': 99.3, '19A-III': 99.1, '19A-I': 86.3, '19A-II': 84.0, '19AF': 58.0}	187	99.3	19A_19AF			[[6]]	{'wzy': [1, 100.0]}	{'wzy': 1}	19A	GREEN	19A	19A	1
ERR1439256	{'15A': 98.7, '15F': 73.7, '15C': 61.9, '15B': 61.8, '23F': 31.9}	70	98.7	15F_15A			[[11], [13], [15], [17]]	{'glf': 0, 'rmlB': 0, 'rmlD': 0, 'wcjE': 0}	{'glf': 'not_detected', 'rmlB': 'not_detected', 'rmlD': 'not_detected', 'wcjE': 'not_detected'}	15A	GREEN	15A	15A	1
ERR1439257	{'15A': 100.0, '15F': 74.3, '15C': 62.1, '15B': 62.0, '23F': 31.8}	48	100	15F_15A			[[11], [13], [15], [17]]	{'glf': 0, 'rmlB': 0, 'rmlD': 0, 'wcjE': 0}	{'glf': 'not_detected', 'rmlB': 'not_detected', 'rmlD': 'not_detected', 'wcjE': 'not_detected'}	15A	GREEN	15A	15A	1
ERR1439258	{'15A': 99.1, '15F': 74.2, '15B': 62.1, '15C': 62.1, '23F': 32.1}	70	99.1	15F_15A			[[11], [13], [15], [17]]	{'glf': 0, 'rmlB': 0, 'rmlD': 0, 'wcjE': 0}	{'glf': 'not_detected', 'rmlB': 'not_detected', 'rmlD': 'not_detected', 'wcjE': 'not_detected'}	15A	GREEN	15A	15A	1
ERR1439259	{'15C': 96.3, '15B': 96.2, '15A': 62.1, '15F': 48.2, '23A': 35.1}	74	96.3		15B/15C			{}	{}	15B/15C	GREEN	15C	15B/C	1
ERR1439260	{'15A': 98.8, '15F': 73.8, '15C': 62.4, '15B': 62.3, '23F': 32.0}	112	98.8	15F_15A			[[11], [13], [15], [17]]	{'glf': 0, 'rmlB': 0, 'rmlD': 0, 'wcjE': 0}	{'glf': 'not_detected', 'rmlB': 'not_detected', 'rmlD': 'not_detected', 'wcjE': 'not_detected'}	15A	GREEN	15A	15A	1
ERR1439261	{'23F': 98.8, '23A': 66.5, '23B': 47.8, '28A': 47.7, '06B-II': 46.2}	129	98.8		23F			{}	{}	23F	GREEN	23F	23F	1
ERR1439262	{'24F2': 99.2, '24B': 88.5, '24F': 87.4, '24A': 71.7, '07B': 55.2}	170	99.2		24F/24B			{}	{}	24F/24B	GREEN	24B	Serogroup 24	1
ERR1439263	{'24F2': 99.6, '24B': 88.8, '24F': 87.4, '24A': 71.4, '07B': 55.3}	175	99.6		24F/24B			{}	{}	24F/24B	GREEN	24B	Serogroup 24	1
ERR1439264	{'15A': 99.1, '15F': 73.9, '15C': 62.6, '15B': 62.5, '23F': 32.3}	108	99.1	15F_15A			[[11], [13], [15], [17]]	{'glf': 0, 'rmlB': 0, 'rmlD': 0, 'wcjE': 0}	{'glf': 'not_detected', 'rmlB': 'not_detected', 'rmlD': 'not_detected', 'wcjE': 'not_detected'}	15A	GREEN	15A	15A	1
ERR1439265	{'09A': 99.6, '09V': 99.4, '09N': 39.3, '09L': 38.2, '06A-IV': 29.0}	194	99.6		9A/9V			{}	{}	9A/9V	GREEN	09V	09V	1
ERR1439266	{'19F': 97.4, '19F-I': 96.5, '19F-III': 95.6, '19F-II': 95.5, '19F-IV': 91.3}	197	97.4		19F			{}	{}	19F	GREEN	19F	19F	1
ERR1439267	{'15A': 100.0, '15F': 74.3, '15C': 62.0, '15B': 61.9, '23F': 31.7}	107	100	15F_15A			[[11], [13], [15], [17]]	{'glf': 0, 'rmlB': 0, 'rmlD': 0, 'wcjE': 0}	{'glf': 'not_detected', 'rmlB': 'not_detected', 'rmlD': 'not_detected', 'wcjE': 'not_detected'}	15A	GREEN	15A	15A	1
ERR1439268	{'15C': 96.2, '15B': 96.1, '15A': 61.6, '15F': 48.8, '23A': 35.1}	51	96.2		15B/15C			{}	{}	15B/15C	GREEN	15B	15B	1
ERR1439269	{'15A': 98.7, '15F': 73.9, '15C': 62.2, '15B': 62.1, '23F': 32.1}	88	98.7	15F_15A			[[11], [13], [15], [17]]	{'glf': 0, 'rmlB': 0, 'rmlD': 0, 'wcjE': 0}	{'glf': 'not_detected', 'rmlB': 'not_detected', 'rmlD': 'not_detected', 'wcjE': 'not_detected'}	15A	GREEN	15A	15A	1
ERR1439270	{'15C': 87.8, '15B': 87.7, '15A': 61.1, '15F': 49.0, '23A': 32.6}	78	87.8		15B/15C			{}	{}	15B/15C	AMBER	15B	15B	1
ERR1439271	{'15A': 100.0, '15F': 74.4, '15B': 62.1, '15C': 62.1, '23F': 31.8}	96	100	15F_15A			[[11], [13], [15], [17]]	{'glf': 0, 'rmlB': 0, 'rmlD': 0, 'wcjE': 0}	{'glf': 'not_detected', 'rmlB': 'not_detected', 'rmlD': 'not_detected', 'wcjE': 'not_detected'}	15A	GREEN	15A	15A	1
ERR1439272	{'15A': 98.7, '15F': 73.8, '15C': 62.3, '15B': 62.2, '23F': 32.0}	115	98.7	15F_15A			[[11], [13], [15], [17]]	{'glf': 0, 'rmlB': 0, 'rmlD': 0, 'wcjE': 0}	{'glf': 'not_detected', 'rmlB': 'not_detected', 'rmlD': 'not_detected', 'wcjE': 'not_detected'}	15A	GREEN	15A	15A	1
ERR1439273	{'15C': 95.9, '15B': 95.7, '15A': 61.3, '15F': 47.7, '23A': 34.9}	46	95.9		15B/15C			{}	{}	15B/15C	GREEN	15B	15B	1
ERR1439274	{'35B': 100.0, '33F': 33.9, '34': 33.8, '35C': 33.5, '35A': 33.1}	47	100		35B/35D			{}	{}	35B/35D	GREEN	35B	35B	1
ERR1439275	{'10A': 98.8, '10B': 66.7, '10C': 28.0, '22F': 18.7, '10F': 18.6}	103	98.8		10A			{}	{}	10A	GREEN	10A	10A	1
ERR1439276	{'15A': 96.5, '15F': 72.2, '15C': 60.1, '15B': 60.0, '23F': 29.9}	189	96.5	15F_15A			[[11], [13], [15], [17]]	{'glf': 0, 'rmlB': 0, 'rmlD': 0, 'wcjE': 0}	{'glf': 'not_detected', 'rmlB': 'not_detected', 'rmlD': 'not_detected', 'wcjE': 'not_detected'}	15A	GREEN	15A	15A	1
ERR1439277	{'15C': 96.1, '15B': 95.9, '15A': 61.4, '15F': 47.8, '23A': 34.9}	88	96.1		15B/15C			{}	{}	15B/15C	GREEN	15C	15B/C	1
ERR1439278	{'35B': 99.8, '33F': 33.6, '34': 33.3, '35C': 33.3, '35A': 32.9}	223	99.8		35B/35D			{}	{}	35B/35D	GREEN	35B	35B	1
ERR1439279	{'15C': 95.9, '15B': 95.8, '15A': 61.5, '15F': 48.3, '23A': 34.8}	173	95.9		15B/15C			{}	{}	15B/15C	GREEN	15B	15B	1
ERR1439280	{'28A': 98.0, '28F': 92.8, '23F': 51.5, '07C': 49.9, '16F': 49.1}	143	98		28F/28A			{}	{}	28F/28A	GREEN	28A	28A	1
ERR1439281	{'15A': 98.7, '15F': 74.3, '15C': 62.2, '15B': 62.1, '23F': 32.0}	93	98.7	15F_15A			[[11], [13], [15], [17]]	{'glf': 1.5, 'rmlB': 0, 'rmlD': 0, 'wcjE': 0}	{'glf': 'not_detected', 'rmlB': 'not_detected', 'rmlD': 'not_detected', 'wcjE': 'not_detected'}	15A	GREEN	15A	15A	1
ERR1439282	{'08': 98.8, '22F': 26.1, '06A-II': 25.9, '06A-VI': 25.8, '06B-II': 25.3}	16	98.8		8			{}	{}	8	GREEN	8	8	1
ERR1439283	{'15B': 99.5, '15C': 99.4, '15A': 63.1, '15F': 49.0, '23A': 32.9}	192	99.5		15B/15C			{}	{}	15B/15C	GREEN	15B	15B	1
ERR1439284	{'15A': 99.8, '15F': 74.1, '15C': 61.9, '15B': 61.8, '23F': 31.6}	75	99.8	15F_15A			[[11], [13], [15], [17]]	{'glf': 0, 'rmlB': 0, 'rmlD': 0, 'wcjE': 0}	{'glf': 'not_detected', 'rmlB': 'not_detected', 'rmlD': 'not_detected', 'wcjE': 'not_detected'}	15A	GREEN	15A	15A	1
ERR1439285	{'06A-I': 98.5, '06B': 95.1, '06A': 89.0, '06A-V': 87.7, '06A-III': 85.6}	108	98.5	6A_6B_6C_6D			[[1]]	{'wciN': ['a', 96.61]}	{'wciN': 'a'}	6A/6B	GREEN	06A	06A	1
ERR1439286	{'15A': 100.0, '15F': 74.3, '15C': 62.0, '15B': 61.9, '23F': 31.7}	92	100	15F_15A			[[11], [13], [15], [17]]	{'glf': 0, 'rmlB': 0, 'rmlD': 0, 'wcjE': 0}	{'glf': 'not_detected', 'rmlB': 'not_detected', 'rmlD': 'not_detected', 'wcjE': 'not_detected'}	15A	GREEN	15A	15A	1
ERR1439287	{'07C': 99.5, '07B': 73.6, '40': 71.3, '24B': 49.5, '24F': 49.3}	113	99.5		7C			{}	{}	7C	GREEN	07C	07C	1
ERR1439288	{'15A': 100.0, '15F': 74.5, '15C': 62.2, '15B': 62.1, '23F': 32.1}	129	100	15F_15A			[[11], [13], [15], [17]]	{'glf': 0, 'rmlB': 0, 'rmlD': 0, 'wcjE': 0}	{'glf': 'not_detected', 'rmlB': 'not_detected', 'rmlD': 'not_detected', 'wcjE': 'not_detected'}	15A	GREEN	15A	15A	1
ERR1439289	{'15C': 96.3, '15B': 96.2, '15A': 61.4, '15F': 47.7, '23A': 34.9}	80	96.3		15B/15C			{}	{}	15B/15C	GREEN	15B	15B	1
ERR1439290	{'04': 89.3, '12B': 31.4, '12A': 30.7, '46': 30.6, '12F': 29.7}	123	89.3		4			{}	{}	4	AMBER	4	4	1
ERR1439291	{'19A-I': 97.8, '19A-II': 96.9, '19A': 86.4, '19A-III': 86.2, '19AF': 62.5}	204	97.8	19A_19AF			[[6]]	{'wzy': [1, 95.25]}	{'wzy': 1}	19A	GREEN	19A	19A	1
ERR1439292	{'07C': 99.4, '07B': 73.5, '40': 71.0, '24B': 49.1, '24F': 48.9}	83	99.4		7C			{}	{}	7C	GREEN	07C	07C	1
ERR1439293	{'15A': 99.6, '15F': 74.0, '15C': 61.9, '15B': 61.8, '23F': 31.4}	151	99.6	15F_15A			[[11], [13], [15], [17]]	{'glf': 0, 'rmlB': 0, 'rmlD': 0, 'wcjE': 0}	{'glf': 'not_detected', 'rmlB': 'not_detected', 'rmlD': 'not_detected', 'wcjE': 'not_detected'}	15A	GREEN	15A	15A	1
ERR1439294	{'04': 98.2, '45': 35.2, '12F': 24.0, '44': 23.8, '12A': 22.9}	75	98.2		4			{}	{}	4	GREEN	4	4	1
ERR1439295	{'15C': 94.0, '15B': 93.8, '15A': 64.6, '15F': 50.7, '14': 33.7}	137	94		15B/15C			{}	{}	15B/15C	GREEN	15B	15B	1
ERR1439296	{'15A': 99.6, '15F': 73.9, '15B': 62.0, '15C': 61.8, '23F': 31.8}	150	99.6	15F_15A			[[11], [13], [15], [17]]	{'glf': 0, 'rmlB': 0, 'rmlD': 0, 'wcjE': 0}	{'glf': 'not_detected', 'rmlB': 'not_detected', 'rmlD': 'not_detected', 'wcjE': 'not_detected'}	15A	GREEN	15A	15A	1
ERR1439297	{'15C': 96.0, '15B': 95.8, '15A': 61.2, '15F': 47.8, '23A': 35.1}	27	96		15B/15C			{}	{}	15B/15C	GREEN	15B	15B	1
ERR1439298	{'18C': 99.7, '18B': 99.6, '18F': 76.0, '18A': 63.4, '16F': 40.0}	104	99.7		18C/18B			{}	{}	18C/18B	GREEN	18C	18C	1
ERR1439299	{'19F-I': 95.1, '19F': 94.4, '19F-III': 94.2, '19F-IV': 94.0, '19F-II': 92.2}	171	95.1		19F			{}	{}	19F	GREEN	19F	19F	1
ERR1439300	{'14': 93.3, '36': 27.4, '09L': 26.1, '09N': 25.4, '15B': 24.3}	90	93.3		14			{}	{}	14	GREEN	14	14	1
ERR1439301	{'15A': 98.6, '15F': 73.9, '15C': 62.1, '15B': 62.0, '23F': 31.9}	135	98.6	15F_15A			[[11], [13], [15], [17]]	{'glf': 0, 'rmlB': 0, 'rmlD': 0, 'wcjE': 0}	{'glf': 'not_detected', 'rmlB': 'not_detected', 'rmlD': 'not_detected', 'wcjE': 'not_detected'}	15A	GREEN	15A	15A	1
ERR1439302	{'35B': 100.0, '33F': 33.8, '35C': 33.6, '34': 33.5, '35A': 33.2}	154	100		35B/35D			{}	{}	35B/35D	GREEN	35B	35B	1
ERR1439303	{'15A': 98.5, '15F': 73.9, '15C': 62.2, '15B': 62.1, '23F': 31.8}	87	98.5	15F_15A			[[11], [13], [15], [17]]	{'glf': 0, 'rmlB': 0, 'rmlD': 0, 'wcjE': 0}	{'glf': 'not_detected', 'rmlB': 'not_detected', 'rmlD': 'not_detected', 'wcjE': 'not_detected'}	15A	GREEN	15A	15A	1
ERR1439304	{'15A': 99.8, '15F': 74.3, '15C': 62.1, '15B': 62.0, '23F': 32.0}	105	99.8	15F_15A			[[11], [13], [15], [17]]	{'glf': 0, 'rmlB': 0, 'rmlD': 0, 'wcjE': 0}	{'glf': 'not_detected', 'rmlB': 'not_detected', 'rmlD': 'not_detected', 'wcjE': 'not_detected'}	15A	GREEN	15A	15A	1
ERR1439305	{'15A': 99.9, '15F': 74.5, '15C': 62.0, '15B': 61.9, '23F': 32.2}	99	99.9	15F_15A			[[11], [13], [15], [17]]	{'glf': 0, 'rmlB': 0, 'rmlD': 0, 'wcjE': 0}	{'glf': 'not_detected', 'rmlB': 'not_detected', 'rmlD': 'not_detected', 'wcjE': 'not_detected'}	15A	GREEN	15A	15A	1
ERR1439306	{'15A': 98.6, '15F': 73.8, '15C': 62.3, '15B': 62.0, '23F': 32.0}	132	98.6	15F_15A			[[11], [13], [15], [17]]	{'glf': 0, 'rmlB': 0, 'rmlD': 0, 'wcjE': 0}	{'glf': 'not_detected', 'rmlB': 'not_detected', 'rmlD': 'not_detected', 'wcjE': 'not_detected'}	15A	GREEN	15A	15A	1
ERR1439307	{'35B': 100.0, '34': 33.8, '33F': 33.7, '35C': 33.5, '35A': 33.1}	94	100		35B/35D			{}	{}	35B/35D	GREEN	35A	35B	1
ERR1439308	{'15C': 88.1, '15B': 87.9, '15A': 64.8, '15F': 50.1, '14': 30.7}	111	88.1		15B/15C			{}	{}	15B/15C	AMBER	15B	15B/C	1
ERR1439309	{'15A': 99.9, '15F': 74.2, '15C': 61.9, '15B': 61.8, '23F': 31.8}	106	99.9	15F_15A			[[11], [13], [15], [17]]	{'glf': 0, 'rmlB': 0, 'rmlD': 0, 'wcjE': 0}	{'glf': 'not_detected', 'rmlB': 'not_detected', 'rmlD': 'not_detected', 'wcjE': 'not_detected'}	15A	GREEN	15A	15A	1
ERR1439310	{'19F-I': 91.3, '19F-III': 89.1, '19F': 88.5, '19F-II': 85.9, '19F-IV': 85.8}	109	91.3		19F			{}	{}	19F	GREEN	19F	19F	1
ERR1439311	{'15A': 98.4, '15F': 73.7, '15C': 63.1, '15B': 63.0, '23F': 31.7}	124	98.4	15F_15A			[[11], [13], [15], [17]]	{'glf': 0, 'rmlB': 0, 'rmlD': 0, 'wcjE': 0}	{'glf': 'not_detected', 'rmlB': 'not_detected', 'rmlD': 'not_detected', 'wcjE': 'not_detected'}	15A	GREEN	15A	15A	1
ERR1439312	{'15A': 98.6, '15F': 74.0, '15C': 62.2, '15B': 62.1, '23F': 32.1}	109	98.6	15F_15A			[[11], [13], [15], [17]]	{'glf': 0, 'rmlB': 0, 'rmlD': 0, 'wcjE': 0}	{'glf': 'not_detected', 'rmlB': 'not_detected', 'rmlD': 'not_detected', 'wcjE': 'not_detected'}	15A	GREEN	15A	15A	1
ERR1439313	{'19F-I': 96.0, '19F': 95.7, '19F-III': 94.1, '19F-II': 93.0, '19F-IV': 89.0}	165	96		19F			{}	{}	19F	GREEN	19F	19F	1
ERR1439314	{'35B': 99.6, '34': 35.2, '33F': 33.8, '35C': 33.6, '35A': 33.2}	183	99.6		35B/35D			{}	{}	35B/35D	GREEN	35A	35B	1
ERR1439315	{'35B': 100.0, '33F2': 80.1, '33F': 69.5, '33A': 65.9, '34': 42.4}	151	100		35B/35D			{}	{}	35B/35D	GREEN	35A	35B	1
ERR1439316	{'15C': 97.8, '15B': 97.7, '15A': 63.7, '15F': 49.9, '23A': 36.8}	122	97.8		15B/15C			{}	{}	15B/15C	GREEN	15B	15B	1
ERR1439317	{'15C': 94.2, '15B': 94.0, '15A': 62.3, '15F': 48.9, '14': 33.5}	139	94.2		15B/15C			{}	{}	15B/15C	GREEN	15B	15B	1
ERR1439318	{'15A': 99.8, '15F': 74.1, '15C': 62.1, '15B': 61.9, '23F': 31.9}	87	99.8	15F_15A			[[11], [13], [15], [17]]	{'glf': 0, 'rmlB': 0, 'rmlD': 0, 'wcjE': 0}	{'glf': 'not_detected', 'rmlB': 'not_detected', 'rmlD': 'not_detected', 'wcjE': 'not_detected'}	15A	GREEN	15A	15A	1
ERR1439319	{'15A': 100.0, '15F': 74.4, '15C': 62.1, '15B': 62.0, '23F': 32.1}	111	100	15F_15A			[[11], [13], [15], [17]]	{'glf': 0, 'rmlB': 0, 'rmlD': 0, 'wcjE': 0}	{'glf': 'not_detected', 'rmlB': 'not_detected', 'rmlD': 'not_detected', 'wcjE': 'not_detected'}	15A	GREEN	15A	15A	1
ERR1439320	{'15A': 98.1, '15F': 73.5, '15C': 61.9, '15B': 61.8, '23F': 32.1}	113	98.1	15F_15A			[[11], [13], [15], [17]]	{'glf': 0, 'rmlB': 0, 'rmlD': 0, 'wcjE': 0}	{'glf': 'not_detected', 'rmlB': 'not_detected', 'rmlD': 'not_detected', 'wcjE': 'not_detected'}	15A	GREEN	15A	15A	1
ERR1439321	{'11D': 81.0, '11A': 79.7, '11F': 48.1, '11B': 36.1, '11C': 32.5}	140	81		11A/11D			{}	{}	11A/11D	AMBER	11A	11A	1
ERR1439322	{'15A': 98.6, '15F': 73.8, '15C': 64.8, '15B': 64.7, '23F': 32.5}	144	98.6	15F_15A			[[11], [13], [15], [17]]	{'glf': 0, 'rmlB': 0, 'rmlD': 0, 'wcjE': 0}	{'glf': 'not_detected', 'rmlB': 'not_detected', 'rmlD': 'not_detected', 'wcjE': 'not_detected'}	15A	GREEN	15A	15A	1
ERR1439323	{'19A': 99.3, '19A-III': 99.1, '19A-I': 87.7, '19A-II': 85.8, '19AF': 59.0}	207	99.3	19A_19AF			[[6]]	{'wzy': [1, 100.0]}	{'wzy': 1}	19A	GREEN	19A	19A	1
ERR1439324	{'15A': 100.0, '15F': 74.3, '15C': 62.2, '15B': 62.0, '23F': 31.7}	112	100	15F_15A			[[11], [13], [15], [17]]	{'glf': 0, 'rmlB': 0, 'rmlD': 0, 'wcjE': 0}	{'glf': 'not_detected', 'rmlB': 'not_detected', 'rmlD': 'not_detected', 'wcjE': 'not_detected'}	15A	GREEN	15A	15A	1
ERR1439325	{'15A': 98.1, '15F': 73.5, '15C': 61.8, '15B': 61.7, '23F': 32.1}	101	98.1	15F_15A			[[11], [13], [15], [17]]	{'glf': 0, 'rmlB': 0, 'rmlD': 0, 'wcjE': 0}	{'glf': 'not_detected', 'rmlB': 'not_detected', 'rmlD': 'not_detected', 'wcjE': 'not_detected'}	15A	GREEN	15A	15A	1
ERR1439326	{'15C': 96.1, '15B': 96.0, '15A': 63.3, '15F': 49.6, '23A': 34.6}	69	96.1		15B/15C			{}	{}	15B/15C	GREEN	15B/C	15B/C	1
ERR1439327	{'15A': 99.8, '15F': 74.1, '15C': 62.4, '15B': 62.3, '23F': 32.0}	81	99.8	15F_15A			[[11], [13], [15], [17]]	{'glf': 0, 'rmlB': 0, 'rmlD': 0, 'wcjE': 0}	{'glf': 'not_detected', 'rmlB': 'not_detected', 'rmlD': 'not_detected', 'wcjE': 'not_detected'}	15A	GREEN	15A	15A	1
ERR1439328	{'23F': 99.0, '23A': 66.2, '28A': 47.9, '23B': 47.7, '06A-IV': 45.8}	114	99		23F			{}	{}	23F	GREEN	23F	23F	1
ERR1439329	{'07C': 99.3, '07B': 73.4, '40': 71.2, '24B': 51.3, '24F': 50.9}	129	99.3		7C			{}	{}	7C	GREEN	07C	07C	1
ERR1439330	{'22F': 11.0, '35B': 9.7, '01': 9.4, '20': 8.0, '06A-IV': 8.0}	11	11		Below 20% hit - possible acapsular organism, check species identity and sequence quality.			{}	{}	Below 20% hit - possible acapsular organism, check species identity and sequence quality.	RED	NTR	Failed	1
ERR1439331	{'01': 7.8, '45': 6.7, '20': 6.1, '25F': 5.8, '06A-IV': 5.7}	784	7.8		Below 20% hit - possible acapsular organism, check species identity and sequence quality.			{}	{}	Below 20% hit - possible acapsular organism, check species identity and sequence quality.	RED	38	Failed	1
ERR1439332	{'15A': 98.6, '15F': 73.8, '15C': 62.3, '15B': 62.2, '23F': 32.4}	100	98.6	15F_15A			[[11], [13], [15], [17]]	{'glf': 0, 'rmlB': 0, 'rmlD': 0, 'wcjE': 0}	{'glf': 'not_detected', 'rmlB': 'not_detected', 'rmlD': 'not_detected', 'wcjE': 'not_detected'}	15A	GREEN	15A	15A	1
ERR1439333	{'15A': 100.0, '15F': 74.6, '15C': 62.1, '15B': 62.0, '23F': 31.9}	108	100	15F_15A			[[11], [13], [15], [17]]	{'glf': 0, 'rmlB': 0, 'rmlD': 0, 'wcjE': 0}	{'glf': 'not_detected', 'rmlB': 'not_detected', 'rmlD': 'not_detected', 'wcjE': 'not_detected'}	15A	GREEN	15A	15A	1
ERR1439334	{'12F': 96.2, '12B': 93.2, '44': 93.0, '12A': 80.3, '46': 77.3}	130	96.2	12F_12A_12B_44_46			[[5]]	{'wciI': [2, 94.56]}	{'wciI': 2}	12F	GREEN	12F	12F	1
ERR1439335	{'15A': 98.4, '15F': 73.7, '15C': 62.3, '15B': 62.2, '23F': 31.9}	109	98.4	15F_15A			[[11], [13], [15], [17]]	{'glf': 0, 'rmlB': 0, 'rmlD': 0, 'wcjE': 0}	{'glf': 'not_detected', 'rmlB': 'not_detected', 'rmlD': 'not_detected', 'wcjE': 'not_detected'}	15A	GREEN	15A	15A	1
ERR1439336	{'15C': 94.1, '15B': 93.9, '15A': 64.5, '15F': 50.6, '23A': 33.8}	130	94.1		15B/15C			{}	{}	15B/15C	GREEN	15B	15B	1
ERR1439337	{'15C': 94.0, '15B': 93.9, '15A': 62.1, '15F': 48.8, '14': 33.4}	97	94		15B/15C			{}	{}	15B/15C	GREEN	15B	15B/C	1
ERR1439338	{'15A': 99.0, '15F': 73.8, '15C': 62.3, '15B': 62.2, '23F': 32.2}	94	99	15F_15A			[[11], [13], [15], [17]]	{'glf': 0, 'rmlB': 0, 'rmlD': 0, 'wcjE': 0}	{'glf': 'not_detected', 'rmlB': 'not_detected', 'rmlD': 'not_detected', 'wcjE': 'not_detected'}	15A	GREEN	15A	15A	1
ERR1439339	{'15C': 94.4, '15B': 94.3, '15A': 63.0, '15F': 49.0, '14': 35.0}	86	94.4		15B/15C			{}	{}	15B/15C	GREEN	15B	15B	1
ERR1439340	{'19A-II': 99.0, '19A-I': 97.1, '19A': 85.7, '19A-III': 85.5, '19AF': 62.0}	169	99	19A_19AF			[[6]]	{'wzy': [1, 95.25]}	{'wzy': 1}	19A	GREEN	19A	19A	1
ERR1439341	{'27': 99.7, '06B-I': 43.6, '06A-III': 43.3, '06A-II': 42.8, '06C': 42.7}	103	99.7		27			{}	{}	27	GREEN	27	27	1
ERR1439342	{'15C': 87.9, '15B': 87.8, '15A': 64.8, '15F': 50.0, '23A': 31.2}	79	87.9		15B/15C			{}	{}	15B/15C	AMBER	15B	15B/C	1
ERR1439343	{'06B-I': 99.7, '06A-III': 97.6, '06B-II': 90.3, '06A': 89.8, '06A-V': 88.4}	73	99.7	6A_6B_6C_6D			[[1]]	{'wciN': ['a', 100.0]}	{'wciN': 'a'}	6A/6B	GREEN	06B	06B	1
ERR1439344	{'06C-I': 99.8, '06C': 99.6, '06D': 85.5, '06A-II': 79.8, '06A-VI': 79.8}	128	99.8	6A_6B_6C_6D			[[2]]	{'wciN': ['b', 91.3]}	{'wciN': 'b'}	6C/6D	GREEN	06B	06C	1
ERR1439345	{'23B': 99.5, '23B1': 64.7, '23F': 46.0, '23A': 39.9, '06A-IV': 37.1}	95	99.5		23B			{}	{}	23B	GREEN	23F	23B	1
ERR1439346	{'35B': 100.0, '33F': 33.7, '35C': 33.6, '34': 33.3, '35A': 33.2}	62	100		35B/35D			{}	{}	35B/35D	GREEN	35A	35B	1
ERR1439347	{'11D': 100.0, '11A': 97.3, '11F': 42.7, '11C': 36.5, '11B': 35.1}	158	100		11A/11D			{}	{}	11A/11D	GREEN	11C	11A	1
ERR1439348	{'15A': 98.6, '15F': 73.7, '15C': 62.2, '15B': 62.1, '23F': 31.7}	47	98.6	15F_15A			[[11], [13], [15], [17]]	{'glf': 0, 'rmlB': 0, 'rmlD': 0, 'wcjE': 0}	{'glf': 'not_detected', 'rmlB': 'not_detected', 'rmlD': 'not_detected', 'wcjE': 'not_detected'}	15A	GREEN	15A	15A	1
ERR1439349	{'19A-I': 99.4, '19A-II': 97.8, '19A': 88.5, '19A-III': 88.3, '19AF': 62.2}	194	99.4	19A_19AF			[[6]]	{'wzy': [1, 95.4]}	{'wzy': 1}	19A	GREEN	19A	19A	1
ERR1439350	{'03': 95.5, '20': 17.9, '01': 17.6, '09L': 16.6, '36': 16.6}	213	95.5		3			{}	{}	3	GREEN	3	3	1
ERR1439351	{'15C': 94.0, '15B': 93.9, '15A': 62.1, '15F': 49.2, '23A': 33.9}	83	94		15B/15C			{}	{}	15B/15C	GREEN	15F	15B	1
ERR1439352	{'33F2': 100.0, '33F': 78.0, '33A': 73.4, '34': 45.1, '35B': 34.0}	310	100		33F/33A			{}	{}	33F/33A	GREEN	33A	33F	1
ERR1439353	{'15A': 98.6, '15F': 73.8, '15C': 62.1, '15B': 62.0, '23F': 31.9}	51	98.6	15F_15A			[[11], [13], [15], [17]]	{'glf': 0, 'rmlB': 0, 'rmlD': 0, 'wcjE': 0}	{'glf': 'not_detected', 'rmlB': 'not_detected', 'rmlD': 'not_detected', 'wcjE': 'not_detected'}	15A	GREEN	15A	15A	1
ERR1439354	{'15C': 94.3, '15B': 94.2, '15A': 62.1, '15F': 48.6, '14': 33.7}	90	94.3		15B/15C			{}	{}	15B/15C	GREEN	15B	15B/C	1
ERR1439355	{'23B1': 99.8, '23B': 57.0, '19A-II': 36.3, '19A-I': 36.0, '19AF': 31.4}	96	99.8		23B			{}	{}	23B	GREEN	23F	23B1	1
ERR1439356	{'35B': 100.0, '33F': 33.9, '35C': 33.6, '34': 33.3, '35A': 33.2}	124	100		35B/35D			{}	{}	35B/35D	GREEN	35B	35B	1
ERR1439357	{'19A-II': 98.9, '19A-I': 97.0, '19A': 86.8, '19A-III': 86.6, '19AF': 62.7}	189	98.9	19A_19AF			[[6]]	{'wzy': [1, 98.16]}	{'wzy': 1}	19A	GREEN	19A	19A	1
ERR1439358	{'23F': 96.5, '23A': 63.2, '06A-IV': 49.2, '23B': 49.0, '06A-V': 47.5}	78	96.5		23F			{}	{}	23F	GREEN	23F	23F	1
ERR1439359	{'15A': 99.9, '15F': 74.2, '15C': 61.9, '15B': 61.8, '23F': 31.8}	72	99.9	15F_15A			[[11], [13], [15], [17]]	{'glf': 0, 'rmlB': 0, 'rmlD': 0, 'wcjE': 0}	{'glf': 'not_detected', 'rmlB': 'not_detected', 'rmlD': 'not_detected', 'wcjE': 'not_detected'}	15A	GREEN	15A	15A	1
ERR1439360	{'04': 98.3, '45': 34.1, '12F': 24.1, '44': 23.9, '12A': 23.0}	48	98.3		4			{}	{}	4	GREEN	4	4	1
ERR1439361	{'09A': 99.7, '09V': 99.5, '09N': 39.5, '09L': 38.0, '06A-IV': 28.4}	86	99.7		9A/9V			{}	{}	9A/9V	GREEN	09V	09V	1
ERR1439362	{'34': 92.6, '33F2': 35.6, '35B': 32.8, '33F': 29.8, '33C': 28.6}	75	92.6		34			{}	{}	34	GREEN	34	34	1
ERR1439363	{'06E': 100.0, '06B-III': 99.6, '06B-I': 47.2, '06A-III': 46.7, '06A-II': 45.7}	156	100	6A_6B_6C_6D			[[3]]	{'wciN': ['g', 100.0]}	{'wciN': 'g'}	Serogroup_6_(6E)	GREEN	06B	06E(06B)	1
ERR1439364	{'15C': 96.0, '15B': 95.9, '15A': 61.4, '15F': 48.3, '23A': 36.1}	90	96		15B/15C			{}	{}	15B/15C	GREEN	15B	15B/C	1
ERR1439365	{'15A': 98.4, '15F': 73.7, '15C': 62.1, '15B': 62.0, '23F': 31.7}	48	98.4	15F_15A			[[11], [13], [15], [17]]	{'glf': 0, 'rmlB': 0, 'rmlD': 0, 'wcjE': 0}	{'glf': 'not_detected', 'rmlB': 'not_detected', 'rmlD': 'not_detected', 'wcjE': 'not_detected'}	15A	GREEN	15A	15A	1
ERR1439366	{'34': 93.1, '33F2': 35.0, '35B': 32.4, '33F': 29.3, '33C': 28.0}	103	93.1		34			{}	{}	34	GREEN	34	34	1
ERR1439367	{'06A-I': 98.6, '06B': 94.6, '06A-V': 89.6, '06A': 87.8, '06A-III': 86.4}	135	98.6	6A_6B_6C_6D			[[1]]	{'wciN': ['a', 96.61]}	{'wciN': 'a'}	6A/6B	GREEN	06A	06A	1
ERR1439368	{'15A': 99.6, '15F': 73.9, '15C': 61.7, '15B': 61.6, '23F': 31.8}	45	99.6	15F_15A			[[11], [13], [15], [17]]	{'glf': 0, 'rmlB': 0, 'rmlD': 0, 'wcjE': 0}	{'glf': 'not_detected', 'rmlB': 'not_detected', 'rmlD': 'not_detected', 'wcjE': 'not_detected'}	15A	GREEN	15A	15A	1
ERR1439369	{'15B': 95.7, '15C': 95.7, '15A': 61.1, '15F': 47.6, '23A': 34.7}	50	95.7		15B/15C			{}	{}	15B/15C	GREEN	15B	15B	1
ERR1439370	{'15C': 95.8, '15B': 95.7, '15A': 61.6, '15F': 47.6, '23A': 34.8}	58	95.8		15B/15C			{}	{}	15B/15C	GREEN	15B	15B	1
ERR1439371	{'19F-I': 95.9, '19F': 95.6, '19F-III': 94.2, '19F-II': 93.0, '19F-IV': 88.8}	254	95.9		19F			{}	{}	19F	GREEN	19F	19F	1
ERR1439372	{'15C': 95.8, '15B': 95.7, '15A': 61.7, '15F': 47.9, '23A': 34.8}	64	95.8		15B/15C			{}	{}	15B/15C	GREEN	15B	15B	1
ERR1439373	{'12F': 96.7, '44': 93.5, '12B': 92.8, '12A': 80.7, '46': 77.7}	212	96.7	12F_12A_12B_44_46			[[5]]	{'wciI': [2, 100.0]}	{'wciI': 2}	12F	GREEN	12F	12F	1
ERR1439374	{'15C': 95.7, '15B': 95.6, '15A': 61.1, '15F': 47.4, '23A': 34.7}	49	95.7		15B/15C			{}	{}	15B/15C	GREEN	15B	15B	1
ERR1439376	{'31': 99.5, '41A': 57.4, '41F': 49.4, '06C-I': 37.4, '06C': 37.3}	144	99.5		31			{}	{}	31	GREEN	31	31	1
ERR1439377	{'05': 95.4, '45': 22.6, '36': 21.9, '20': 20.5, '12A': 19.8}	80	95.4		5			{}	{}	5	GREEN	5	5	1
ERR1439378	{'24F2': 99.7, '24B': 88.6, '24F': 87.0, '24A': 71.1, '07B': 56.9}	110	99.7		24F/24B			{}	{}	24F/24B	GREEN	24F	Serogroup 24	1
ERR1439379	{'15A': 98.4, '15F': 73.6, '15C': 62.1, '15B': 62.0, '23F': 31.7}	35	98.4	15F_15A			[[11], [13], [15], [17]]	{'glf': 0, 'rmlB': 0, 'rmlD': 0, 'wcjE': 0}	{'glf': 'not_detected', 'rmlB': 'not_detected', 'rmlD': 'not_detected', 'wcjE': 'not_detected'}	15A	GREEN	15A	15A	1
ERR1439380	{'35B': 99.9, '34': 34.5, '33F': 34.0, '35C': 33.7, '35A': 33.2}	83	99.9		35B/35D			{}	{}	35B/35D	GREEN	35A	35B	1
ERR1439381	{'15C': 95.9, '15B': 95.8, '15A': 61.4, '15F': 47.8, '23A': 35.9}	98	95.9		15B/15C			{}	{}	15B/15C	GREEN	15B	15B	1
ERR1439382	{'15A': 98.7, '15F': 73.8, '15C': 62.2, '15B': 62.1, '23F': 32.0}	41	98.7	15F_15A			[[11], [13], [15], [17]]	{'glf': 0, 'rmlB': 0, 'rmlD': 0, 'wcjE': 0}	{'glf': 'not_detected', 'rmlB': 'not_detected', 'rmlD': 'not_detected', 'wcjE': 'not_detected'}	15A	GREEN	15A	15A	1
ERR1439383	{'27': 99.7, '06B-I': 42.2, '06A-III': 41.9, '06C': 41.4, '06A-II': 41.4}	89	99.7		27			{}	{}	27	GREEN	27	27	1
ERR1439384	{'15A': 96.3, '15F': 72.4, '15C': 60.0, '15B': 59.9, '23F': 29.7}	86	96.3	15F_15A			[[11], [13], [15], [17]]	{'glf': 0, 'rmlB': 0, 'rmlD': 0, 'wcjE': 0}	{'glf': 'not_detected', 'rmlB': 'not_detected', 'rmlD': 'not_detected', 'wcjE': 'not_detected'}	15A	GREEN	15A	15A	1
ERR1439385	{'13': 98.6, '09N': 29.3, '20': 29.3, '09L': 29.2, '36': 27.8}	63	98.6		13			{}	{}	13	GREEN	13	13	1
ERR1439386	{'06E': 100.0, '06B-III': 99.6, '06B-I': 47.6, '06A-III': 47.1, '06A-II': 46.0}	89	100	6A_6B_6C_6D			[[3]]	{'wciN': ['g', 100.0]}	{'wciN': 'g'}	Serogroup_6_(6E)	GREEN	06B	06E(06B)	1
ERR1439387	{'15C': 96.1, '15B': 96.0, '15A': 61.5, '15F': 47.7, '23A': 34.8}	62	96.1		15B/15C			{}	{}	15B/15C	GREEN	15B	15B	1
ERR1439388	{'15A': 99.9, '15F': 74.2, '15C': 61.9, '15B': 61.8, '23F': 31.6}	32	99.9	15F_15A			[[11], [13], [15], [17]]	{'glf': 0, 'rmlB': 0, 'rmlD': 0, 'wcjE': 0}	{'glf': 'not_detected', 'rmlB': 'not_detected', 'rmlD': 'not_detected', 'wcjE': 'not_detected'}	15A	GREEN	15A	15A	1
ERR1439389	{'06E': 100.0, '06B-III': 99.6, '06B-I': 47.2, '06A-III': 46.7, '06A-II': 45.7}	144	100	6A_6B_6C_6D			[[3]]	{'wciN': ['g', 100.0]}	{'wciN': 'g'}	Serogroup_6_(6E)	GREEN	06B	06E(06B)	1
ERR1439390	{'09N': 100.0, '09L': 89.4, '09A': 34.4, '09V': 34.4, '36': 32.6}	108	100		9N/9L			{}	{}	9N/9L	GREEN	09N	09N	1
ERR1439391	{'04': 97.7, '45': 34.0, '12A': 26.9, '46': 26.8, '12F': 23.6}	50	97.7		4			{}	{}	4	GREEN	4	4	1
ERR1439392	{'15C': 95.9, '15B': 95.7, '15A': 61.3, '15F': 47.7, '23A': 34.7}	60	95.9		15B/15C			{}	{}	15B/15C	GREEN	15B	15B	1
ERR1439393	{'19F-I': 97.6, '19F-II': 94.9, '19F-III': 94.9, '19F': 94.8, '19F-IV': 90.6}	107	97.6		19F			{}	{}	19F	GREEN	19F	19F	1
ERR1439394	{'35B': 99.8, '34': 34.2, '33F': 33.9, '35C': 33.9, '35A': 33.2}	124	99.8		35B/35D			{}	{}	35B/35D	GREEN	35A	35B	1
ERR1439395	{'15C': 94.0, '15B': 93.9, '15A': 64.0, '15F': 50.3, '23A': 33.2}	78	94		15B/15C			{}	{}	15B/15C	GREEN	15B	15B	1
ERR1439396	{'27': 99.5, '06B-I': 42.7, '06A-III': 42.4, '06C': 41.8, '06C-I': 41.8}	77	99.5		27			{}	{}	27	GREEN	27	27	1
ERR1439397	{'11D': 100.0, '11A': 97.2, '11F': 43.1, '11C': 36.4, '11B': 34.8}	74	100		11A/11D			{}	{}	11A/11D	GREEN	11A	11A	1
ERR1439398	{'15A': 99.9, '15F': 74.2, '15C': 61.9, '15B': 61.8, '23F': 31.6}	42	99.9	15F_15A			[[11], [13], [15], [17]]	{'glf': 0, 'rmlB': 0, 'rmlD': 0, 'wcjE': 0}	{'glf': 'not_detected', 'rmlB': 'not_detected', 'rmlD': 'not_detected', 'wcjE': 'not_detected'}	15A	GREEN	15A	15A	1
ERR1439399	{'15A': 98.6, '15F': 73.8, '15C': 62.2, '15B': 62.0, '23F': 31.9}	73	98.6	15F_15A			[[11], [13], [15], [17]]	{'glf': 0, 'rmlB': 0, 'rmlD': 0, 'wcjE': 0}	{'glf': 'not_detected', 'rmlB': 'not_detected', 'rmlD': 'not_detected', 'wcjE': 'not_detected'}	15A	GREEN	15A	15A	1
ERR1439400	{'15A': 98.4, '15F': 73.7, '15C': 62.1, '15B': 62.0, '23F': 31.7}	51	98.4	15F_15A			[[11], [13], [15], [17]]	{'glf': 0, 'rmlB': 0, 'rmlD': 0, 'wcjE': 0}	{'glf': 'not_detected', 'rmlB': 'not_detected', 'rmlD': 'not_detected', 'wcjE': 'not_detected'}	15A	GREEN	15A	15A	1
ERR1439401	{'01': 7.9, '25F': 7.4, '25A': 7.2, '22F': 6.9, '45': 6.8}	1102	7.9		Below 20% hit - possible acapsular organism, check species identity and sequence quality.			{}	{}	Below 20% hit - possible acapsular organism, check species identity and sequence quality.	RED	19A	Failed	1
ERR1439402	{'35B': 100.0, '33F': 33.7, '34': 33.7, '35C': 33.5, '35A': 33.1}	82	100		35B/35D			{}	{}	35B/35D	GREEN	35A	35B	1
ERR1439403	{'15A': 98.4, '15F': 73.7, '15B': 62.1, '15C': 62.1, '23F': 31.7}	65	98.4	15F_15A			[[11], [13], [15], [17]]	{'glf': 0, 'rmlB': 0, 'rmlD': 0, 'wcjE': 0}	{'glf': 'not_detected', 'rmlB': 'not_detected', 'rmlD': 'not_detected', 'wcjE': 'not_detected'}	15A	GREEN	15A	15A	1
ERR1439404	{'15C': 94.1, '15B': 94.0, '15A': 62.7, '15F': 48.8, '14': 33.1}	76	94.1		15B/15C			{}	{}	15B/15C	GREEN	15B	15B	1
ERR1439405	{'33F2': 100.0, '33F': 75.6, '33A': 71.0, '34': 43.0, '35B': 33.1}	80	100		33F/33A			{}	{}	33F/33A	GREEN	06B	33F	1
ERR1439406	{'08': 99.9, '06A-II': 25.6, '06A-VI': 25.5, '02': 25.4, '06B-II': 25.0}	182	99.9		8			{}	{}	8	GREEN	8	8	1
ERR1439407	{'15C': 93.8, '15B': 93.7, '15A': 62.0, '15F': 48.6, '23A': 33.8}	78	93.8		15B/15C			{}	{}	15B/15C	GREEN	15B	15B/C	1
ERR1439408	{'15C': 94.4, '15B': 94.2, '15A': 62.1, '15F': 48.6, '14': 34.2}	76	94.4		15B/15C			{}	{}	15B/15C	GREEN	15B	15B	1
ERR1439409	{'15C': 93.9, '15B': 93.8, '15A': 62.2, '15F': 48.8, '23A': 33.5}	83	93.9		15B/15C			{}	{}	15B/15C	GREEN	15B	15B/C	1
ERR1439410	{'11D': 98.9, '11A': 96.1, '11F': 44.0, '11C': 36.3, '11B': 35.0}	158	98.9		11A/11D			{}	{}	11A/11D	GREEN	11A	11A	1
ERR1439411	{'19A-II': 99.2, '19A-I': 97.2, '19A': 85.8, '19A-III': 85.6, '19AF': 63.6}	193	99.2	19A_19AF			[[6]]	{'wzy': [1, 95.25]}	{'wzy': 1}	19A	GREEN	19A	19A	1
ERR1439412	{'15A': 99.4, '15F': 74.0, '15C': 62.5, '15B': 62.4, '23F': 32.2}	41	99.4	15F_15A			[[11], [13], [15], [17]]	{'glf': 0, 'rmlB': 0, 'rmlD': 0, 'wcjE': 0}	{'glf': 'not_detected', 'rmlB': 'not_detected', 'rmlD': 'not_detected', 'wcjE': 'not_detected'}	15A	GREEN	15A	15A	1
ERR1439413	{'35B': 100.0, '33F': 33.7, '35C': 33.6, '34': 33.4, '35A': 33.1}	87	100		35B/35D			{}	{}	35B/35D	GREEN	35A	35B	1
ERR1439414	{'19A': 99.3, '19A-III': 99.1, '19A-I': 89.2, '19A-II': 86.7, '19AF': 59.6}	173	99.3	19A_19AF			[[6]]	{'wzy': [1, 100.0]}	{'wzy': 1}	19A	GREEN	19A	19A	1
ERR1439415	{'15A': 100.0, '15F': 74.3, '15C': 62.1, '15B': 62.0, '23F': 31.8}	30	100	15F_15A			[[11], [13], [15], [17]]	{'glf': 0, 'rmlB': 0, 'rmlD': 0, 'wcjE': 0}	{'glf': 'not_detected', 'rmlB': 'not_detected', 'rmlD': 'not_detected', 'wcjE': 'not_detected'}	15A	GREEN	15A	15A	1
ERR1439416	{'13': 83.5, '36': 27.9, '14': 27.2, '15B': 26.8, '15C': 26.4}	63	83.5		13			{}	{}	13	AMBER	13	13	1
ERR1439417	{'15B': 96.0, '15C': 96.0, '15A': 61.5, '15F': 48.0, '23A': 36.2}	85	96		15B/15C			{}	{}	15B/15C	GREEN	15B	15B	1
ERR1439418	{'15C': 96.1, '15B': 96.0, '15A': 61.5, '15F': 47.8, '23A': 34.7}	70	96.1		15B/15C			{}	{}	15B/15C	GREEN	15B	15B	1
ERR1439419	{'19F-II': 99.0, '19F': 95.3, '19F-III': 93.9, '19F-I': 93.6, '19F-IV': 93.1}	121	99		19F			{}	{}	19F	GREEN	19F	19F	1
ERR1439420	{'15A': 98.6, '15F': 73.8, '15C': 62.1, '15B': 62.0, '23F': 31.9}	69	98.6	15F_15A			[[11], [13], [15], [17]]	{'glf': 0, 'rmlB': 0, 'rmlD': 0, 'wcjE': 0}	{'glf': 'not_detected', 'rmlB': 'not_detected', 'rmlD': 'not_detected', 'wcjE': 'not_detected'}	15A	GREEN	15A	15A	1
ERR1439421	{'15A': 99.5, '15F': 73.8, '15C': 61.9, '15B': 61.8, '23F': 31.5}	82	99.5	15F_15A			[[11], [13], [15], [17]]	{'glf': 0, 'rmlB': 0, 'rmlD': 0, 'wcjE': 0}	{'glf': 'not_detected', 'rmlB': 'not_detected', 'rmlD': 'not_detected', 'wcjE': 'not_detected'}	15A	GREEN	15A	15A	1
ERR1439422	{'04': 99.5, '45': 35.0, '12A': 27.2, '46': 27.1, '12F': 23.8}	113	99.5		4			{}	{}	4	GREEN	4	4	1
ERR1439423	{'15A': 99.6, '15F': 73.9, '15C': 61.6, '15B': 61.5, '23F': 31.3}	66	99.6	15F_15A			[[11], [13], [15], [17]]	{'glf': 0, 'rmlB': 0, 'rmlD': 0, 'wcjE': 0}	{'glf': 'not_detected', 'rmlB': 'not_detected', 'rmlD': 'not_detected', 'wcjE': 'not_detected'}	15A	GREEN	15A	15A	1
ERR1439424	{'09N': 99.9, '09L': 89.5, '09A': 33.8, '09V': 33.8, '36': 31.5}	176	99.9		9N/9L			{}	{}	9N/9L	GREEN	09N	09N	1
ERR1439425	{'19A': 100.0, '19A-III': 99.8, '19A-I': 86.4, '19A-II': 83.9, '19AF': 57.7}	283	100	19A_19AF			[[6]]	{'wzy': [1, 100.0]}	{'wzy': 1}	19A	GREEN	19A	19A	1
ERR1439426	{'27': 99.5, '06B-I': 42.8, '06A-III': 42.4, '06C': 41.7, '22F': 41.7}	122	99.5		27			{}	{}	27	GREEN	27	27	1
ERR1439427	{'16F': 96.0, '18F': 42.4, '28F': 42.3, '19F-IV': 40.9, '19F-II': 40.8}	164	96		16F			{}	{}	16F	GREEN	16F	16F	1
ERR1439428	{'27': 99.5, '06B-I': 42.7, '06A-III': 42.4, '06C': 41.7, '22F': 41.7}	135	99.5		27			{}	{}	27	GREEN	27	27	1
ERR1439429	{'18C': 99.3, '18B': 99.2, '18F': 75.6, '18A': 63.5, '16F': 39.3}	72	99.3		18C/18B			{}	{}	18C/18B	GREEN	18C	18C	1
ERR1439430	{'09A': 99.6, '09V': 99.4, '09N': 39.1, '09L': 37.2, '11F': 26.8}	96	99.6		9A/9V			{}	{}	9A/9V	GREEN	09V	09V	1
ERR1439431	{'15A': 99.8, '15F': 74.1, '15C': 62.0, '15B': 61.9, '23F': 31.5}	62	99.8	15F_15A			[[11], [13], [15], [17]]	{'glf': 0, 'rmlB': 0, 'rmlD': 0, 'wcjE': 0}	{'glf': 'not_detected', 'rmlB': 'not_detected', 'rmlD': 'not_detected', 'wcjE': 'not_detected'}	15A	GREEN	15A	15A	1
ERR1439432	{'19A': 99.3, '19A-III': 99.1, '19A-I': 86.4, '19A-II': 84.4, '19AF': 58.5}	283	99.3	19A_19AF			[[6]]	{'wzy': [1, 100.0]}	{'wzy': 1}	19A	GREEN	19A	19A	1
ERR1439433	{'34': 99.1, '33F2': 35.5, '35B': 33.7, '33F': 30.1, '33C': 28.7}	88	99.1		34			{}	{}	34	GREEN	34	34	1
ERR1439434	{'19F': 96.1, '19F-I': 96.0, '19F-III': 94.5, '19F-II': 93.3, '19F-IV': 89.6}	180	96.1		19F			{}	{}	19F	GREEN	19F	19F	1
ERR1439435	{'23A': 97.8, '23F': 70.6, '19F-II': 43.8, '19F': 43.7, '19F-I': 43.6}	147	97.8		23A			{}	{}	23A	GREEN	23A	23A	1
ERR1439436	{'15C': 94.8, '15B': 94.7, '15A': 62.7, '15F': 49.5, '23A': 34.8}	61	94.8		15B/15C			{}	{}	15B/15C	GREEN	15B	15B	1
ERR1439437	{'09A': 99.7, '09V': 99.5, '09N': 41.0, '09L': 38.7, '06A-IV': 29.2}	171	99.7		9A/9V			{}	{}	9A/9V	GREEN	09V	09V	1
ERR1439438	{'15C': 87.9, '15B': 87.8, '15A': 65.2, '15F': 50.5, '23A': 30.6}	88	87.9		15B/15C			{}	{}	15B/15C	AMBER	15B	15B/C	1
ERR1439439	{'15C': 94.1, '15B': 94.0, '15A': 62.8, '15F': 51.1, '23A': 34.7}	46	94.1		15B/15C			{}	{}	15B/15C	GREEN	15B	15B	1
ERR1439440	{'15A': 98.7, '15F': 73.8, '15C': 62.2, '15B': 62.1, '23F': 32.9}	52	98.7	15F_15A			[[11], [13], [15], [17]]	{'glf': 0, 'rmlB': 0, 'rmlD': 0, 'wcjE': 0}	{'glf': 'not_detected', 'rmlB': 'not_detected', 'rmlD': 'not_detected', 'wcjE': 'not_detected'}	15A	GREEN	15A	Failed	1
ERR1439441	{'14': 93.4, '36': 27.7, '09L': 26.0, '09N': 25.5, '15B': 24.5}	75	93.4		14			{}	{}	14	GREEN	14	14	1
ERR1439442	{'15A': 98.4, '15F': 73.6, '15C': 62.0, '15B': 61.9, '23F': 32.2}	116	98.4	15F_15A			[[11], [13], [15], [17]]	{'glf': 0, 'rmlB': 0, 'rmlD': 0, 'wcjE': 0}	{'glf': 'not_detected', 'rmlB': 'not_detected', 'rmlD': 'not_detected', 'wcjE': 'not_detected'}	15A	GREEN	15A	15A	1
ERR1439443	{'35B': 100.0, '10F': 65.4, '10C': 54.0, '34': 35.4, '33F': 34.8}	113	100		35B/35D			{}	{}	35B/35D	GREEN	35A	35B	1
ERR1439444	{'10F': 99.5, '10C': 82.3, '10B': 21.8, '10A': 18.9, '22F': 15.1}	77	99.5		10F			{}	{}	10F	GREEN	10F	10F	1
ERR1439445	{'15B': 99.8, '15C': 99.6, '15A': 62.9, '15F': 48.5, '23A': 33.0}	54	99.8		15B/15C			{}	{}	15B/15C	GREEN	15B	15B/C	1
ERR1439446	{'04': 98.8, '45': 34.6, '12F': 23.8, '44': 23.6, '12A': 22.7}	87	98.8		4			{}	{}	4	GREEN	4	4	1
ERR1439447	{'15A': 99.8, '15F': 74.1, '15C': 62.3, '15B': 62.2, '23F': 31.9}	87	99.8	15F_15A			[[11], [13], [15], [17]]	{'glf': 0, 'rmlB': 0, 'rmlD': 0, 'wcjE': 0}	{'glf': 'not_detected', 'rmlB': 'not_detected', 'rmlD': 'not_detected', 'wcjE': 'not_detected'}	15A	GREEN	15A	15A	1
ERR1439448	{'06E': 99.9, '06B-III': 99.5, '06B-I': 48.1, '06A-III': 47.6, '06A-II': 46.7}	169	99.9	6A_6B_6C_6D			[[3]]	{'wciN': ['g', 100.0]}	{'wciN': 'g'}	Serogroup_6_(6E)	GREEN	06B	06E(06B)	1
ERR1439449	{'19F-I': 97.8, '19F-II': 95.1, '19F-III': 95.0, '19F': 94.9, '19F-IV': 90.5}	182	97.8		19F			{}	{}	19F	GREEN	19F	19F	1
ERR1439450	{'09A': 99.5, '09V': 99.3, '09N': 39.9, '09L': 38.2, '06A-IV': 27.3}	206	99.5		9A/9V			{}	{}	9A/9V	GREEN	09V	09V	1
ERR1439451	{'11F': 64.8, '11D': 42.0, '11A': 40.5, '09V': 31.7, '09A': 31.6}	193	64.8		Below 70% hit - Poor Sequence quality, variant or non-typeable organism.			{}	{}	Below 70% hit - Poor Sequence quality, variant or non-typeable organism.	RED	11A	Failed	1
ERR1439452	{'35B': 99.4, '33F': 33.7, '35C': 33.5, '34': 33.3, '35A': 33.1}	90	99.4		35B/35D			{}	{}	35B/35D	GREEN	35A	35B	1
ERR1439453	{'09A': 99.7, '09V': 99.5, '09N': 39.8, '09L': 37.8, '11F': 26.7}	79	99.7		9A/9V			{}	{}	9A/9V	GREEN	09V	09V	1
ERR1439454	{'06A': 92.3, '06A-V': 92.3, '06A-IV': 91.4, '06B-II': 91.0, '06A-III': 89.6}	80	92.3	6A_6B_6C_6D			[[1]]	{'wciN': ['a', 93.22]}	{'wciN': 'a'}	6A/6B	GREEN	06A	06A	1
ERR1439455	{'04': 100.0, '45': 33.5, '12A': 27.0, '46': 27.0, '12F': 23.5}	61	100		4			{}	{}	4	GREEN	4	4	1
ERR1439456	{'12F': 96.4, '12B': 93.2, '44': 93.1, '12A': 80.7, '46': 77.6}	76	96.4	12F_12A_12B_44_46			[[5]]	{'wciI': [2, 94.56]}	{'wciI': 2}	12F	GREEN	12B	12F	1
ERR1439457	{'23F': 99.0, '23A': 65.4, '23B': 49.3, '28A': 48.2, '06A-IV': 47.2}	96	99		23F			{}	{}	23F	GREEN	23F	23F	1
ERR1439458	{'35B': 100.0, '33F': 35.4, '33A': 33.7, '35C': 33.5, '34': 33.3}	63	100		35B/35D			{}	{}	35B/35D	GREEN	35A	35B	1
ERR1439459	{'23F': 99.2, '23A': 65.6, '23B': 49.8, '06A-IV': 49.7, '28A': 48.9}	76	99.2		23F			{}	{}	23F	GREEN	23F	23F	1
ERR1439460	{'06B-I': 99.7, '06A-III': 97.6, '06B-II': 90.4, '06A': 89.9, '06A-V': 88.4}	53	99.7	6A_6B_6C_6D			[[1]]	{'wciN': ['a', 100.0]}	{'wciN': 'a'}	6A/6B	GREEN	06B	06B	1
ERR1439461	{'18A': 99.8, '18B': 55.4, '18C': 55.4, '18F': 55.1, '19F-IV': 37.8}	135	99.8		18A			{}	{}	18A	GREEN	18A	18A	1
ERR1439463	{'23F': 93.1, '23A': 61.0, '28A': 49.2, '28F': 46.5, '23B': 44.2}	131	93.1		23F			{}	{}	23F	GREEN	23F	23F	1
ERR1439464	{'23F': 96.8, '23A': 63.9, '06A-IV': 50.3, '23B': 48.7, '06A-V': 48.7}	75	96.8		23F			{}	{}	23F	GREEN	23F	23F	1
ERR1439465	{'34': 98.7, '33F2': 35.2, '35B': 33.4, '33F': 29.9, '33C': 28.6}	80	98.7		34			{}	{}	34	GREEN	34	34	1
ERR1439466	{'15A': 100.0, '15F': 74.3, '15C': 62.0, '15B': 61.9, '23F': 31.7}	86	100	15F_15A			[[11], [13], [15], [17]]	{'glf': 0, 'rmlB': 0, 'rmlD': 0, 'wcjE': 0}	{'glf': 'not_detected', 'rmlB': 'not_detected', 'rmlD': 'not_detected', 'wcjE': 'not_detected'}	15A	GREEN	15A	15A	1
ERR1439467	{'23B': 99.5, '23B1': 65.1, '23F': 48.0, '23A': 40.9, '06A-IV': 40.3}	152	99.5		23B			{}	{}	23B	GREEN	23F	23B	1
ERR1439468	{'15A': 100.0, '15F': 74.3, '15C': 62.0, '15B': 61.9, '23F': 31.7}	46	100	15F_15A			[[11], [13], [15], [17]]	{'glf': 0, 'rmlB': 0, 'rmlD': 0, 'wcjE': 0}	{'glf': 'not_detected', 'rmlB': 'not_detected', 'rmlD': 'not_detected', 'wcjE': 'not_detected'}	15A	GREEN	15A	15A	1
ERR1439469	{'15A': 98.7, '15F': 74.0, '15C': 62.2, '15B': 62.1, '23F': 32.1}	95	98.7	15F_15A			[[11], [13], [15], [17]]	{'glf': 0, 'rmlB': 0, 'rmlD': 0, 'wcjE': 0}	{'glf': 'not_detected', 'rmlB': 'not_detected', 'rmlD': 'not_detected', 'wcjE': 'not_detected'}	15A	GREEN	15A	15A	1
ERR1439470	{'12F': 97.6, '44': 94.7, '12B': 93.0, '12A': 82.9, '46': 79.9}	117	97.6	12F_12A_12B_44_46			[[5]]	{'wciI': [2, 100.0]}	{'wciI': 2}	12F	GREEN	12B	12F	1
ERR1439471	{'14': 92.9, '36': 28.8, '09L': 26.8, '09N': 26.3, '15B': 26.1}	115	92.9		14			{}	{}	14	GREEN	14	14	1
ERR1439472	{'24F2': 99.6, '24B': 88.5, '24F': 86.9, '24A': 71.2, '07B': 55.4}	45	99.6		24F/24B			{}	{}	24F/24B	GREEN	24F	Serogroup 24	1
ERR1439473	{'22F': 99.0, '22A': 73.3, '06A': 42.9, '06B': 42.2, '06B-II': 42.2}	89	99		22F			{}	{}	22F	GREEN	22F	22F	1
ERR1439474	{'08': 99.9, '02': 24.8, '06A-II': 24.7, '06A-VI': 24.6, '06B-II': 24.2}	80	99.9		8			{}	{}	8	GREEN	8	8	1
ERR1439475	{'12F': 96.2, '12B': 93.2, '44': 93.0, '12A': 80.3, '46': 77.3}	103	96.2	12F_12A_12B_44_46			[[5]]	{'wciI': [2, 94.56]}	{'wciI': 2}	12F	GREEN	12F	12F	1
ERR1439476	{'12F': 96.5, '44': 93.5, '12B': 92.9, '12A': 80.8, '46': 77.7}	74	96.5	12F_12A_12B_44_46			[[5]]	{'wciI': [2, 100.0]}	{'wciI': 2}	12F	GREEN	12F	12F	1
ERR1439477	{'22F': 99.1, '22A': 73.6, '06A': 43.6, '06B': 43.1, '06A-II': 43.1}	96	99.1		22F			{}	{}	22F	GREEN	22F	22F	1
ERR1439478	{'22F': 99.1, '22A': 73.5, '06A-IV': 44.1, '06A': 43.1, '06B': 42.3}	102	99.1		22F			{}	{}	22F	GREEN	22F	22F	1
ERR1439479	{'07A': 98.8, '07F': 98.6, '19F-II': 36.5, '19F-IV': 35.8, '19F': 35.0}	97	98.8		7F/7A			{}	{}	7F/7A	GREEN	07F	07F	1
ERR1439480	{'37': 98.8, '33F': 77.5, '33A': 76.2, '33F2': 71.4, '35B': 32.1}	108	98.8		37			{}	{}	37	GREEN	37	37	1
ERR1439481	{'08': 99.5, '06A-II': 25.0, '06A-VI': 24.9, '02': 24.7, '06B-II': 24.3}	78	99.5		8			{}	{}	8	GREEN	8	8	1
ERR1439482	{'22F': 99.1, '22A': 73.9, '06A': 43.3, '06B': 42.8, '06A-II': 42.6}	94	99.1		22F			{}	{}	22F	GREEN	22F	22F	1
ERR1439483	{'19A': 99.4, '19A-III': 99.2, '19A-I': 86.1, '19A-II': 83.9, '19AF': 57.9}	86	99.4	19A_19AF			[[6]]	{'wzy': [1, 100.0]}	{'wzy': 1}	19A	GREEN	19A	19A	1
ERR1439484	{'19A-II': 100.0, '19A-I': 96.6, '19A': 85.0, '19A-III': 84.8, '19AF': 62.2}	94	100	19A_19AF			[[6]]	{'wzy': [1, 95.25]}	{'wzy': 1}	19A	GREEN	19A	19A	1
ERR1439485	{'08': 99.8, '06A-II': 25.0, '06A-VI': 24.9, '02': 24.4, '06B-II': 24.4}	71	99.8		8			{}	{}	8	GREEN	8	8	1
ERR1439486	{'03': 94.9, '01': 17.4, '36': 17.2, '20': 16.0, '09L': 15.9}	108	94.9		3			{}	{}	3	GREEN	3	3	1
ERR1439487	{'07A': 99.7, '07F': 99.5, '19F-II': 36.4, '19F-IV': 35.8, '19F': 34.9}	136	99.7		7F/7A			{}	{}	7F/7A	GREEN	07F	07F	1
ERR1439488	{'15A': 99.9, '15F': 74.7, '15C': 62.6, '15B': 62.5, '23F': 31.8}	72	99.9	15F_15A			[[11], [13], [15], [17]]	{'glf': 0, 'rmlB': 0, 'rmlD': 0, 'wcjE': 0}	{'glf': 'not_detected', 'rmlB': 'not_detected', 'rmlD': 'not_detected', 'wcjE': 'not_detected'}	15A	GREEN	15A	15A	1
ERR1439489	{'20': 86.6, '47F': 26.3, '09L': 24.8, '35A': 24.3, '09N': 22.9}	82	86.6		20			{}	{}	20	AMBER	20	20	1
ERR1439490	{'24F2': 99.6, '24B': 88.6, '24F': 87.1, '24A': 71.4, '07B': 55.2}	46	99.6		24F/24B			{}	{}	24F/24B	GREEN	24F	Serogroup 24	1
ERR1439491	{'09N': 100.0, '09L': 89.5, '09A': 33.0, '09V': 33.0, '36': 29.5}	101	100		9N/9L			{}	{}	9N/9L	GREEN	09N	09N	1
ERR1439492	{'22F': 99.1, '22A': 73.7, '06A': 42.6, '06B': 42.2, '06A-I': 41.9}	102	99.1		22F			{}	{}	22F	GREEN	22F	22F	1
ERR1439493	{'22F': 99.1, '22A': 73.6, '06A': 42.9, '06B': 42.6, '06A-I': 42.5}	152	99.1		22F			{}	{}	22F	GREEN	22F	22F	1
ERR1439494	{'06C-I': 93.2, '06C': 93.1, '06D': 84.8, '06B-I': 80.1, '06A-III': 79.7}	88	93.2	6A_6B_6C_6D			[[2]]	{'wciN': ['b', 91.3]}	{'wciN': 'b'}	6C/6D	GREEN	06C	06C	1
ERR1439495	{'08': 99.8, '02': 24.9, '06A-II': 24.7, '06A-VI': 24.6, '06B-II': 24.1}	82	99.8		8			{}	{}	8	GREEN	8	8	1
ERR1439496	{'08': 99.8, '06A-II': 25.4, '02': 25.3, '06A-VI': 25.3, '06B-II': 25.0}	100	99.8		8			{}	{}	8	GREEN	8	8	1
ERR1439497	{'10A': 93.9, '10B': 64.6, '10C': 29.3, '10F': 20.1, '22F': 17.1}	86	93.9		10A			{}	{}	10A	GREEN	10A	10A	1
ERR1439498	{'22F': 99.1, '22A': 73.6, '06A': 42.6, '06B': 42.2, '06A-II': 42.1}	120	99.1		22F			{}	{}	22F	GREEN	22F	22F	1
ERR1439499	{'35F': 99.6, '47F': 74.6, '34': 26.7, '35B': 26.7, '36': 23.3}	158	99.6		35F			{}	{}	35F	GREEN	35F	35F	1
ERR1439500	{'22F': 99.1, '22A': 73.7, '06A': 42.9, '06B': 42.4, '06A-I': 42.4}	110	99.1		22F			{}	{}	22F	GREEN	22F	22F	1
ERR1439501	{'35F': 99.3, '47F': 74.7, '34': 28.7, '35B': 28.4, '29': 23.2}	93	99.3		35F			{}	{}	35F	GREEN	35F	35F	1
ERR1439502	{'03': 95.2, '01': 21.3, '36': 18.6, '19F': 18.3, '19F-I': 18.2}	94	95.2		3			{}	{}	3	GREEN	3	3	1
ERR1439503	{'19A': 99.3, '19A-III': 99.1, '19A-I': 86.2, '19A-II': 83.9, '19AF': 57.4}	90	99.3	19A_19AF			[[6]]	{'wzy': [1, 100.0]}	{'wzy': 1}	19A	GREEN	19A	19A	1
ERR1439504	{'24F2': 99.6, '24B': 88.4, '24F': 86.9, '24A': 71.3, '07B': 55.4}	71	99.6		24F/24B			{}	{}	24F/24B	GREEN	24F	Serogroup 24	1
ERR1439505	{'24F2': 99.2, '24B': 88.1, '24F': 86.8, '24A': 71.5, '07B': 55.0}	67	99.2		24F/24B			{}	{}	24F/24B	GREEN	24F	Serogroup 24	1
ERR1439506	{'09N': 100.0, '09L': 89.7, '09A': 32.8, '09V': 32.8, '36': 32.6}	86	100		9N/9L			{}	{}	9N/9L	GREEN	09N	09N	1
ERR1439507	{'24F2': 99.9, '24B': 88.8, '24F': 87.2, '24A': 68.1, '07C': 54.3}	104	99.9		24F/24B			{}	{}	24F/24B	GREEN	24F	Serogroup 24	1
ERR1439508	{'12F': 96.4, '12B': 93.3, '44': 93.1, '12A': 80.5, '46': 77.4}	128	96.4	12F_12A_12B_44_46			[[5]]	{'wciI': [2, 94.56]}	{'wciI': 2}	12F	GREEN	12F	12F	1
ERR1439510	{'19F': 94.7, '19F-I': 94.2, '19F-III': 93.1, '19F-II': 92.0, '19F-IV': 88.4}	131	94.7		19F			{}	{}	19F	GREEN	19F	19F	1
ERR1439511	{'03': 95.2, '01': 19.1, '36': 17.7, '09N': 16.3, '09L': 16.1}	140	95.2		3			{}	{}	3	GREEN	3	3	1
ERR1439512	{'01': 98.9, '19F': 32.6, '19F-I': 32.1, '19F-III': 31.9, '19F-II': 31.6}	107	98.9		1			{}	{}	1	GREEN	1	1	1
ERR1439513	{'12F': 96.2, '12B': 93.1, '44': 93.0, '12A': 80.5, '46': 77.7}	111	96.2	12F_12A_12B_44_46			[[5]]	{'wciI': [2, 94.56]}	{'wciI': 2}	12F	GREEN	12F	12F	1
ERR1439514	{'24F2': 99.9, '24B': 88.8, '24F': 87.2, '24A': 67.5, '07C': 53.9}	110	99.9		24F/24B			{}	{}	24F/24B	GREEN	24F	Serogroup 24	1
ERR1439515	{'08': 99.8, '06A-II': 25.2, '06A-VI': 25.1, '06B-II': 24.6, '02': 24.4}	149	99.8		8			{}	{}	8	GREEN	8	8	1
ERR1439516	{'19F-I': 99.8, '19F': 96.8, '19F-III': 96.8, '19F-II': 94.2, '19F-IV': 89.5}	95	99.8		19F			{}	{}	19F	GREEN	19F	19F	1
ERR1439517	{'08': 99.8, '02': 24.8, '06A-II': 24.7, '06A-VI': 24.6, '06B-II': 24.1}	121	99.8		8			{}	{}	8	GREEN	8	8	1
ERR1439518	{'19A-II': 100.0, '19A-I': 96.9, '19A': 85.4, '19A-III': 85.2, '19AF': 62.2}	112	100	19A_19AF			[[6]]	{'wzy': [1, 95.4]}	{'wzy': 1}	19A	GREEN	19A	19A	1
ERR1439519	{'19F-I': 95.6, '19F': 95.3, '19F-III': 93.7, '19F-II': 92.5, '19F-IV': 88.6}	131	95.6		19F			{}	{}	19F	GREEN	19F	19F	1
ERR1439520	{'15A': 98.8, '15F': 75.6, '15C': 62.3, '15B': 62.2, '23F': 35.1}	83	98.8	15F_15A			[[11], [13], [15], [17]]	{'glf': 0, 'rmlB': 0, 'rmlD': 25.43, 'wcjE': 0}	{'glf': 'not_detected', 'rmlB': 'not_detected', 'rmlD': 'not_detected', 'wcjE': 'not_detected'}	15A	AMBER	15A	15A	1
ERR1439521	{'01': 99.9, '19F': 32.3, '19F-I': 31.8, '19F-III': 31.6, '19F-II': 31.3}	135	99.9		1			{}	{}	1	GREEN	1	1	1
ERR1439522	{'22F': 99.1, '22A': 73.4, '06A': 42.6, '06B': 42.1, '06A-II': 41.9}	78	99.1		22F			{}	{}	22F	GREEN	22F	22F	1
ERR1439523	{'15A': 98.7, '15F': 74.0, '15C': 62.2, '15B': 62.1, '23F': 32.5}	96	98.7	15F_15A			[[11], [13], [15], [17]]	{'glf': 0, 'rmlB': 0, 'rmlD': 0, 'wcjE': 0}	{'glf': 'not_detected', 'rmlB': 'not_detected', 'rmlD': 'not_detected', 'wcjE': 'not_detected'}	15A	GREEN	15A	15A	1
ERR1439524	{'19F': 95.2, '19F-I': 94.6, '19F-III': 93.8, '19F-II': 92.2, '19F-IV': 88.7}	131	95.2		19F			{}	{}	19F	GREEN	19F	19F	1
ERR1439525	{'11D': 100.0, '11A': 97.2, '11F': 48.7, '22F': 45.7, '11C': 36.9}	141	100		11A/11D			{}	{}	11A/11D	GREEN	11A	11A	1
ERR1439526	{'19A-I': 99.7, '19A-II': 98.8, '19A': 90.3, '19A-III': 90.1, '19AF': 63.6}	129	99.7	19A_19AF			[[6]]	{'wzy': [1, 95.25]}	{'wzy': 1}	19A	GREEN	19A	19A	1
ERR1439527	{'35F': 99.2, '47F': 74.5, '34': 29.1, '35B': 28.5, '29': 22.6}	90	99.2		35F			{}	{}	35F	GREEN	35F	35F	1
ERR1439528	{'22F': 99.0, '22A': 73.9, '06A-IV': 43.8, '06A': 42.8, '06B': 42.2}	114	99		22F			{}	{}	22F	GREEN	22F	22F	1
ERR1439529	{'03': 95.2, '22F': 27.8, '01': 21.7, '22A': 17.9, '36': 17.8}	142	95.2		3			{}	{}	3	GREEN	3	3	1
ERR1439530	{'10A': 93.6, '10B': 65.3, '10C': 29.8, '22F': 27.7, '10F': 20.0}	147	93.6		10A			{}	{}	10A	GREEN	10A	10A	1
ERR1439531	{'22F': 99.1, '22A': 73.6, '06A-II': 44.1, '06A-VI': 44.0, '06A': 42.8}	195	99.1		22F			{}	{}	22F	GREEN	22F	22F	1
ERR1439532	{'06C-I': 99.9, '06C': 99.7, '06D': 85.4, '06A-II': 80.0, '06A-VI': 80.0}	87	99.9	6A_6B_6C_6D			[[2]]	{'wciN': ['b', 91.3]}	{'wciN': 'b'}	6C/6D	GREEN	06C	06C	1
ERR1439533	{'16F': 96.7, '19F-IV': 44.9, '19F-II': 44.1, '19F': 43.1, '19F-I': 42.5}	102	96.7		16F			{}	{}	16F	GREEN	16F	16F	1
ERR1439534	{'08': 99.8, '02': 25.8, '06A-II': 25.3, '06A-VI': 25.2, '06B-II': 24.7}	125	99.8		8			{}	{}	8	GREEN	8	8	1
ERR1439535	{'15A': 98.4, '15F': 73.7, '15C': 62.1, '15B': 62.0, '23F': 31.7}	55	98.4	15F_15A			[[11], [13], [15], [17]]	{'glf': 0, 'rmlB': 0, 'rmlD': 0, 'wcjE': 0}	{'glf': 'not_detected', 'rmlB': 'not_detected', 'rmlD': 'not_detected', 'wcjE': 'not_detected'}	15A	GREEN	15A	15A	1
ERR1439536	{'05': 95.3, '45': 23.3, '36': 22.3, '20': 20.5, '04': 19.9}	126	95.3		5			{}	{}	5	GREEN	5	5	1
ERR1439537	{'09N': 100.0, '09L': 89.3, '09A': 33.1, '09V': 33.1, '36': 32.5}	74	100		9N/9L			{}	{}	9N/9L	GREEN	09N	09N	1
ERR1439538	{'11D': 100.0, '11A': 97.3, '11F': 43.7, '14': 41.6, '11C': 37.3}	59	100		11A/11D			{}	{}	11A/11D	GREEN	11A	11A	1
ERR1439539	{'14': 93.5, '36': 28.2, '09L': 26.5, '09N': 26.2, '15B': 24.3}	117	93.5		14			{}	{}	14	GREEN	14	14	1
ERR1439540	{'35F': 99.3, '47F': 74.6, '34': 27.1, '35B': 26.8, '36': 23.6}	104	99.3		35F			{}	{}	35F	GREEN	35F	35F	1
ERR1439541	{'04': 99.8, '45': 33.6, '12A': 27.0, '46': 27.0, '12F': 23.6}	99	99.8		4			{}	{}	4	GREEN	4	4	1
ERR1439542	{'35B': 100.0, '33F': 36.6, '35A': 36.0, '35C': 35.8, '42': 35.1}	61	100		35B/35D			{}	{}	35B/35D	GREEN	35A	35B	1
ERR1439543	{'08': 99.6, '06A-II': 25.0, '02': 24.9, '06A-VI': 24.9, '06B-II': 24.4}	66	99.6		8			{}	{}	8	GREEN	8	8	1
ERR1439544	{'13': 99.4, '20': 30.5, '09L': 29.3, '09N': 29.2, '36': 27.7}	145	99.4		13			{}	{}	13	GREEN	13	13	1
ERR1439545	{'19A-II': 100.0, '19A-I': 96.6, '19A': 85.1, '19A-III': 84.9, '19AF': 62.5}	95	100	19A_19AF			[[6]]	{'wzy': [1, 95.25]}	{'wzy': 1}	19A	GREEN	19A	19A	1
ERR1439546	{'22F': 99.1, '22A': 73.5, '06A': 43.0, '06B': 42.4, '06A-I': 42.3}	123	99.1		22F			{}	{}	22F	GREEN	22F	22F	1
ERR1439547	{'24F2': 99.4, '24B': 89.0, '24F': 87.2, '24A': 71.6, '07B': 55.0}	64	99.4		24F/24B			{}	{}	24F/24B	GREEN	24F	Serogroup 24	1
ERR1439548	{'09N': 99.9, '09L': 89.2, '09A': 33.1, '09V': 33.1, '36': 32.5}	127	99.9		9N/9L			{}	{}	9N/9L	GREEN	09N	09N	1
ERR1439549	{'06B-I': 99.7, '06A-III': 97.6, '06B-II': 90.3, '06A': 90.2, '06A-V': 88.4}	79	99.7	6A_6B_6C_6D			[[1]]	{'wciN': ['a', 100.0]}	{'wciN': 'a'}	6A/6B	GREEN	06B	06B	1
ERR1439550	{'12F': 96.6, '44': 93.3, '12B': 93.2, '12A': 80.9, '46': 77.8}	94	96.6	12F_12A_12B_44_46			[[5]]	{'wciI': [2, 94.56]}	{'wciI': 2}	12F	GREEN	12B	12F	1
ERR1439551	{'15A': 98.9, '15F': 73.8, '15C': 62.2, '15B': 62.1, '23F': 31.9}	45	98.9	15F_15A			[[11], [13], [15], [17]]	{'glf': 0, 'rmlB': 0, 'rmlD': 0, 'wcjE': 0}	{'glf': 'not_detected', 'rmlB': 'not_detected', 'rmlD': 'not_detected', 'wcjE': 'not_detected'}	15A	GREEN	15A	15A	1
ERR1439552	{'15A': 100.0, '15F': 74.3, '15C': 62.0, '15B': 61.9, '23F': 31.7}	49	100	15F_15A			[[11], [13], [15], [17]]	{'glf': 0, 'rmlB': 0, 'rmlD': 0, 'wcjE': 0}	{'glf': 'not_detected', 'rmlB': 'not_detected', 'rmlD': 'not_detected', 'wcjE': 'not_detected'}	15A	GREEN	15A	15A	1
ERR1439553	{'14': 92.6, '36': 29.7, '09L': 26.2, '09N': 25.3, '15B': 24.6}	82	92.6		14			{}	{}	14	GREEN	14	14	1
ERR1439554	{'09A': 99.6, '09V': 99.4, '09N': 38.7, '09L': 37.2, '35B': 28.4}	69	99.6		9A/9V			{}	{}	9A/9V	GREEN	09V	09V	1
ERR1439555	{'06E': 100.0, '06B-III': 99.6, '06B-I': 49.2, '06A-III': 48.8, '06A-II': 47.7}	80	100	6A_6B_6C_6D			[[3]]	{'wciN': ['g', 100.0]}	{'wciN': 'g'}	Serogroup_6_(6E)	GREEN	06B	06E(06B)	1
ERR1439556	{'10F': 99.3, '10C': 81.9, '10B': 22.2, '10A': 19.4, '22F': 15.3}	105	99.3		10F			{}	{}	10F	GREEN	10F	10F	1
ERR1439557	{'15A': 100.0, '15F': 74.3, '15C': 62.0, '15B': 61.9, '23F': 31.8}	60	100	15F_15A			[[11], [13], [15], [17]]	{'glf': 0, 'rmlB': 0, 'rmlD': 0, 'wcjE': 0}	{'glf': 'not_detected', 'rmlB': 'not_detected', 'rmlD': 'not_detected', 'wcjE': 'not_detected'}	15A	GREEN	15A	15A	1
ERR1439558	{'15A': 99.6, '15F': 74.1, '15C': 61.9, '15B': 61.7, '23F': 31.7}	122	99.6	15F_15A			[[11], [13], [15], [17]]	{'glf': 0, 'rmlB': 0, 'rmlD': 0, 'wcjE': 0}	{'glf': 'not_detected', 'rmlB': 'not_detected', 'rmlD': 'not_detected', 'wcjE': 'not_detected'}	15A	GREEN	15A	15A	1
ERR1439559	{'14': 94.9, '09A': 31.2, '09L': 31.1, '09V': 31.1, '09N': 30.2}	127	94.9		14			{}	{}	14	GREEN	14	14	1
ERR1439560	{'15A': 99.5, '15F': 74.3, '15C': 62.6, '15B': 62.5, '23F': 32.3}	71	99.5	15F_15A			[[11], [13], [15], [17]]	{'glf': 0, 'rmlB': 0, 'rmlD': 0, 'wcjE': 0}	{'glf': 'not_detected', 'rmlB': 'not_detected', 'rmlD': 'not_detected', 'wcjE': 'not_detected'}	15A	GREEN	15A	15A	1
ERR1439561	{'05': 95.4, '45': 25.3, '36': 22.8, '20': 21.3, '01': 20.9}	136	95.4		5			{}	{}	5	GREEN	5	5	1
ERR1439562	{'35B': 99.9, '33F': 34.2, '35C': 33.9, '35A': 33.4, '34': 33.3}	82	99.9		35B/35D			{}	{}	35B/35D	GREEN	35A	35B	1
ERR1439563	{'01': 7.6, '25F': 7.2, '25A': 7.0, '45': 6.5, '22F': 5.4}	577	7.6		Below 20% hit - possible acapsular organism, check species identity and sequence quality.			{}	{}	Below 20% hit - possible acapsular organism, check species identity and sequence quality.	RED	NTR	Failed	1
ERR1439564	{'14': 93.5, '36': 27.9, '09L': 26.7, '09N': 25.6, '19F-II': 25.3}	101	93.5		14			{}	{}	14	GREEN	14	14	1
ERR1439565	{'14': 92.9, '09L': 30.4, '09N': 30.4, '36': 29.0, '15B': 25.6}	84	92.9		14			{}	{}	14	GREEN	14	14	1
ERR1439566	{'37': 98.8, '33F': 77.5, '33A': 76.1, '33F2': 71.2, '35B': 32.7}	98	98.8		37			{}	{}	37	GREEN	37	37	1
ERR1439567	{'04': 100.0, '45': 35.9, '14': 33.0, '12A': 27.3, '46': 27.2}	54	100		4			{}	{}	4	GREEN	4	4	1
ERR1439568	{'12F': 96.5, '44': 93.3, '12B': 93.2, '12A': 81.9, '46': 78.9}	75	96.5	12F_12A_12B_44_46			[[5]]	{'wciI': [2, 94.56]}	{'wciI': 2}	12F	GREEN	12B	12F	1
ERR1439569	{'12F': 96.3, '44': 93.2, '12B': 93.1, '12A': 80.2, '46': 77.2}	96	96.3	12F_12A_12B_44_46			[[5]]	{'wciI': [2, 94.56]}	{'wciI': 2}	12F	GREEN	12B	12F	1
ERR1439570	{'12F': 97.1, '12B': 94.2, '44': 94.0, '12A': 85.8, '46': 82.8}	197	97.1	12F_12A_12B_44_46			[[5]]	{'wciI': [2, 94.56]}	{'wciI': 2}	12F	GREEN	12B	12B	1
ERR1439571	{'12F': 96.1, '12B': 93.4, '44': 93.1, '12A': 85.2, '46': 82.2}	40	96.1	12F_12A_12B_44_46			[[5]]	{'wciI': [2, 94.56]}	{'wciI': 2}	12F	GREEN	12B	12B	1
ERR1439572	{'12F': 96.9, '12B': 94.0, '44': 93.9, '12A': 85.6, '46': 82.6}	115	96.9	12F_12A_12B_44_46			[[5]]	{'wciI': [2, 94.56]}	{'wciI': 2}	12F	GREEN	12B	12B	1
ERR1439573	{'15A': 98.6, '15F': 73.8, '15C': 62.1, '15B': 62.0, '23F': 31.9}	54	98.6	15F_15A			[[11], [13], [15], [17]]	{'glf': 0, 'rmlB': 0, 'rmlD': 0, 'wcjE': 0}	{'glf': 'not_detected', 'rmlB': 'not_detected', 'rmlD': 'not_detected', 'wcjE': 'not_detected'}	15A	GREEN	15A	15A	1
ERR1439574	{'14': 91.7, '36': 27.1, '09L': 26.7, '19F-IV': 26.3, '09N': 25.9}	91	91.7		14			{}	{}	14	GREEN	14	14	1
ERR1439575	{'23F': 98.0, '23A': 65.5, '06A-IV': 52.0, '06A-V': 49.8, '06B-II': 49.7}	75	98		23F			{}	{}	23F	GREEN	23F	23F	1
ERR1439576	{'09A': 96.1, '09V': 95.9, '19A': 49.7, '19A-III': 49.6, '19A-II': 42.0}	172	96.1		9A/9V			{}	{}	9A/9V	GREEN	09A	09A	1
ERR1439577	{'11B': 99.7, '11C': 89.7, '19A': 55.7, '19A-III': 55.5, '33F': 54.3}	231	99.7		11B/11C			{}	{}	11B/11C	GREEN	11B	11B	1
ERR1439578	{'37': 98.8, '33F': 78.7, '33A': 77.4, '33F2': 72.9, '35B': 34.3}	225	98.8		37			{}	{}	37	GREEN	37	37	1
ERR1439579	{'31': 99.6, '41A': 59.8, '41F': 52.0, '06C': 39.7, '06A-II': 39.7}	212	99.6		31			{}	{}	31	GREEN	31	31	1
ERR1439580	{'35B': 99.7, '22F': 39.6, '06B-I': 38.0, '06C': 37.7, '06A-III': 37.7}	144	99.7		35B/35D			{}	{}	35B/35D	GREEN	35B	35B	1
ERR1439581	{'15B': 91.2, '15C': 91.0, '15A': 66.0, '15F': 52.4, '23A': 30.9}	232	91.2		15B/15C			{}	{}	15B/15C	GREEN	15B	15B	1
ERR1439582	{'10B': 99.3, '10A': 65.4, '10F': 21.8, '10C': 20.5, '35B': 14.9}	136	99.3		10B			{}	{}	10B	GREEN	10B	10B	1
ERR1439583	{'12F': 96.2, '12B': 93.1, '44': 93.0, '12A': 80.3, '46': 77.3}	68	96.2	12F_12A_12B_44_46			[[5]]	{'wciI': [2, 94.56]}	{'wciI': 2}	12F	GREEN	12B	12F	1
ERR1439584	{'09A': 99.4, '09V': 99.2, '09N': 39.7, '09L': 38.0, '35B': 27.0}	54	99.4		9A/9V			{}	{}	9A/9V	GREEN	09V	09V	1
ERR1439585	{'12F': 96.8, '44': 93.4, '12B': 92.8, '12A': 80.5, '46': 77.4}	113	96.8	12F_12A_12B_44_46			[[5]]	{'wciI': [2, 100.0]}	{'wciI': 2}	12F	GREEN	12B	12F	1
ERR1439586	{'12F': 96.7, '44': 93.5, '12B': 92.7, '12A': 81.7, '46': 78.6}	68	96.7	12F_12A_12B_44_46			[[5]]	{'wciI': [2, 100.0]}	{'wciI': 2}	12F	GREEN	12B	12F	1
ERR1439587	{'14': 93.3, '36': 27.4, '09L': 26.2, '09N': 25.6, '15B': 24.6}	138	93.3		14			{}	{}	14	GREEN	14	14	1
ERR1439588	{'12F': 96.2, '12B': 93.5, '44': 93.3, '12A': 85.3, '46': 82.3}	106	96.2	12F_12A_12B_44_46			[[5]]	{'wciI': [2, 94.56]}	{'wciI': 2}	12F	GREEN	12B	12B	1
ERR1439589	{'04': 99.7, '45': 34.1, '12F': 24.0, '44': 23.8, '12A': 22.8}	52	99.7		4			{}	{}	4	GREEN	4	4	1
ERR1439590	{'06A': 100.0, '06A-IV': 99.7, '06B-II': 95.3, '06A-V': 93.7, '06A-III': 92.5}	123	100	6A_6B_6C_6D			[[1]]	{'wciN': ['a', 100.0]}	{'wciN': 'a'}	6A/6B	GREEN	06A	06A	1
ERR1439591	{'12F': 96.4, '12B': 93.7, '44': 93.4, '12A': 85.6, '46': 82.6}	82	96.4	12F_12A_12B_44_46			[[5]]	{'wciI': [2, 94.56]}	{'wciI': 2}	12F	GREEN	12B	12B	1
ERR1439592	{'24F2': 99.8, '24B': 89.3, '24F': 87.8, '24A': 67.8, '07C': 54.7}	128	99.8		24F/24B			{}	{}	24F/24B	GREEN	24B	Serogroup 24	1
ERR1439593	{'35B': 100.0, '33F': 34.0, '35C': 33.7, '34': 33.5, '35A': 33.2}	49	100		35B/35D			{}	{}	35B/35D	GREEN	35A	35B	1
ERR1439594	{'33F': 100.0, '33A': 97.5, '33F2': 72.7, '35C': 43.2, '42': 42.2}	174	100		33F/33A			{}	{}	33F/33A	GREEN	33A	33F	1
ERR1439595	{'10B': 99.3, '10A': 65.3, '10F': 21.6, '10C': 19.8, '35B': 16.0}	102	99.3		10B			{}	{}	10B	GREEN	10B	10B	1
ERR1439596	{'19A-II': 100.0, '19A-I': 96.6, '19A': 85.0, '19A-III': 84.8, '19AF': 62.8}	94	100	19A_19AF			[[6]]	{'wzy': [1, 95.25]}	{'wzy': 1}	19A	GREEN	19A	19A	1
ERR1439597	{'06B-I': 99.6, '06A-III': 97.5, '06B-II': 90.8, '06A': 90.1, '06A-V': 89.1}	191	99.6	6A_6B_6C_6D			[[1]]	{'wciN': ['a', 100.0]}	{'wciN': 'a'}	6A/6B	GREEN	06B	06B	1
ERR1439598	{'27': 99.7, '06B-I': 42.9, '06A-III': 42.5, '06C-I': 42.2, '06C': 42.1}	152	99.7		27			{}	{}	27	GREEN	27	27	1
ERR1439599	{'37': 98.8, '33F': 77.3, '33A': 76.0, '33F2': 71.4, '35B': 32.7}	79	98.8		37			{}	{}	37	GREEN	37	37	1
ERR1439600	{'19A-II': 100.0, '19A-I': 96.6, '19A': 85.0, '19A-III': 84.8, '19AF': 62.5}	93	100	19A_19AF			[[6]]	{'wzy': [1, 95.25]}	{'wzy': 1}	19A	GREEN	19A	19A	1
ERR1439601	{'10F': 99.3, '10C': 81.8, '10B': 22.4, '10A': 19.8, '35B': 16.9}	251	99.3		10F			{}	{}	10F	GREEN	10B	10F	1
ERR1439602	{'37': 98.8, '33F': 77.7, '33A': 76.4, '33F2': 71.8, '35B': 33.2}	79	98.8		37			{}	{}	37	GREEN	37	37	1
ERR1439603	{'06E': 99.8, '06B-III': 99.4, '06B-I': 50.8, '06A-III': 50.4, '06A-II': 50.1}	69	99.8	6A_6B_6C_6D			[[3]]	{'wciN': ['g', 100.0]}	{'wciN': 'g'}	Serogroup_6_(6E)	GREEN	06B	06E(06B)	1
ERR1439604	{'06A': 99.9, '06A-IV': 99.9, '06B-II': 95.4, '06A-V': 94.1, '06A-III': 92.2}	220	99.9	6A_6B_6C_6D			[[1]]	{'wciN': ['a', 100.0]}	{'wciN': 'a'}	6A/6B	GREEN	06A	06A	1
ERR1439605	{'37': 98.8, '33F': 78.2, '33A': 76.9, '33F2': 71.7, '09A': 36.1}	117	98.8		37			{}	{}	37	GREEN	37	37	1
ERR1439606	{'14': 92.5, '36': 29.1, '09L': 28.0, '09N': 26.7, '15B': 25.1}	66	92.5		14			{}	{}	14	GREEN	14	14	1
ERR1439607	{'06E': 99.8, '06B-III': 99.4, '06B-I': 49.2, '06A-III': 48.7, '06A-II': 47.9}	61	99.8	6A_6B_6C_6D			[[3]]	{'wciN': ['g', 100.0]}	{'wciN': 'g'}	Serogroup_6_(6E)	GREEN	06B	06E(06B)	1
ERR1439608	{'37': 98.8, '33F': 78.1, '33A': 76.8, '33F2': 71.9, '35B': 33.4}	69	98.8		37			{}	{}	37	GREEN	37	37	1
ERR1439609	{'12F': 96.5, '44': 93.6, '12B': 93.1, '12A': 83.4, '46': 80.5}	161	96.5	12F_12A_12B_44_46			[[5]]	{'wciI': [2, 94.56]}	{'wciI': 2}	12F	GREEN	12A	12F	1
ERR1439610	{'27': 99.7, '06B-I': 42.2, '06A-III': 42.0, '22F': 41.3, '06B-II': 41.2}	89	99.7		27			{}	{}	27	GREEN	27	27	1
ERR1439611	{'18C': 89.5, '18B': 89.3, '18F': 78.6, '18A': 63.4, '16F': 39.6}	148	89.5		18C/18B			{}	{}	18C/18B	AMBER	18C	18C	1
ERR1439612	{'23F': 98.8, '23A': 65.4, '23B': 49.8, '06B-I': 49.1, '28A': 48.9}	246	98.8		23F			{}	{}	23F	GREEN	23F	23F	1
ERR1439613	{'34': 99.5, '33F2': 92.3, '33F': 74.3, '33A': 70.0, '35B': 38.1}	249	99.5		34			{}	{}	34	GREEN	34	34	1
ERR1439614	{'14': 92.6, '36': 29.8, '09L': 28.6, '09N': 27.2, '19F-II': 24.7}	118	92.6		14			{}	{}	14	GREEN	14	14	1
ERR1439615	{'01': 8.0, '45': 7.1, '25F': 6.5, '25A': 6.3, '22F': 5.7}	790	8		Below 20% hit - possible acapsular organism, check species identity and sequence quality.			{}	{}	Below 20% hit - possible acapsular organism, check species identity and sequence quality.	RED	NTR	Failed	1
ERR1439616	{'25F': 95.4, '25A': 94.6, '38': 81.0, '23B1': 71.1, '23B': 42.5}	98	95.4	25F_25A_38			[[8], [18]]	{'wcyD': ['a', 100.0], 'wcyV': 0.12}	{'wcyD': 'a', 'wcyV': 'not_detected'}	25F/25A	GREEN	25F	25F	1
ERR1439617	{'19A-II': 99.7, '19A-I': 96.4, '19A': 84.8, '19A-III': 84.6, '19AF': 62.4}	70	99.7	19A_19AF			[[6]]	{'wzy': [1, 95.25]}	{'wzy': 1}	19A	GREEN	19A	19A	1
ERR1439618	{'06B-I': 99.8, '06A-III': 97.7, '06B-II': 90.7, '06A': 89.9, '06A-V': 88.8}	74	99.8	6A_6B_6C_6D			[[1]]	{'wciN': ['a', 100.0]}	{'wciN': 'a'}	6A/6B	GREEN	06B	06B	1
ERR1439619	{'23F': 94.4, '23A': 63.9, '28A': 49.2, '23B': 47.2, '06A-III': 46.8}	101	94.4		23F			{}	{}	23F	GREEN	23F	23F	1
ERR1439620	{'27': 99.1, '06B-I': 43.3, '06A-III': 42.9, '06C': 42.3, '06C-I': 42.3}	145	99.1		27			{}	{}	27	GREEN	27	27	1
ERR1439621	{'06A-I': 99.6, '06B': 95.4, '06A-V': 89.5, '06A-III': 89.2, '06A': 88.7}	100	99.6	6A_6B_6C_6D			[[1]]	{'wciN': ['a', 96.61]}	{'wciN': 'a'}	6A/6B	GREEN	06A	06A	1
ERR1439622	{'18A': 72.6, '18B': 62.0, '18C': 62.0, '18F': 55.3, '19F-II': 39.4}	98	72.6		18A			{}	{}	18A	AMBER	18A	18A	1
ERR1439623	{'14': 92.6, '36': 30.4, '09L': 29.4, '09N': 28.7, '15B': 25.6}	138	92.6		14			{}	{}	14	GREEN	14	14	1
ERR1439624	{'15A': 99.9, '15F': 75.1, '15C': 62.4, '15B': 62.3, '23F': 33.2}	110	99.9	15F_15A			[[11], [13], [15], [17]]	{'glf': 0, 'rmlB': 0, 'rmlD': 7.42, 'wcjE': 0}	{'glf': 'not_detected', 'rmlB': 'not_detected', 'rmlD': 'not_detected', 'wcjE': 'not_detected'}	15A	GREEN	15A	15A	1
ERR1439625	{'23B': 99.5, '23B1': 64.8, '23F': 47.2, '23A': 41.1, '06A-IV': 38.7}	143	99.5		23B			{}	{}	23B	GREEN	23F	23B	1
ERR1439626	{'35A': 94.5, '35C': 90.1, '42': 89.5, '33A': 46.4, '33F': 46.0}	98	94.5		35A/35C/42			{}	{}	35A/35C/42	GREEN	35A	35A	1
ERR1439627	{'06A': 100.0, '06A-IV': 99.6, '06B-II': 95.5, '06A-V': 93.8, '06A-III': 92.6}	170	100	6A_6B_6C_6D			[[1]]	{'wciN': ['a', 100.0]}	{'wciN': 'a'}	6A/6B	GREEN	06A	06A	1
ERR1439628	{'11D': 99.8, '11A': 97.2, '11F': 42.5, '11C': 36.0, '11B': 34.6}	146	99.8		11A/11D			{}	{}	11A/11D	GREEN	11C	11A	1
ERR1439629	{'33F2': 100.0, '33F': 76.2, '33A': 71.7, '34': 42.0, '35B': 35.9}	141	100		33F/33A			{}	{}	33F/33A	GREEN	33A	33F	1
ERR1439630	{'05': 95.6, '45': 23.6, '36': 23.1, '09L': 21.4, '20': 21.4}	135	95.6		5			{}	{}	5	GREEN	5	5	1
ERR1439631	{'09A': 99.7, '09V': 99.5, '35B': 81.4, '09N': 40.5, '09L': 39.3}	145	99.7		9A/9V			{}	{}	9A/9V	GREEN	09V	09V	1
ERR1439632	{'35B': 100.0, '34': 34.2, '33F': 33.8, '35C': 33.5, '35A': 33.1}	179	100		35B/35D			{}	{}	35B/35D	GREEN	35A	35B	1
ERR1439633	{'19A-I': 99.4, '19A-II': 97.7, '19A': 88.0, '19A-III': 87.8, '19AF': 62.4}	75	99.4	19A_19AF			[[6]]	{'wzy': [1, 95.25]}	{'wzy': 1}	19A	GREEN	19A	19A	1
ERR1439634	{'23A': 99.7, '23F': 68.9, '23B': 44.4, '19F-II': 40.0, '19F': 39.2}	119	99.7		23A			{}	{}	23A	GREEN	23F	23A	1
ERR1439635	{'10F': 98.6, '10C': 81.3, '10B': 23.3, '10A': 19.9, '22F': 15.8}	191	98.6		10F			{}	{}	10F	GREEN	10F	10F	1
ERR1439636	{'23F': 99.3, '23A': 66.6, '23B': 50.5, '06A-IV': 49.3, '28A': 49.1}	190	99.3		23F			{}	{}	23F	GREEN	23F	23F	1
ERR1439637	{'19A-II': 100.0, '19A-I': 96.6, '19A': 85.1, '19A-III': 84.9, '19AF': 62.1}	73	100	19A_19AF			[[6]]	{'wzy': [1, 95.25]}	{'wzy': 1}	19A	GREEN	19A	19A	1
ERR1439638	{'33D': 90.0, '33B': 89.1, '35B': 35.6, '33F2': 29.8, '22F': 28.5}	83	90		33D			{}	{}	33D	GREEN	33B	33B	0
ERR1439639	{'24F2': 99.5, '24B': 88.9, '24F': 87.6, '24A': 71.8, '07B': 56.8}	202	99.5		24F/24B			{}	{}	24F/24B	GREEN	24B	Serogroup 24	1
ERR1439640	{'18C': 99.3, '18B': 99.2, '18F': 75.8, '18A': 63.2, '16F': 38.9}	114	99.3		18C/18B			{}	{}	18C/18B	GREEN	18C	18C	1
ERR1439641	{'35A': 94.4, '35C': 89.7, '42': 89.2, '33A': 46.1, '33F': 45.7}	111	94.4		35A/35C/42			{}	{}	35A/35C/42	GREEN	35A	35A	1
ERR1439642	{'06E': 99.8, '06B-III': 99.5, '06B-I': 49.1, '06A-III': 48.6, '06A-II': 47.8}	224	99.8	6A_6B_6C_6D			[[3]]	{'wciN': ['g', 100.0]}	{'wciN': 'g'}	Serogroup_6_(6E)	GREEN	06B	06E(06B)	1
ERR1439643	{'06A-I': 98.6, '06B': 94.6, '06A-V': 89.8, '06A': 87.8, '06A-III': 86.1}	184	98.6	6A_6B_6C_6D			[[1]]	{'wciN': ['a', 96.61]}	{'wciN': 'a'}	6A/6B	GREEN	06B	06A	1
ERR1439644	{'19A-I': 99.4, '19A-II': 97.8, '19A': 88.0, '19A-III': 87.8, '19AF': 62.1}	108	99.4	19A_19AF			[[6]]	{'wzy': [1, 95.25]}	{'wzy': 1}	19A	GREEN	19A	19A	1
ERR1439645	{'19A-II': 100.0, '19A-I': 96.7, '19A': 85.8, '19A-III': 85.6, '19AF': 62.5}	132	100	19A_19AF			[[6]]	{'wzy': [1, 95.25]}	{'wzy': 1}	19A	GREEN	19A	19A	1
ERR1439646	{'19A-II': 100.0, '19A-I': 96.6, '19A': 85.0, '19A-III': 84.8, '19AF': 62.1}	82	100	19A_19AF			[[6]]	{'wzy': [1, 95.25]}	{'wzy': 1}	19A	GREEN	19A	19A	1
ERR1439647	{'22F': 99.1, '22A': 73.9, '06A': 43.0, '06A-II': 42.7, '06A-VI': 42.6}	119	99.1		22F			{}	{}	22F	GREEN	22F	22F	1
ERR1439648	{'19A-I': 99.4, '19A-II': 97.7, '19A': 88.2, '19A-III': 88.0, '19AF': 62.2}	32	99.4	19A_19AF			[[6]]	{'wzy': [1, 95.25]}	{'wzy': 1}	19A	GREEN	19A	19A	1
ERR1439649	{'19A': 100.0, '19A-III': 99.8, '19A-I': 86.4, '19A-II': 83.9, '19AF': 57.8}	82	100	19A_19AF			[[6]]	{'wzy': [1, 100.0]}	{'wzy': 1}	19A	GREEN	19A	19A	1
ERR1439650	{'35B': 100.0, '34': 36.0, '33F': 34.6, '35C': 34.2, '35A': 33.5}	141	100		35B/35D			{}	{}	35B/35D	GREEN	35A	35B	1
ERR1439651	{'23B1': 100.0, '23B': 57.4, '19A-II': 36.8, '19A-I': 36.3, '19AF': 32.1}	73	100		23B			{}	{}	23B	GREEN	18F	23B1	1
ERR1439652	{'19A-II': 100.0, '19A-I': 96.6, '19A': 85.0, '19A-III': 84.8, '19AF': 62.6}	83	100	19A_19AF			[[6]]	{'wzy': [1, 95.25]}	{'wzy': 1}	19A	GREEN	19A	19A	1
ERR1439653	{'19A-II': 100.0, '19A-I': 96.6, '19A': 85.0, '19A-III': 84.8, '19AF': 62.3}	57	100	19A_19AF			[[6]]	{'wzy': [1, 95.25]}	{'wzy': 1}	19A	GREEN	19A	19A	1
ERR1439654	{'23F': 95.3, '23A': 64.6, '06A-IV': 49.6, '06B-I': 49.6, '06A-III': 49.4}	134	95.3		23F			{}	{}	23F	GREEN	23F	23F	1
ERR1439655	{'19A-I': 99.4, '19A-II': 98.2, '19A': 88.0, '19A-III': 87.8, '19AF': 62.5}	62	99.4	19A_19AF			[[6]]	{'wzy': [1, 95.25]}	{'wzy': 1}	19A	GREEN	19A	19A	1
ERR1439656	{'19A-II': 100.0, '19A-I': 97.3, '19A': 87.2, '19A-III': 87.0, '19AF': 62.7}	67	100	19A_19AF			[[6]]	{'wzy': [1, 95.25]}	{'wzy': 1}	19A	GREEN	19A	19A	1
ERR1439657	{'19A-II': 100.0, '19A-I': 96.6, '19A': 85.1, '19A-III': 84.9, '19AF': 62.7}	157	100	19A_19AF			[[6]]	{'wzy': [1, 95.33]}	{'wzy': 1}	19A	GREEN	19A	19A	1
ERR1439658	{'14': 95.3, '36': 27.9, '15B': 26.7, '15C': 26.6, '09L': 26.3}	191	95.3		14			{}	{}	14	GREEN	14	14	1
ERR1439659	{'18C': 99.7, '18B': 99.6, '18F': 76.7, '18A': 63.9, '16F': 39.9}	127	99.7		18C/18B			{}	{}	18C/18B	GREEN	18C	18C	1
ERR1439660	{'19A': 99.5, '19A-III': 99.3, '19A-I': 86.3, '19A-II': 84.1, '19AF': 57.6}	139	99.5	19A_19AF			[[6]]	{'wzy': [1, 100.0]}	{'wzy': 1}	19A	GREEN	19A	19A	1
ERR1439661	{'18C': 99.6, '18B': 99.5, '18F': 75.6, '18A': 63.2, '16F': 39.9}	105	99.6		18C/18B			{}	{}	18C/18B	GREEN	18C	18C	1
ERR1439662	{'04': 99.7, '45': 36.0, '12F': 25.4, '44': 25.1, '12A': 24.6}	171	99.7		4			{}	{}	4	GREEN	4	4	1
ERR1439663	{'09A': 99.5, '09V': 99.3, '09N': 39.6, '09L': 37.9, '06A-IV': 29.8}	110	99.5		9A/9V			{}	{}	9A/9V	GREEN	09V	09V	1
ERR1439664	{'19A-I': 99.7, '19A-II': 98.0, '19A': 87.9, '19A-III': 87.7, '19AF': 62.2}	90	99.7	19A_19AF			[[6]]	{'wzy': [1, 95.25]}	{'wzy': 1}	19A	GREEN	19A	19A	1
ERR1439665	{'14': 92.7, '36': 29.8, '09L': 26.2, '09N': 25.1, '15B': 24.8}	123	92.7		14			{}	{}	14	GREEN	14	14	1
ERR1439666	{'06B-I': 99.7, '06A-III': 97.6, '06B-II': 90.6, '06A': 89.8, '06A-V': 88.9}	132	99.7	6A_6B_6C_6D			[[1]]	{'wciN': ['a', 100.0]}	{'wciN': 'a'}	6A/6B	GREEN	06B	06B	1
ERR1439667	{'19A': 99.5, '19A-III': 99.3, '19A-I': 86.5, '19A-II': 84.0, '19AF': 57.9}	156	99.5	19A_19AF			[[6]]	{'wzy': [1, 100.0]}	{'wzy': 1}	19A	GREEN	19A	19A	1
ERR1439668	{'19A-II': 100.0, '19A-I': 96.6, '19A': 85.0, '19A-III': 84.8, '19AF': 62.7}	80	100	19A_19AF			[[6]]	{'wzy': [1, 95.25]}	{'wzy': 1}	19A	GREEN	19A	19A	1
ERR1439669	{'19A': 100.0, '19A-III': 99.8, '19A-I': 86.7, '19A-II': 84.2, '19AF': 58.2}	125	100	19A_19AF			[[6]]	{'wzy': [1, 100.0]}	{'wzy': 1}	19A	GREEN	19A	19A	1
ERR1439670	{'19A': 100.0, '19A-III': 99.8, '19A-I': 86.8, '19A-II': 84.3, '19AF': 57.6}	88	100	19A_19AF			[[6]]	{'wzy': [1, 100.0]}	{'wzy': 1}	19A	GREEN	19A	19A	1
ERR1439671	{'23F': 99.0, '23A': 64.8, '23B': 48.4, '28A': 48.0, '06B-II': 46.9}	127	99		23F			{}	{}	23F	GREEN	23F	23F	1
ERR1439672	{'19A-II': 100.0, '19A-I': 96.6, '19A': 85.1, '19A-III': 84.9, '19AF': 63.0}	164	100	19A_19AF			[[6]]	{'wzy': [1, 95.25]}	{'wzy': 1}	19A	GREEN	19A	19A	1
ERR1439673	{'06A-II': 97.8, '06A-VI': 97.8, '06B-II': 90.4, '06A-V': 89.5, '06A-III': 89.2}	126	97.8	6A_6B_6C_6D			[[1]]	{'wciN': ['a', 93.22]}	{'wciN': 'a'}	6A/6B	GREEN	06A	06A	1
ERR1439674	{'19A-I': 99.2, '19A-II': 97.8, '19A': 89.7, '19A-III': 89.5, '19AF': 62.2}	111	99.2	19A_19AF			[[6]]	{'wzy': [1, 97.01]}	{'wzy': 1}	19A	GREEN	19A	19A	1
ERR1439675	{'19A-II': 100.0, '19A-I': 96.8, '19A': 85.2, '19A-III': 85.0, '19AF': 63.0}	149	100	19A_19AF			[[6]]	{'wzy': [1, 95.25]}	{'wzy': 1}	19A	GREEN	19A	19A	1
ERR1439676	{'09A': 99.8, '09V': 99.8, '09N': 38.7, '09L': 37.2, '06A-IV': 29.8}	155	99.8		9A/9V			{}	{}	9A/9V	GREEN	09V	09V	1
ERR1439677	{'11D': 100.0, '11A': 97.2, '18B': 90.1, '18C': 90.1, '18F': 71.5}	60	100		11A/11D			{}	{}	11A/11D	GREEN	11C	11A	1
ERR1439678	{'19A-II': 100.0, '19A-I': 96.6, '19A': 85.3, '19A-III': 85.1, '19AF': 62.8}	187	100	19A_19AF			[[6]]	{'wzy': [1, 95.25]}	{'wzy': 1}	19A	GREEN	19A	19A	1
ERR1439679	{'14': 92.8, '36': 27.4, '09L': 26.5, '09N': 25.7, '15B': 25.1}	189	92.8		14			{}	{}	14	GREEN	14	14	1
ERR1439680	{'11D': 99.5, '11A': 97.1, '27': 67.7, '11F': 48.9, '11C': 36.4}	131	99.5		11A/11D			{}	{}	11A/11D	GREEN	11C	11A	1
ERR1439681	{'19A-II': 99.8, '19A-I': 96.7, '19A': 85.4, '19A-III': 85.2, '19AF': 62.2}	164	99.8	19A_19AF			[[6]]	{'wzy': [1, 95.25]}	{'wzy': 1}	19A	GREEN	19A	19A	1
ERR1439682	{'09A': 99.6, '09V': 99.4, '09N': 38.2, '09L': 36.8, '06A-IV': 30.7}	134	99.6		9A/9V			{}	{}	9A/9V	GREEN	09V	09V	1
ERR1439683	{'16F': 97.0, '19F-IV': 44.9, '19F-II': 44.1, '19F': 43.1, '19F-I': 42.4}	126	97		16F			{}	{}	16F	GREEN	37	16F	1
ERR1439684	{'14': 92.7, '36': 29.9, '09L': 27.4, '09N': 26.1, '15B': 24.3}	138	92.7		14			{}	{}	14	GREEN	14	14	1
ERR1439685	{'09A': 95.7, '09V': 95.5, '09N': 39.1, '09L': 38.0, '35B': 26.6}	142	95.7		9A/9V			{}	{}	9A/9V	GREEN	09V	09V	1
ERR1439686	{'19A': 99.4, '19A-III': 99.2, '19A-I': 87.5, '19A-II': 86.2, '19AF': 59.5}	126	99.4	19A_19AF			[[6]]	{'wzy': [1, 100.0]}	{'wzy': 1}	19A	GREEN	19A	19A	1
ERR1439687	{'03': 94.3, '36': 18.8, '01': 17.1, '20': 16.6, '09N': 15.8}	166	94.3		3			{}	{}	3	GREEN	3	3	1
ERR1439688	{'19A-I': 99.4, '19A-II': 97.8, '19A': 88.0, '19A-III': 87.8, '19AF': 62.9}	106	99.4	19A_19AF			[[6]]	{'wzy': [1, 95.4]}	{'wzy': 1}	19A	GREEN	19A	19A	1
ERR1439689	{'34': 93.4, '33F2': 35.7, '35B': 33.2, '33F': 30.5, '33A': 29.3}	208	93.4		34			{}	{}	34	GREEN	34	34	1
ERR1439690	{'14': 91.6, '09L': 27.2, '36': 26.9, '09N': 26.5, '15B': 23.5}	119	91.6		14			{}	{}	14	GREEN	14	14	1
ERR1439691	{'23F': 98.9, '23A': 64.8, '23B': 48.0, '28A': 47.7, '06A-V': 45.9}	167	98.9		23F			{}	{}	23F	GREEN	23F	23F	1
ERR1439692	{'06A': 100.0, '06A-IV': 99.6, '06B-II': 95.5, '06A-V': 93.8, '06A-III': 92.5}	129	100	6A_6B_6C_6D			[[1]]	{'wciN': ['a', 100.0]}	{'wciN': 'a'}	6A/6B	GREEN	06A	06A	1
ERR1439693	{'19A-II': 100.0, '19A-I': 96.8, '19A': 85.3, '19A-III': 85.1, '19AF': 62.7}	116	100	19A_19AF			[[6]]	{'wzy': [1, 95.25]}	{'wzy': 1}	19A	GREEN	19A	19A	1
ERR1439694	{'06A': 99.8, '06A-IV': 99.7, '06B-II': 95.5, '06A-V': 94.1, '06A-III': 91.7}	141	99.8	6A_6B_6C_6D			[[1]]	{'wciN': ['a', 100.0]}	{'wciN': 'a'}	6A/6B	GREEN	06A	06A	1
ERR1439695	{'19A': 99.4, '19A-III': 99.2, '19A-I': 86.5, '19A-II': 84.3, '19AF': 57.7}	66	99.4	19A_19AF			[[6]]	{'wzy': [1, 100.0]}	{'wzy': 1}	19A	GREEN	19A	19A	1
ERR1439696	{'19A': 100.0, '19A-III': 99.8, '19A-I': 86.7, '19A-II': 84.2, '19AF': 57.9}	110	100	19A_19AF			[[6]]	{'wzy': [1, 100.0]}	{'wzy': 1}	19A	GREEN	19A	19A	1
ERR1439697	{'19A-II': 100.0, '19A-I': 96.6, '19A': 85.0, '19A-III': 84.8, '19AF': 63.0}	124	100	19A_19AF			[[6]]	{'wzy': [1, 95.25]}	{'wzy': 1}	19A	GREEN	19A	19A	1
ERR1439698	{'14': 92.7, '36': 29.7, '09L': 26.2, '15B': 25.2, '09N': 25.1}	124	92.7		14			{}	{}	14	GREEN	14	14	1
ERR1439699	{'19A-I': 99.3, '19A-II': 97.7, '19A': 87.9, '19A-III': 87.7, '19AF': 62.1}	130	99.3	19A_19AF			[[6]]	{'wzy': [1, 95.4]}	{'wzy': 1}	19A	GREEN	19A	19A	1
ERR1439700	{'37': 98.8, '33F': 77.4, '33A': 76.0, '33F2': 71.7, '35B': 32.4}	28	98.8		37			{}	{}	37	GREEN	37	37	1
ERR1439701	{'15C': 95.9, '15B': 95.7, '15A': 61.9, '15F': 48.1, '23A': 35.1}	90	95.9		15B/15C			{}	{}	15B/15C	GREEN	14	15B	1
ERR1439702	{'19A-I': 99.6, '19A-II': 97.4, '19A': 87.8, '19A-III': 87.6, '19AF': 62.3}	168	99.6	19A_19AF			[[6]]	{'wzy': [1, 95.25]}	{'wzy': 1}	19A	GREEN	19A	19A	1
ERR1439703	{'19A-I': 99.7, '19A-II': 97.7, '19A': 88.6, '19A-III': 88.4, '19AF': 62.3}	79	99.7	19A_19AF			[[6]]	{'wzy': [1, 95.25]}	{'wzy': 1}	19A	GREEN	19A	19A	1
ERR1439704	{'04': 99.8, '45': 33.8, '12A': 27.5, '46': 27.5, '12F': 24.2}	133	99.8		4			{}	{}	4	GREEN	4	4	1
ERR1439705	{'04': 89.0, '12B': 30.8, '12A': 30.2, '46': 30.1, '12F': 28.9}	148	89		4			{}	{}	4	AMBER	4	4	1
ERR1439706	{'09A': 99.7, '09V': 99.5, '09N': 39.3, '09L': 37.7, '06A-IV': 29.7}	154	99.7		9A/9V			{}	{}	9A/9V	GREEN	09V	09V	1
ERR1439707	{'19A-I': 99.7, '19A-II': 97.5, '19A': 87.7, '19A-III': 87.5, '19AF': 62.8}	80	99.7	19A_19AF			[[6]]	{'wzy': [1, 95.25]}	{'wzy': 1}	19A	GREEN	19A	19A	1
ERR1439708	{'23F': 99.2, '23A': 65.6, '23B': 49.2, '28A': 48.3, '06A-IV': 48.1}	124	99.2		23F			{}	{}	23F	GREEN	23F	23F	1
ERR1439709	{'19A': 99.5, '19A-III': 99.3, '19A-I': 86.2, '19A-II': 83.7, '19AF': 58.3}	125	99.5	19A_19AF			[[6]]	{'wzy': [1, 100.0]}	{'wzy': 1}	19A	GREEN	19A	19A	1
ERR1439710	{'09A': 99.5, '09V': 99.3, '09N': 39.6, '09L': 38.1, '06A-IV': 27.7}	140	99.5		9A/9V			{}	{}	9A/9V	GREEN	09V	09V	1
ERR1439711	{'09A': 99.5, '09V': 99.3, '09N': 39.9, '09L': 38.1, '06A-IV': 28.3}	195	99.5		9A/9V			{}	{}	9A/9V	GREEN	09V	09V	1
ERR1439712	{'34': 93.1, '33F2': 35.3, '35B': 32.7, '33F': 29.3, '33C': 28.2}	148	93.1		34			{}	{}	34	GREEN	34	34	1
ERR1439713	{'06A-I': 98.2, '06B': 94.5, '06A-V': 89.8, '06A': 87.6, '06A-III': 86.5}	115	98.2	6A_6B_6C_6D			[[1]]	{'wciN': ['a', 96.61]}	{'wciN': 'a'}	6A/6B	GREEN	06A	06A	1
ERR1439714	{'34': 93.0, '33F2': 35.0, '35B': 32.3, '33F': 29.3, '33C': 28.1}	139	93		34			{}	{}	34	GREEN	34	34	1
ERR1439715	{'19A-I': 99.4, '19A-II': 97.6, '19A': 87.9, '19A-III': 87.7, '19AF': 61.9}	79	99.4	19A_19AF			[[6]]	{'wzy': [1, 95.25]}	{'wzy': 1}	19A	GREEN	19A	19A	1
ERR1439716	{'18C': 99.7, '18B': 99.6, '18F': 75.8, '18A': 62.9, '16F': 39.5}	135	99.7		18C/18B			{}	{}	18C/18B	GREEN	18C	18C	1
ERR1439717	{'18C': 99.9, '18B': 99.8, '18F': 76.3, '18A': 64.0, '16F': 40.0}	156	99.9		18C/18B			{}	{}	18C/18B	GREEN	18C	18C	1
ERR1439718	{'06E': 100.0, '06B-III': 99.6, '06B-I': 47.8, '06A-II': 47.5, '06A-IV': 47.5}	117	100	6A_6B_6C_6D			[[3]]	{'wciN': ['g', 100.0]}	{'wciN': 'g'}	Serogroup_6_(6E)	GREEN	06B	06E(06B)	1
ERR1439719	{'04': 99.7, '45': 34.8, '12F': 23.9, '44': 23.7, '12A': 22.8}	118	99.7		4			{}	{}	4	GREEN	4	4	1
ERR1439720	{'19A-II': 100.0, '19A-I': 96.7, '19A': 86.2, '19A-III': 86.0, '19AF': 62.2}	101	100	19A_19AF			[[6]]	{'wzy': [1, 95.25]}	{'wzy': 1}	19A	GREEN	19A	19A	1
ERR1439721	{'18C': 91.4, '18B': 91.3, '18F': 78.1, '18A': 65.0, '19F-II': 43.3}	104	91.4		18C/18B			{}	{}	18C/18B	GREEN	18C	18C	1
ERR1439722	{'19A-II': 100.0, '19A-I': 96.7, '19A': 86.0, '19A-III': 85.8, '19AF': 63.1}	94	100	19A_19AF			[[6]]	{'wzy': [1, 96.78]}	{'wzy': 1}	19A	GREEN	19A	19A	1
ERR1439723	{'19A-II': 99.7, '19A-I': 96.3, '19A': 85.0, '19A-III': 84.8, '19AF': 62.8}	111	99.7	19A_19AF			[[6]]	{'wzy': [1, 95.25]}	{'wzy': 1}	19A	GREEN	19A	19A	1
ERR1439724	{'15C': 96.1, '15B': 96.0, '15A': 61.5, '15F': 47.8, '23A': 35.2}	118	96.1		15B/15C			{}	{}	15B/15C	GREEN	15B/C	15B	1
ERR1439725	{'14': 92.7, '36': 29.5, '09L': 25.9, '09N': 24.7, '19F-II': 24.6}	131	92.7		14			{}	{}	14	GREEN	14	14	1
ERR1439726	{'13': 98.8, '10F': 45.4, '10C': 39.4, '36': 33.7, '09L': 30.0}	54	98.8		13			{}	{}	13	GREEN	13	13	1
ERR1439727	{'05': 96.0, '36': 23.7, '45': 23.7, '12A': 21.6, '20': 21.6}	113	96		5			{}	{}	5	GREEN	5	5	1
ERR1439728	{'19A-II': 99.3, '19A-I': 96.7, '19A': 85.5, '19A-III': 85.3, '19AF': 62.3}	133	99.3	19A_19AF			[[6]]	{'wzy': [1, 95.4]}	{'wzy': 1}	19A	GREEN	19A	19A	1
ERR1439729	{'19A-II': 100.0, '19A-I': 96.6, '19A': 85.2, '19A-III': 85.0, '19AF': 62.8}	104	100	19A_19AF			[[6]]	{'wzy': [1, 95.25]}	{'wzy': 1}	19A	GREEN	19A	19A	1
ERR1439730	{'19A-II': 100.0, '19A-I': 96.6, '19A': 85.1, '19A-III': 84.9, '19AF': 62.5}	112	100	19A_19AF			[[6]]	{'wzy': [1, 95.25]}	{'wzy': 1}	19A	GREEN	19A	19A	1
ERR1439731	{'19A-II': 100.0, '19A-I': 97.0, '19A': 85.6, '19A-III': 85.4, '19AF': 63.0}	122	100	19A_19AF			[[6]]	{'wzy': [1, 95.25]}	{'wzy': 1}	19A	GREEN	19A	19A	1
ERR1439732	{'04': 97.7, '45': 34.0, '12F': 24.0, '44': 23.6, '12A': 22.7}	163	97.7		4			{}	{}	4	GREEN	4	4	1
ERR1439733	{'37': 98.8, '33F': 76.8, '33A': 75.5, '33F2': 70.7, '35B': 32.5}	83	98.8		37			{}	{}	37	GREEN	37	37	1
ERR1439734	{'19A-II': 100.0, '19A-I': 96.6, '19A': 85.0, '19A-III': 84.8, '19AF': 62.5}	90	100	19A_19AF			[[6]]	{'wzy': [1, 95.25]}	{'wzy': 1}	19A	GREEN	19A	19A	1
ERR1439735	{'19A': 99.3, '19A-III': 99.1, '19A-I': 86.4, '19A-II': 84.1, '19AF': 58.2}	174	99.3	19A_19AF			[[6]]	{'wzy': [1, 100.0]}	{'wzy': 1}	19A	GREEN	19A	19A	1
ERR1439736	{'34': 93.0, '33F2': 35.5, '35B': 33.1, '33F': 29.8, '33C': 28.6}	172	93		34			{}	{}	34	GREEN	34	34	1
ERR1439737	{'19A-II': 100.0, '19A-I': 96.6, '19A': 85.0, '19A-III': 84.8, '19AF': 62.6}	115	100	19A_19AF			[[6]]	{'wzy': [1, 95.25]}	{'wzy': 1}	19A	GREEN	19A	19A	1
ERR1439738	{'01': 99.9, '19F': 33.8, '19F-I': 33.3, '19F-III': 33.1, '19F-II': 32.3}	147	99.9		1			{}	{}	1	GREEN	1	1	1
ERR1439739	{'06A-II': 95.2, '06A-VI': 95.2, '06A-V': 88.7, '06B-II': 88.7, '06A-III': 88.2}	96	95.2	6A_6B_6C_6D			[[1]]	{'wciN': ['a', 93.22]}	{'wciN': 'a'}	6A/6B	GREEN	06A	06A	1
ERR1439740	{'34': 92.3, '33F2': 35.2, '35B': 33.0, '33F': 31.0, '33A': 29.1}	122	92.3		34			{}	{}	34	GREEN	34	34	1
ERR1439741	{'01': 99.9, '19F': 33.2, '19F-I': 32.7, '19F-III': 32.5, '19F-II': 32.4}	158	99.9		1			{}	{}	1	GREEN	1	1	1
ERR1439742	{'19A': 99.4, '19A-III': 99.2, '19A-I': 86.4, '19A-II': 84.2, '19AF': 57.3}	124	99.4	19A_19AF			[[6]]	{'wzy': [1, 100.0]}	{'wzy': 1}	19A	GREEN	19A	19A	1
ERR1439743	{'01': 99.9, '19F': 33.1, '19F-III': 32.5, '19F-I': 32.4, '19F-II': 32.2}	172	99.9		1			{}	{}	1	GREEN	1	1	1
ERR1439744	{'22A': 94.5, '22F': 81.8, '06A-I': 42.8, '06A-IV': 42.5, '06B': 42.2}	139	94.5		22A			{}	{}	22A	GREEN	22A	22A	1
ERR1439745	{'14': 93.3, '36': 27.9, '09L': 26.2, '09N': 25.7, '15B': 25.2}	134	93.3		14			{}	{}	14	GREEN	14	14	1
ERR1439746	{'19A-I': 99.3, '19A-II': 97.7, '19A': 87.9, '19A-III': 87.7, '19AF': 62.2}	126	99.3	19A_19AF			[[6]]	{'wzy': [1, 95.4]}	{'wzy': 1}	19A	GREEN	19A	19A	1
ERR1439747	{'01': 99.9, '19F': 34.1, '19F-I': 33.4, '19F-III': 33.4, '19F-II': 33.1}	178	99.9		1			{}	{}	1	GREEN	1	1	1
ERR1439748	{'06E': 100.0, '06B-III': 99.6, '06B-I': 48.1, '06A-III': 47.6, '06A-IV': 47.1}	152	100	6A_6B_6C_6D			[[3]]	{'wciN': ['g', 100.0]}	{'wciN': 'g'}	Serogroup_6_(6E)	GREEN	06B	06E(06B)	1
ERR1439749	{'06E': 99.6, '06B-III': 99.2, '06B-I': 49.1, '06A-III': 48.6, '06A-II': 47.7}	133	99.6	6A_6B_6C_6D			[[3]]	{'wciN': ['g', 100.0]}	{'wciN': 'g'}	Serogroup_6_(6E)	GREEN	06B	06E(06B)	1
ERR1439750	{'35A': 94.5, '35C': 90.3, '42': 89.7, '33A': 46.6, '33F': 46.1}	153	94.5		35A/35C/42			{}	{}	35A/35C/42	GREEN	35A	35A	1
ERR1439751	{'01': 99.9, '19F': 32.9, '19F-I': 32.4, '19F-III': 32.2, '19F-II': 31.9}	167	99.9		1			{}	{}	1	GREEN	1	1	1
ERR1439752	{'01': 99.9, '19F': 33.0, '19F-I': 32.5, '19F-III': 32.3, '19F-II': 32.0}	169	99.9		1			{}	{}	1	GREEN	1	1	1
ERR1439753	{'19A-II': 100.0, '19A-I': 96.6, '19A': 85.1, '19A-III': 84.9, '19AF': 62.7}	130	100	19A_19AF			[[6]]	{'wzy': [1, 95.25]}	{'wzy': 1}	19A	GREEN	19A	19A	1
ERR1439754	{'01': 99.9, '19F': 32.6, '19F-I': 32.1, '19F-III': 31.9, '19F-II': 31.8}	146	99.9		1			{}	{}	1	GREEN	1	1	1
ERR1439755	{'23F': 99.3, '23A': 65.4, '23B': 49.2, '28A': 48.5, '06A-IV': 47.6}	100	99.3		23F			{}	{}	23F	GREEN	23F	23F	1
ERR1439756	{'19A': 100.0, '19A-III': 99.8, '19A-I': 86.4, '19A-II': 83.9, '19AF': 58.0}	100	100	19A_19AF			[[6]]	{'wzy': [1, 100.0]}	{'wzy': 1}	19A	GREEN	19A	19A	1
ERR1439757	{'01': 99.9, '19F': 32.5, '19F-I': 32.0, '19F-III': 31.8, '19F-II': 31.5}	160	99.9		1			{}	{}	1	GREEN	1	1	1
ERR1439758	{'06B-I': 99.7, '06A-III': 97.6, '06B-II': 90.5, '06A': 90.2, '06A-V': 88.5}	130	99.7	6A_6B_6C_6D			[[1]]	{'wciN': ['a', 100.0]}	{'wciN': 'a'}	6A/6B	GREEN	06B	06B	1
ERR1439759	{'19A-II': 100.0, '19A-I': 96.6, '19A': 85.1, '19A-III': 84.9, '19AF': 62.8}	118	100	19A_19AF			[[6]]	{'wzy': [1, 95.25]}	{'wzy': 1}	19A	GREEN	19A	19A	1
ERR1439760	{'01': 99.9, '19F': 32.6, '19F-I': 32.1, '19F-II': 31.9, '19F-III': 31.9}	165	99.9		1			{}	{}	1	GREEN	1	1	1
ERR1439761	{'18C': 99.8, '18B': 99.6, '18F': 75.6, '18A': 62.8, '16F': 39.6}	150	99.8		18C/18B			{}	{}	18C/18B	GREEN	18C	18C	1
ERR1439762	{'06A-I': 98.1, '06B': 95.4, '06A': 88.9, '06A-V': 85.4, '06A-III': 83.5}	115	98.1	6A_6B_6C_6D			[[1]]	{'wciN': ['a', 96.61]}	{'wciN': 'a'}	6A/6B	GREEN	06A	06A	1
ERR1439763	{'04': 99.7, '45': 34.1, '12A': 23.6, '12F': 23.6, '46': 23.5}	103	99.7		4			{}	{}	4	GREEN	4	4	1
ERR1439764	{'07C': 99.5, '07B': 74.3, '40': 72.2, '24B': 51.3, '24F': 51.1}	79	99.5		7C			{}	{}	7C	GREEN	07C	07C	1
ERR1439765	{'01': 99.9, '19F': 32.3, '19F-I': 31.8, '19F-III': 31.6, '19F-II': 31.3}	172	99.9		1			{}	{}	1	GREEN	1	1	1
ERR1439766	{'18C': 99.7, '18B': 99.6, '18F': 75.9, '18A': 63.0, '16F': 40.2}	114	99.7		18C/18B			{}	{}	18C/18B	GREEN	18C	18C	1
ERR1439767	{'18C': 99.7, '18B': 99.6, '18F': 76.5, '18A': 63.4, '16F': 40.4}	118	99.7		18C/18B			{}	{}	18C/18B	GREEN	18C	18C	1
ERR1439768	{'06A': 99.7, '06A-IV': 99.4, '06B-II': 95.3, '06A-V': 93.5, '06A-III': 91.4}	126	99.7	6A_6B_6C_6D			[[1]]	{'wciN': ['a', 100.0]}	{'wciN': 'a'}	6A/6B	GREEN	06A	06A	1
ERR1439769	{'19A-II': 100.0, '19A-I': 96.6, '19A': 85.0, '19A-III': 84.8, '19AF': 62.8}	140	100	19A_19AF			[[6]]	{'wzy': [1, 95.25]}	{'wzy': 1}	19A	GREEN	19A	19A	1
ERR1439770	{'09A': 99.5, '09V': 99.3, '09N': 38.9, '09L': 37.5, '06A-IV': 30.6}	139	99.5		9A/9V			{}	{}	9A/9V	GREEN	09V	09V	1
ERR1439771	{'19A': 100.0, '19A-III': 99.8, '19A-I': 86.5, '19A-II': 84.2, '19AF': 58.0}	146	100	19A_19AF			[[6]]	{'wzy': [1, 100.0]}	{'wzy': 1}	19A	GREEN	19A	19A	1
ERR1439772	{'06B-I': 99.5, '06A-III': 97.4, '06B-II': 90.2, '06A': 89.8, '06A-V': 88.3}	130	99.5	6A_6B_6C_6D			[[1]]	{'wciN': ['a', 100.0]}	{'wciN': 'a'}	6A/6B	GREEN	06B	06B	1
ERR1439773	{'04': 99.8, '45': 33.8, '12A': 27.0, '46': 26.9, '12F': 23.6}	104	99.8		4			{}	{}	4	GREEN	4	4	1
ERR1439774	{'06B-I': 99.7, '06A-III': 97.7, '06B-II': 90.7, '06A': 90.4, '06A-V': 88.8}	118	99.7	6A_6B_6C_6D			[[1]]	{'wciN': ['a', 100.0]}	{'wciN': 'a'}	6A/6B	GREEN	06B	06B	1
ERR1439775	{'19A': 100.0, '19A-III': 99.8, '19A-I': 86.8, '19A-II': 84.1, '19AF': 57.8}	141	100	19A_19AF			[[6]]	{'wzy': [1, 100.0]}	{'wzy': 1}	19A	GREEN	19A	19A	1
ERR1439776	{'21': 99.5, '22F': 36.9, '06A-IV': 33.2, '06A-II': 32.9, '06A-VI': 32.8}	146	99.5		21			{}	{}	21	GREEN	21	21	1
ERR1439777	{'09N': 100.0, '09L': 89.9, '09A': 33.1, '09V': 33.1, '36': 32.8}	105	100		9N/9L			{}	{}	9N/9L	GREEN	09N	09N	1
ERR1439778	{'03': 95.2, '01': 18.8, '36': 17.6, '09L': 16.0, '09N': 15.9}	150	95.2		3			{}	{}	3	GREEN	3	3	1
ERR1439779	{'16F': 96.8, '19F-IV': 44.9, '19F-II': 44.2, '19F': 43.2, '28F': 42.6}	142	96.8		16F			{}	{}	16F	GREEN	16F	16F	1
ERR1439780	{'23B': 99.5, '23B1': 64.9, '23F': 46.1, '23A': 39.9, '06A-IV': 37.4}	126	99.5		23B			{}	{}	23B	GREEN	23B	23B	1
ERR1439781	{'07A': 99.7, '07F': 99.5, '19F-II': 36.9, '19F-IV': 36.3, '19F': 35.4}	142	99.7		7F/7A			{}	{}	7F/7A	GREEN	07F	07F	1
ERR1439782	{'07C': 99.5, '07B': 79.0, '40': 76.7, '23F': 65.5, '23A': 56.9}	185	99.5		7C			{}	{}	7C	GREEN	07C	07C	1
ERR1439783	{'05': 96.4, '33A': 51.5, '33F': 50.2, '33F2': 48.0, '37': 44.6}	122	96.4		5			{}	{}	5	GREEN	5	5	1
ERR1439784	{'19A-II': 100.0, '19A-I': 96.6, '19A': 85.1, '19A-III': 84.9, '19AF': 63.5}	148	100	19A_19AF			[[6]]	{'wzy': [1, 95.25]}	{'wzy': 1}	19A	GREEN	19A	19A	1
ERR1439786	{'09A': 99.6, '09V': 99.4, '09N': 38.9, '09L': 37.4, '06A-IV': 27.8}	123	99.6		9A/9V			{}	{}	9A/9V	GREEN	09V	09V	1
ERR1439787	{'06A-I': 99.6, '06B': 94.7, '06A-V': 89.6, '06A': 87.6, '06A-III': 86.8}	117	99.6	6A_6B_6C_6D			[[1]]	{'wciN': ['a', 96.61]}	{'wciN': 'a'}	6A/6B	GREEN	06A	06A	1
ERR1439788	{'04': 98.3, '45': 33.9, '12A': 25.4, '46': 25.3, '12F': 24.0}	60	98.3		4			{}	{}	4	GREEN	4	4	1
ERR1439789	{'06E': 100.0, '06B-III': 99.6, '06B-I': 48.7, '06A-III': 48.3, '06A-IV': 47.1}	117	100	6A_6B_6C_6D			[[3]]	{'wciN': ['g', 100.0]}	{'wciN': 'g'}	Serogroup_6_(6E)	GREEN	06B	06E(06B)	1
ERR1439790	{'35B': 100.0, '35C': 34.0, '35A': 33.9, '33F': 33.7, '34': 33.6}	141	100		35B/35D			{}	{}	35B/35D	GREEN	29	35B	1
ERR1439791	{'14': 93.4, '36': 27.5, '09L': 26.2, '09N': 25.5, '15B': 24.3}	107	93.4		14			{}	{}	14	GREEN	14	14	1
ERR1439792	{'01': 99.9, '19F': 32.3, '19F-I': 31.8, '19F-III': 31.6, '19F-II': 31.3}	135	99.9		1			{}	{}	1	GREEN	1	1	1
ERR1439793	{'01': 99.9, '19F': 33.0, '19F-I': 32.5, '19F-III': 32.3, '19F-II': 32.0}	142	99.9		1			{}	{}	1	GREEN	1	1	1
ERR1439794	{'12F': 96.3, '12B': 93.1, '44': 93.1, '12A': 81.7, '46': 78.7}	134	96.3	12F_12A_12B_44_46			[[5]]	{'wciI': [2, 94.56]}	{'wciI': 2}	12F	GREEN	14	12F	1
ERR1439795	{'01': 99.9, '19F': 33.1, '19F-I': 32.6, '19F-III': 32.4, '19F-II': 32.1}	178	99.9		1			{}	{}	1	GREEN	1	1	1
ERR1439796	{'19F-I': 95.9, '19F': 95.7, '19F-III': 94.1, '19F-II': 92.8, '19F-IV': 88.9}	120	95.9		19F			{}	{}	19F	GREEN	19F	19F	1
ERR1439797	{'06B-I': 99.4, '06A-III': 97.3, '06B-II': 90.0, '06A': 89.8, '06A-V': 88.3}	126	99.4	6A_6B_6C_6D			[[1]]	{'wciN': ['a', 100.0]}	{'wciN': 'a'}	6A/6B	GREEN	06B	06B	1
ERR1439798	{'18C': 100.0, '18B': 99.8, '18F': 76.6, '18A': 65.5, '15F': 45.9}	152	100		18C/18B			{}	{}	18C/18B	GREEN	18C	18C	1
ERR1439799	{'01': 99.9, '19F': 32.5, '19F-I': 32.0, '19F-III': 31.8, '19F-II': 31.5}	154	99.9		1			{}	{}	1	GREEN	1	1	1
ERR1439800	{'06A-IV': 99.8, '06A': 99.6, '06B-II': 95.0, '06A-V': 93.4, '06A-III': 91.3}	119	99.8	6A_6B_6C_6D			[[1]]	{'wciN': ['a', 100.0]}	{'wciN': 'a'}	6A/6B	GREEN	06A	06A	1
ERR1439801	{'10F': 98.3, '10C': 81.5, '10B': 23.2, '10A': 19.7, '22F': 15.8}	108	98.3		10F			{}	{}	10F	GREEN	10F	10F	1
ERR1439802	{'01': 99.9, '19F': 34.6, '19F-I': 34.1, '19F-III': 33.9, '19F-II': 33.3}	163	99.9		1			{}	{}	1	GREEN	1	1	1
ERR1439803	{'35B': 100.0, '17F': 74.3, '06B-I': 43.4, '06A-III': 43.1, '22F': 42.9}	124	100		35B/35D			{}	{}	35B/35D	GREEN	35A	35B	1
ERR1439804	{'05': 95.3, '45': 22.6, '36': 22.0, '20': 20.7, '12A': 19.8}	47	95.3		5			{}	{}	5	GREEN	5	5	1
ERR1439805	{'07C': 99.3, '07B': 74.2, '40': 72.3, '24B': 50.8, '24F': 50.5}	256	99.3		7C			{}	{}	7C	GREEN	07C	07C	1
ERR1439806	{'35F': 99.3, '47F': 74.6, '35B': 28.7, '34': 28.6, '36': 24.1}	127	99.3		35F			{}	{}	35F	GREEN	23F	35F	1
ERR1439807	{'23A': 97.3, '23F': 68.9, '23B': 40.2, '19F-II': 39.2, '15B': 38.8}	80	97.3		23A			{}	{}	23A	GREEN	14	23A	1
ERR1439808	{'09N': 100.0, '09L': 89.2, '09A': 32.8, '09V': 32.8, '36': 29.4}	101	100		9N/9L			{}	{}	9N/9L	GREEN	09N	09N	1
ERR1439809	{'23B1': 99.9, '23B': 56.2, '19A-II': 37.7, '19A-I': 37.5, '19AF': 32.8}	219	99.9		23B			{}	{}	23B	GREEN	23B	23B1	1
ERR1439810	{'04': 98.0, '45': 35.2, '12A': 28.3, '46': 28.3, '12F': 24.8}	132	98		4			{}	{}	4	GREEN	4	4	1
ERR1439811	{'04': 98.0, '45': 33.2, '12A': 26.9, '46': 26.9, '12F': 23.4}	141	98		4			{}	{}	4	GREEN	4	4	1
ERR1439812	{'17F': 99.5, '06B-I': 45.1, '06A-III': 45.0, '06B': 44.5, '06A-IV': 43.9}	150	99.5		17F			{}	{}	17F	GREEN	17F	17F	1
ERR1439813	{'09A': 99.7, '09V': 99.5, '09N': 39.4, '09L': 37.7, '35B': 26.7}	140	99.7		9A/9V			{}	{}	9A/9V	GREEN	09V	09V	1
ERR1439814	{'04': 98.2, '45': 33.5, '12A': 27.2, '46': 27.2, '12F': 23.8}	115	98.2		4			{}	{}	4	GREEN	4	4	1
ERR1439815	{'04': 97.9, '45': 33.2, '12A': 26.9, '46': 26.9, '12F': 23.4}	86	97.9		4			{}	{}	4	GREEN	4	4	1
ERR1439816	{'04': 97.9, '45': 33.4, '12A': 27.2, '46': 27.2, '12F': 23.7}	94	97.9		4			{}	{}	4	GREEN	4	4	1
ERR1439817	{'09A': 96.5, '09V': 96.3, '09N': 40.5, '09L': 39.9, '06A-IV': 27.8}	159	96.5		9A/9V			{}	{}	9A/9V	GREEN	09V	09V	1
ERR1439818	{'17F': 99.6, '06B-I': 45.0, '06A-III': 44.9, '06B': 44.4, '06D': 44.0}	120	99.6		17F			{}	{}	17F	GREEN	17F	17F	1
ERR1439819	{'17F': 99.6, '06B': 44.4, '06B-I': 44.3, '06A-III': 44.2, '06D': 43.9}	104	99.6		17F			{}	{}	17F	GREEN	17F	17F	1
ERR1439820	{'17F': 98.4, '06A-III': 44.3, '06B': 43.9, '06B-I': 43.9, '06D': 43.4}	129	98.4		17F			{}	{}	17F	GREEN	17F	17F	1
ERR1439821	{'34': 93.0, '33F2': 35.0, '35B': 32.3, '33F': 29.8, '33C': 28.5}	109	93		34			{}	{}	34	GREEN	34	34	1
ERR1439822	{'17F': 99.6, '06B': 44.6, '06B-I': 44.4, '06A-III': 44.3, '22F': 44.1}	117	99.6		17F			{}	{}	17F	GREEN	17F	17F	1
ERR1439823	{'37': 98.8, '33F': 78.0, '33A': 76.7, '33F2': 73.4, '18C': 68.3}	70	98.8		37			{}	{}	37	GREEN	37	37	1
ERR1439824	{'23F': 97.1, '23A': 63.7, '28A': 47.9, '23B': 45.9, '28F': 45.4}	89	97.1		23F			{}	{}	23F	GREEN	23F	23F	1
ERR1439825	{'10F': 99.3, '10C': 82.3, '10B': 22.5, '10A': 19.6, '22F': 15.8}	211	99.3		10F			{}	{}	10F	GREEN	10F	10F	1
ERR1439826	{'01': 99.9, '19F': 32.6, '19F-I': 32.1, '19F-III': 31.8, '19F-II': 31.6}	157	99.9		1			{}	{}	1	GREEN	1	1	1
ERR1439827	{'06E': 99.7, '06B-III': 99.4, '06B-I': 47.2, '06A-III': 47.0, '06A-II': 46.0}	120	99.7	6A_6B_6C_6D			[[3]]	{'wciN': ['g', 100.0]}	{'wciN': 'g'}	Serogroup_6_(6E)	GREEN	06A	06E(06A)	1
ERR1439828	{'06A': 99.7, '06A-IV': 99.6, '06B-II': 95.2, '06A-V': 94.0, '06A-III': 91.5}	100	99.7	6A_6B_6C_6D			[[1]]	{'wciN': ['a', 100.0]}	{'wciN': 'a'}	6A/6B	GREEN	06A	06A	1
ERR1439829	{'01': 99.9, '19F': 32.6, '19F-I': 32.1, '19F-III': 31.9, '19F-II': 31.6}	108	99.9		1			{}	{}	1	GREEN	1	1	1
ERR1439830	{'01': 99.9, '19F': 32.4, '19F-I': 31.9, '19F-III': 31.7, '19F-II': 31.4}	154	99.9		1			{}	{}	1	GREEN	1	1	1
ERR1439831	{'06B-I': 99.6, '06A-III': 98.0, '06B-II': 90.7, '06A': 90.4, '06A-V': 88.8}	101	99.6	6A_6B_6C_6D			[[1]]	{'wciN': ['a', 100.0]}	{'wciN': 'a'}	6A/6B	GREEN	06B	06B	1
ERR1439832	{'04': 99.5, '45': 33.5, '12A': 26.9, '46': 26.8, '12F': 23.5}	69	99.5		4			{}	{}	4	GREEN	4	4	1
ERR1439833	{'23B1': 100.0, '23B': 55.9, '19A-II': 36.7, '19A-I': 36.5, '19AF': 32.0}	119	100		23B			{}	{}	23B	GREEN	23B	23B1	1
ERR1439834	{'23B1': 100.0, '23B': 56.6, '19A-II': 37.2, '19A-I': 36.9, '19AF': 32.1}	134	100		23B			{}	{}	23B	GREEN	23B	23B1	1
ERR1439835	{'05': 96.4, '45': 23.5, '36': 23.1, '20': 21.7, '10F': 21.1}	118	96.4		5			{}	{}	5	GREEN	5	5	1
ERR1439836	{'04': 99.8, '45': 33.5, '12A': 27.0, '46': 26.9, '12F': 23.7}	138	99.8		4			{}	{}	4	GREEN	4	4	1
ERR1439837	{'04': 98.0, '45': 34.1, '12A': 27.0, '46': 27.0, '12F': 23.6}	75	98		4			{}	{}	4	GREEN	4	4	1
ERR1439838	{'04': 99.5, '45': 33.5, '12A': 27.8, '46': 27.8, '12F': 24.9}	80	99.5		4			{}	{}	4	GREEN	4	4	1
ERR1439839	{'04': 97.9, '45': 33.1, '12A': 27.0, '46': 27.0, '12F': 23.5}	95	97.9		4			{}	{}	4	GREEN	4	4	1
ERR1439840	{'04': 99.7, '45': 34.8, '12F': 23.8, '44': 23.6, '12A': 23.0}	196	99.7		4			{}	{}	4	GREEN	4	4	1
ERR1439841	{'07C': 99.1, '07B': 73.0, '40': 70.8, '24B': 49.0, '24F': 48.6}	71	99.1		7C			{}	{}	7C	GREEN	07C	07C	1
ERR1439842	{'06A-IV': 99.9, '06A': 99.7, '06B-II': 95.3, '06A-V': 93.8, '06A-III': 91.6}	157	99.9	6A_6B_6C_6D			[[1]]	{'wciN': ['a', 100.0]}	{'wciN': 'a'}	6A/6B	GREEN	06A	06A	1
ERR1439843	{'06A-IV': 99.9, '06A': 99.7, '06B-II': 95.3, '06A-V': 93.6, '06A-III': 91.4}	111	99.9	6A_6B_6C_6D			[[1]]	{'wciN': ['a', 100.0]}	{'wciN': 'a'}	6A/6B	GREEN	06A	06A	1
ERR1439844	{'19A': 99.5, '19A-III': 99.3, '19A-I': 88.4, '19A-II': 86.2, '19AF': 58.9}	99	99.5	19A_19AF			[[6]]	{'wzy': [1, 100.0]}	{'wzy': 1}	19A	GREEN	19A	19A	1
ERR1439845	{'10F': 99.5, '10C': 82.2, '10B': 22.8, '10A': 19.1, '34': 14.9}	116	99.5		10F			{}	{}	10F	GREEN	10F	10F	1
ERR1439846	{'01': 99.9, '19F': 33.1, '19F-I': 32.6, '19F-III': 32.4, '19F-II': 32.1}	133	99.9		1			{}	{}	1	GREEN	1	1	1
ERR1439847	{'14': 93.0, '36': 27.8, '09L': 26.2, '09N': 25.7, '15B': 24.6}	121	93		14			{}	{}	14	GREEN	14	14	1
ERR1439848	{'10B': 99.5, '10A': 66.8, '10F': 21.1, '10C': 20.0, '34': 18.8}	219	99.5		10B			{}	{}	10B	GREEN	10B	10B	1
ERR1439849	{'17F': 99.4, '06B-I': 44.9, '06A-III': 44.7, '06B': 44.4, '06D': 43.7}	164	99.4		17F			{}	{}	17F	GREEN	17F	17F	1
ERR1439850	{'01': 99.9, '19F': 32.4, '19F-I': 32.0, '19F-III': 31.7, '19F-II': 31.5}	131	99.9		1			{}	{}	1	GREEN	1	1	1
ERR1439851	{'23F': 97.0, '23A': 65.6, '23B': 50.2, '28A': 50.0, '06B-II': 49.5}	120	97		23F			{}	{}	23F	GREEN	23F	23F	1
ERR1439852	{'20': 99.5, '09L': 26.6, '13': 26.5, '09N': 25.7, '36': 25.0}	143	99.5		20			{}	{}	20	GREEN	20	20	1
ERR1439853	{'14': 94.2, '36': 26.5, '09L': 25.5, '09N': 25.1, '15B': 24.7}	135	94.2		14			{}	{}	14	GREEN	14	14	1
ERR1439854	{'17F': 99.3, '06B': 44.4, '06B-I': 44.4, '06A-III': 44.3, '06D': 43.8}	113	99.3		17F			{}	{}	17F	GREEN	17F	17F	1
ERR1439855	{'18C': 97.2, '18B': 97.1, '18F': 75.4, '18A': 62.7, '16F': 39.4}	90	97.2		18C/18B			{}	{}	18C/18B	GREEN	18C	18C	1
ERR1439856	{'42': 100.0, '35C': 98.8, '35A': 85.2, '33A': 46.9, '33F': 46.2}	127	100		35A/35C/42			{}	{}	35A/35C/42	GREEN	35C	42	1
ERR1439857	{'06E': 100.0, '06B-III': 99.6, '06B-I': 48.5, '06A-III': 48.2, '06A-II': 47.9}	133	100	6A_6B_6C_6D			[[3]]	{'wciN': ['g', 100.0]}	{'wciN': 'g'}	Serogroup_6_(6E)	GREEN	06B	06E(06B)	1
ERR1439858	{'20': 99.5, '13': 26.2, '09L': 25.7, '36': 25.4, '09N': 24.7}	119	99.5		20			{}	{}	20	GREEN	20	20	1
ERR1439859	{'09A': 95.9, '09V': 95.7, '09N': 39.3, '09L': 38.4, '06A-IV': 28.7}	61	95.9		9A/9V			{}	{}	9A/9V	GREEN	09V	09V	1
ERR1439860	{'23B1': 100.0, '23B': 55.9, '19A-II': 37.3, '19A-I': 37.1, '19AF': 31.9}	101	100		23B			{}	{}	23B	GREEN	23B	23B1	1
ERR1439861	{'06E': 100.0, '06B-III': 99.6, '06B-I': 47.9, '06A-III': 47.4, '06A-IV': 46.5}	110	100	6A_6B_6C_6D			[[3]]	{'wciN': ['g', 100.0]}	{'wciN': 'g'}	Serogroup_6_(6E)	GREEN	06B	06E(06B)	1
ERR1439862	{'15C': 94.1, '15B': 94.0, '15A': 63.0, '15F': 49.0, '14': 33.6}	95	94.1		15B/15C			{}	{}	15B/15C	GREEN	15B/C	15B/C	1
ERR1439863	{'07A': 99.7, '07F': 99.5, '19F-II': 36.5, '19F-IV': 35.8, '19F': 34.9}	148	99.7		7F/7A			{}	{}	7F/7A	GREEN	07F	07F	1
ERR1439864	{'16F': 96.6, '19F-IV': 44.9, '19F-II': 44.2, '19F': 43.2, '28F': 42.9}	156	96.6		16F			{}	{}	16F	GREEN	16F	16F	1
ERR1439865	{'07A': 99.5, '07F': 99.3, '19F-II': 36.5, '19F-IV': 36.0, '19F': 35.0}	135	99.5		7F/7A			{}	{}	7F/7A	GREEN	07F	07F	1
ERR1439866	{'19A': 99.4, '19A-III': 99.2, '19A-I': 86.8, '19A-II': 84.7, '19AF': 59.1}	203	99.4	19A_19AF			[[6]]	{'wzy': [1, 100.0]}	{'wzy': 1}	19A	GREEN	19A	19A	1
ERR1439867	{'17F': 99.6, '06B-I': 44.7, '06A-III': 44.6, '06B': 44.4, '06D': 43.8}	90	99.6		17F			{}	{}	17F	GREEN	17F	17F	1
ERR1439868	{'35B': 99.9, '33F': 33.9, '34': 33.7, '35C': 33.6, '35A': 33.1}	109	99.9		35B/35D			{}	{}	35B/35D	GREEN	35A	35B	1
ERR1439869	{'17F': 99.6, '06B-I': 44.9, '06A-III': 44.8, '06B': 44.7, '06A-I': 44.0}	126	99.6		17F			{}	{}	17F	GREEN	17F	17F	1
ERR1439870	{'23F': 97.5, '24F2': 76.8, '23A': 72.6, '24B': 72.5, '24F': 70.1}	143	97.5		23F			{}	{}	23F	GREEN	23F	23F	1
ERR1439871	{'01': 99.9, '19F': 32.8, '19F-I': 32.3, '19F-III': 32.1, '19F-II': 31.8}	144	99.9		1			{}	{}	1	GREEN	1	1	1
ERR1439872	{'37': 98.8, '33F': 76.9, '33A': 75.6, '33F2': 70.2, '35B': 32.2}	21	98.8		37			{}	{}	37	GREEN	37	37	1
ERR1439873	{'22F': 99.0, '22A': 73.4, '06A': 42.7, '06B': 42.2, '06A-II': 42.1}	175	99		22F			{}	{}	22F	GREEN	20	22F	1
ERR1439874	{'01': 99.9, '19F': 32.9, '19F-I': 32.5, '19F-III': 32.2, '19F-II': 31.9}	165	99.9		1			{}	{}	1	GREEN	1	1	1
ERR1439875	{'20': 99.5, '13': 26.1, '09L': 25.8, '36': 25.1, '09N': 25.0}	148	99.5		20			{}	{}	20	GREEN	20	20	1
ERR1439876	{'17F': 99.6, '06B': 45.0, '06B-I': 44.9, '06A-III': 44.8, '06D': 44.2}	93	99.6		17F			{}	{}	17F	GREEN	17F	17F	1
ERR1439877	{'01': 99.9, '19F': 33.1, '19F-I': 32.6, '19F-III': 32.4, '19F-II': 32.1}	115	99.9		1			{}	{}	1	GREEN	1	1	1
ERR1439878	{'05': 96.3, '34': 65.2, '35B': 29.0, '35F': 28.1, '33F2': 25.4}	62	96.3		5			{}	{}	5	GREEN	5	5	1
ERR1439879	{'17F': 99.6, '06B-I': 45.0, '06A-III': 44.8, '06B': 44.4, '06D': 43.7}	85	99.6		17F			{}	{}	17F	GREEN	17F	17F	1
ERR1439880	{'10B': 98.9, '10A': 65.7, '10F': 21.9, '10C': 19.7, '22F': 14.9}	140	98.9		10B			{}	{}	10B	GREEN	10B	10B	1
ERR1439881	{'20': 99.5, '09L': 26.9, '13': 26.3, '09N': 26.0, '36': 25.6}	110	99.5		20			{}	{}	20	GREEN	20	20	1
ERR1439882	{'34': 98.4, '13': 63.3, '33F2': 38.3, '35B': 37.8, '35F': 36.5}	91	98.4		34			{}	{}	34	GREEN	34	34	1
ERR1439883	{'17F': 99.4, '06B-I': 45.1, '06A-III': 45.0, '06B': 44.7, '06D': 44.6}	106	99.4		17F			{}	{}	17F	GREEN	17F	17F	1
ERR1439884	{'17F': 99.6, '06B-I': 45.0, '06A-III': 44.9, '06B': 44.6, '06D': 44.4}	148	99.6		17F			{}	{}	17F	GREEN	17F	17F	1
ERR1439885	{'13': 85.6, '14': 28.8, '09L': 28.1, '09N': 27.5, '36': 26.4}	88	85.6		13			{}	{}	13	AMBER	13	13	1
ERR1439886	{'20': 99.5, '09L': 26.1, '13': 26.1, '36': 25.4, '09N': 25.0}	104	99.5		20			{}	{}	20	GREEN	20	20	1
ERR1439887	{'06E': 99.6, '06B-III': 99.2, '06B-I': 47.8, '06A-III': 47.4, '06A-II': 47.0}	74	99.6	6A_6B_6C_6D			[[3]]	{'wciN': ['g', 96.61]}	{'wciN': 'g'}	Serogroup_6_(6E)	GREEN	06B	06E(06B)	1
ERR1439888	{'19A-II': 100.0, '19A-I': 96.6, '19A': 85.0, '19A-III': 84.8, '19AF': 63.1}	118	100	19A_19AF			[[6]]	{'wzy': [1, 95.25]}	{'wzy': 1}	19A	GREEN	19A	19A	1
ERR1439889	{'19A-II': 100.0, '19A-I': 96.8, '19A': 85.2, '19A-III': 85.0, '19AF': 62.6}	127	100	19A_19AF			[[6]]	{'wzy': [1, 95.25]}	{'wzy': 1}	19A	GREEN	19A	19A	1
ERR1439890	{'35B': 45.6, '33B': 42.4, '28A': 40.8, '33D': 39.3, '28F': 39.1}	131	45.6		Below 70% hit - Poor Sequence quality, variant or non-typeable organism.			{}	{}	Below 70% hit - Poor Sequence quality, variant or non-typeable organism.	RED	10F	Failed	1
ERR1439891	{'06A-I': 98.5, '06B': 94.4, '06A-V': 89.5, '06A': 87.6, '06A-III': 86.7}	120	98.5	6A_6B_6C_6D			[[1]]	{'wciN': ['a', 96.61]}	{'wciN': 'a'}	6A/6B	GREEN	06A	06A	1
ERR1439892	{'08': 99.8, '02': 24.9, '06A-II': 24.7, '06A-VI': 24.6, '06B-II': 24.1}	152	99.8		8			{}	{}	8	GREEN	8	8	1
ERR1439893	{'23B1': 99.8, '23B': 55.7, '19A-II': 36.7, '19A-I': 36.4, '19AF': 31.7}	130	99.8		23B			{}	{}	23B	GREEN	23B	23B1	1
ERR1439894	{'09N': 99.8, '09L': 89.4, '09A': 33.4, '09V': 33.4, '36': 33.4}	132	99.8		9N/9L			{}	{}	9N/9L	GREEN	09N	09N	1
ERR1439895	{'19A-II': 100.0, '19A-I': 96.6, '19A': 85.2, '19A-III': 85.0, '19AF': 62.8}	149	100	19A_19AF			[[6]]	{'wzy': [1, 95.33]}	{'wzy': 1}	19A	GREEN	19A	19A	1
ERR1439896	{'10A': 100.0, '10B': 67.0, '10C': 28.2, '10F': 18.7, '22F': 15.4}	138	100		10A			{}	{}	10A	GREEN	10A	10A	1
ERR1439897	{'08': 99.8, '06A-II': 24.9, '06A-VI': 24.8, '02': 24.7, '06B-II': 24.3}	219	99.8		8			{}	{}	8	GREEN	8	8	1
ERR1439898	{'16F': 96.9, '19F-IV': 45.0, '19F-II': 44.2, '19F': 43.2, '19F-I': 42.6}	83	96.9		16F			{}	{}	16F	GREEN	16F	16F	1
ERR1439899	{'38': 99.5, '25F': 84.7, '25A': 83.7, '36': 11.8, '20': 8.4}	75	99.5	25F_25A_38			[[9], [19]]	{'wcyD': ['b', 100.0], 'wcyV': 100.0}	{'wcyD': 'b', 'wcyV': 'detected'}	38	GREEN	38	38	1
ERR1439900	{'08': 99.8, '02': 24.8, '06A-II': 24.8, '06A-VI': 24.7, '06B-II': 24.3}	116	99.8		8			{}	{}	8	GREEN	8	8	1
ERR1439901	{'12F': 96.7, '44': 93.5, '12B': 92.7, '12A': 80.5, '46': 77.4}	145	96.7	12F_12A_12B_44_46			[[5]]	{'wciI': [2, 100.0]}	{'wciI': 2}	12F	GREEN	12F	12F	1
ERR1439902	{'38': 99.5, '25F': 84.9, '25A': 83.9, '36': 12.8, '20': 9.3}	84	99.5	25F_25A_38			[[9], [19]]	{'wcyD': ['b', 100.0], 'wcyV': 100.0}	{'wcyD': 'b', 'wcyV': 'detected'}	38	GREEN	38	38	1
ERR1439903	{'22F': 94.1, '22A': 70.2, '06A-II': 45.5, '06B-I': 45.5, '06A-VI': 45.4}	127	94.1		22F			{}	{}	22F	GREEN	22F	22F	1
ERR1439904	{'08': 98.9, '06A-II': 24.8, '06A-VI': 24.7, '02': 24.3, '06A-III': 24.2}	88	98.9		8			{}	{}	8	GREEN	8	8	1
ERR1439905	{'03': 95.2, '01': 18.3, '36': 17.6, '20': 16.6, '09N': 16.4}	131	95.2		3			{}	{}	3	GREEN	3	3	1
ERR1439906	{'09N': 100.0, '09L': 89.8, '09A': 33.1, '09V': 33.1, '36': 32.8}	92	100		9N/9L			{}	{}	9N/9L	GREEN	09N	09N	1
ERR1439907	{'12F': 96.3, '12B': 93.2, '44': 93.1, '12A': 80.4, '46': 77.6}	129	96.3	12F_12A_12B_44_46			[[5]]	{'wciI': [2, 94.56]}	{'wciI': 2}	12F	GREEN	12F	12F	1
ERR1439908	{'37': 98.8, '33F': 77.2, '33A': 75.9, '33F2': 70.7, '35B': 32.6}	79	98.8		37			{}	{}	37	GREEN	37	37	1
ERR1439909	{'08': 99.8, '06A-II': 25.1, '06A-VI': 25.0, '02': 24.8, '06B-II': 24.6}	120	99.8		8			{}	{}	8	GREEN	8	8	1
ERR1439910	{'35B': 99.8, '33F': 33.6, '35C': 33.5, '34': 33.4, '35A': 33.0}	121	99.8		35B/35D			{}	{}	35B/35D	GREEN	35B	35B	1
ERR1439911	{'10A': 100.0, '10B': 67.1, '10C': 27.5, '10F': 17.9, '22F': 15.6}	103	100		10A			{}	{}	10A	GREEN	10A	10A	1
ERR1439912	{'08': 99.8, '06A-II': 24.8, '06A-VI': 24.7, '02': 24.6, '06B-II': 24.2}	121	99.8		8			{}	{}	8	GREEN	8	8	1
ERR1439913	{'24F2': 99.2, '24B': 88.2, '24F': 86.6, '24A': 71.6, '07B': 54.8}	83	99.2		24F/24B			{}	{}	24F/24B	GREEN	24F	Serogroup 24	1
ERR1439914	{'03': 95.2, '36': 17.2, '01': 17.1, '20': 16.5, '09N': 15.8}	158	95.2		3			{}	{}	3	GREEN	3	3	1
ERR1439915	{'08': 99.8, '06A-II': 24.8, '06A-VI': 24.7, '02': 24.4, '06B-II': 24.2}	129	99.8		8			{}	{}	8	GREEN	8	8	1
ERR1439916	{'12F': 97.1, '44': 93.6, '12B': 92.8, '12A': 80.9, '46': 77.8}	113	97.1	12F_12A_12B_44_46			[[5]]	{'wciI': [2, 100.0]}	{'wciI': 2}	12F	GREEN	12F	12F	1
ERR1439917	{'03': 95.9, '09L': 19.2, '09N': 19.0, '20': 18.8, '36': 18.7}	128	95.9		3			{}	{}	3	GREEN	3	3	1
ERR1439918	{'09N': 100.0, '09L': 89.3, '09A': 33.1, '09V': 33.1, '36': 32.4}	98	100		9N/9L			{}	{}	9N/9L	GREEN	09N	09N	1
ERR1439919	{'07A': 99.6, '07F': 99.4, '19F-II': 36.4, '19F-IV': 35.8, '19F': 34.9}	82	99.6		7F/7A			{}	{}	7F/7A	GREEN	07F	07F	1
ERR1439920	{'08': 99.5, '06A-II': 24.7, '06A-VI': 24.6, '02': 24.5, '06B-II': 24.1}	82	99.5		8			{}	{}	8	GREEN	8	8	1
ERR1439921	{'08': 99.8, '02': 25.0, '06A-II': 24.7, '06A-VI': 24.6, '06B-II': 24.1}	85	99.8		8			{}	{}	8	GREEN	8	8	1
ERR1439922	{'09N': 100.0, '09L': 89.4, '09A': 32.8, '09V': 32.8, '36': 32.8}	102	100		9N/9L			{}	{}	9N/9L	GREEN	09N	09N	1
ERR1439923	{'33F2': 100.0, '33F': 75.9, '33A': 71.4, '34': 41.8, '35B': 33.3}	83	100		33F/33A			{}	{}	33F/33A	GREEN	33F	33F	1
ERR1439924	{'22F': 99.1, '22A': 73.7, '06A': 43.0, '06B-II': 42.7, '06A-II': 42.5}	120	99.1		22F			{}	{}	22F	GREEN	22F	22F	1
ERR1439925	{'15A': 98.6, '15F': 73.9, '15C': 62.2, '15B': 62.0, '23F': 32.0}	46	98.6	15F_15A			[[11], [13], [15], [17]]	{'glf': 0, 'rmlB': 0, 'rmlD': 0, 'wcjE': 0}	{'glf': 'not_detected', 'rmlB': 'not_detected', 'rmlD': 'not_detected', 'wcjE': 'not_detected'}	15A	GREEN	15A	15A	1
ERR1439926	{'12F': 96.9, '12B': 93.5, '44': 93.4, '12A': 80.9, '46': 77.8}	66	96.9	12F_12A_12B_44_46			[[5]]	{'wciI': [2, 94.56]}	{'wciI': 2}	12F	GREEN	12F	12F	1
ERR1439927	{'33F': 100.0, '33A': 97.5, '33F2': 71.4, '35C': 43.1, '42': 42.1}	116	100		33F/33A			{}	{}	33F/33A	GREEN	33F	33F	1
ERR1439928	{'08': 99.8, '02': 24.8, '06A-II': 24.8, '06A-VI': 24.7, '06B-II': 24.3}	68	99.8		8			{}	{}	8	GREEN	8	8	1
ERR1439929	{'12F': 96.0, '12B': 93.4, '44': 93.1, '12A': 85.0, '46': 81.9}	81	96	12F_12A_12B_44_46			[[5]]	{'wciI': [2, 94.56]}	{'wciI': 2}	12F	GREEN	12F	12B	1
ERR1439930	{'16F': 95.8, '18F': 40.8, '18A': 40.7, '28F': 40.7, '19F-IV': 40.4}	77	95.8		16F			{}	{}	16F	GREEN	16F	16F	1
ERR1439931	{'08': 99.8, '06A-II': 25.2, '06A-VI': 25.1, '02': 24.8, '06B-II': 24.7}	75	99.8		8			{}	{}	8	GREEN	8	8	1
ERR1439932	{'38': 99.5, '25F': 84.8, '25A': 83.8, '36': 11.8, '20': 8.3}	65	99.5	25F_25A_38			[[9], [19]]	{'wcyD': ['b', 100.0], 'wcyV': 100.0}	{'wcyD': 'b', 'wcyV': 'detected'}	38	GREEN	38	38	1
ERR1439933	{'08': 99.8, '06A-II': 25.0, '06A-VI': 24.9, '02': 24.4, '06C': 24.4}	61	99.8		8			{}	{}	8	GREEN	8	8	1
ERR1439934	{'03': 94.8, '09N': 22.2, '09L': 21.6, '36': 21.1, '20': 18.3}	106	94.8		3			{}	{}	3	GREEN	3	3	1
ERR1439935	{'10A': 94.2, '10B': 65.3, '10C': 29.3, '10F': 20.1, '47A': 16.6}	80	94.2		10A			{}	{}	10A	GREEN	10A	10A	1
ERR1439936	{'08': 99.8, '02': 24.7, '06A-II': 24.7, '06A-VI': 24.6, '06B-II': 24.1}	76	99.8		8			{}	{}	8	GREEN	8	8	1
ERR1439937	{'22F': 99.0, '22A': 73.5, '06A': 42.5, '06B': 42.3, '06A-I': 42.2}	108	99		22F			{}	{}	22F	GREEN	22F	22F	1
ERR1439938	{'08': 99.6, '02': 25.0, '06A-II': 24.9, '06A-VI': 24.8, '06B-II': 24.4}	102	99.6		8			{}	{}	8	GREEN	8	8	1
ERR1439939	{'03': 95.2, '01': 17.8, '36': 17.2, '20': 15.9, '09N': 15.8}	106	95.2		3			{}	{}	3	GREEN	3	3	1
ERR1439940	{'24F2': 99.9, '24B': 88.7, '24F': 87.2, '24A': 67.7, '07C': 53.9}	63	99.9		24F/24B			{}	{}	24F/24B	GREEN	24F	Serogroup 24	1
ERR1439941	{'23B': 99.5, '23B1': 64.7, '23F': 49.9, '06B-II': 42.5, '06A-IV': 42.4}	69	99.5		23B			{}	{}	23B	GREEN	23B	23B	1
ERR1439942	{'10A': 100.0, '10B': 66.8, '10C': 27.7, '10F': 18.3, '22F': 15.6}	92	100		10A			{}	{}	10A	GREEN	10A	10A	1
ERR1439943	{'16F': 96.3, '19F-IV': 45.5, '19F-II': 44.1, '19F': 43.1, '19F-I': 42.5}	86	96.3		16F			{}	{}	16F	GREEN	16F	16F	1
ERR1439944	{'38': 99.5, '25F': 84.7, '25A': 83.7, '36': 13.6, '20': 9.8}	65	99.5	25F_25A_38			[[9], [19]]	{'wcyD': ['b', 100.0], 'wcyV': 100.0}	{'wcyD': 'b', 'wcyV': 'detected'}	38	GREEN	38	38	1
ERR1439945	{'15A': 99.7, '15F': 74.6, '15C': 61.8, '15B': 61.7, '23F': 31.5}	76	99.7	15F_15A			[[11], [13], [15], [17]]	{'glf': 0, 'rmlB': 0, 'rmlD': 0, 'wcjE': 0}	{'glf': 'not_detected', 'rmlB': 'not_detected', 'rmlD': 'not_detected', 'wcjE': 'not_detected'}	15A	GREEN	15A	15A	1
ERR1439947	{'22F': 99.1, '22A': 73.5, '06A': 42.8, '06A-II': 42.5, '06B': 42.4}	91	99.1		22F			{}	{}	22F	GREEN	22F	22F	1
ERR1439948	{'03': 95.2, '01': 17.4, '36': 17.4, '20': 15.9, '09N': 15.8}	127	95.2		3			{}	{}	3	GREEN	3	3	1
ERR1439949	{'24F2': 99.3, '24B': 88.3, '24F': 86.7, '24A': 71.6, '07B': 55.1}	42	99.3		24F/24B			{}	{}	24F/24B	GREEN	24F	Serogroup 24	1
ERR1439950	{'15C': 94.1, '15B': 94.0, '15A': 62.4, '15F': 48.9, '14': 33.7}	61	94.1		15B/15C			{}	{}	15B/15C	GREEN	15B/C	15B	1
ERR1439951	{'11D': 100.0, '11A': 97.3, '11F': 42.2, '11C': 35.9, '11B': 34.4}	52	100		11A/11D			{}	{}	11A/11D	GREEN	11A	11A	1
ERR1439952	{'12F': 96.2, '12B': 93.1, '44': 93.0, '12A': 80.3, '46': 77.3}	80	96.2	12F_12A_12B_44_46			[[5]]	{'wciI': [2, 94.56]}	{'wciI': 2}	12F	GREEN	12F	12F	1
ERR1439953	{'03': 94.3, '36': 17.5, '01': 17.2, '09N': 16.1, '20': 16.0}	112	94.3		3			{}	{}	3	GREEN	3	3	1
ERR1439954	{'16F': 96.8, '19F-IV': 44.9, '19F-II': 44.1, '19F': 43.1, '19F-I': 42.5}	54	96.8		16F			{}	{}	16F	GREEN	16F	16F	1
ERR1439955	{'23A': 99.7, '23F': 68.1, '23B': 43.9, '19F-II': 38.5, '15B': 38.1}	81	99.7		23A			{}	{}	23A	GREEN	23A	23A	1
ERR1439956	{'15A': 100.0, '15F': 74.3, '15C': 62.0, '15B': 61.9, '23F': 32.1}	56	100	15F_15A			[[11], [13], [15], [17]]	{'glf': 0, 'rmlB': 0, 'rmlD': 0, 'wcjE': 0}	{'glf': 'not_detected', 'rmlB': 'not_detected', 'rmlD': 'not_detected', 'wcjE': 'not_detected'}	15A	GREEN	15A	15A	1
ERR1439957	{'15A': 99.6, '15F': 74.1, '15C': 61.7, '15B': 61.6, '23F': 31.9}	104	99.6	15F_15A			[[11], [13], [15], [17]]	{'glf': 0, 'rmlB': 0, 'rmlD': 0, 'wcjE': 0}	{'glf': 'not_detected', 'rmlB': 'not_detected', 'rmlD': 'not_detected', 'wcjE': 'not_detected'}	15A	GREEN	15A	15A	1
ERR1439958	{'23B': 88.7, '23B1': 62.3, '23F': 39.9, '06A-IV': 35.7, '28A': 34.7}	145	88.7		23B			{}	{}	23B	AMBER	23B	23B	1
ERR1439959	{'15A': 98.4, '15F': 73.6, '15C': 62.1, '15B': 62.0, '23F': 32.6}	47	98.4	15F_15A			[[11], [13], [15], [17]]	{'glf': 0, 'rmlB': 0, 'rmlD': 0, 'wcjE': 0}	{'glf': 'not_detected', 'rmlB': 'not_detected', 'rmlD': 'not_detected', 'wcjE': 'not_detected'}	15A	GREEN	15A	15A	1
ERR1439960	{'15A': 99.2, '15F': 73.7, '15C': 62.0, '15B': 61.9, '23F': 32.3}	18	99.2	15F_15A			[[11], [13], [15], [17]]	{'glf': 0, 'rmlB': 0, 'rmlD': 0, 'wcjE': 0}	{'glf': 'not_detected', 'rmlB': 'not_detected', 'rmlD': 'not_detected', 'wcjE': 'not_detected'}	15A	GREEN	15A	15A	1
ERR1439961	{'01': 99.3, '19F': 33.3, '19F-II': 32.9, '19F-I': 32.8, '19F-III': 32.6}	32	99.3		1			{}	{}	1	GREEN	1	1	1
ERR1439962	{'03': 95.2, '01': 19.0, '36': 17.9, '09L': 16.7, '20': 16.6}	105	95.2		3			{}	{}	3	GREEN	3	3	1
ERR1439964	{'19A': 99.5, '19A-III': 99.3, '19A-I': 86.2, '19A-II': 83.7, '19AF': 57.4}	93	99.5	19A_19AF			[[6]]	{'wzy': [1, 100.0]}	{'wzy': 1}	19A	GREEN	19A	19A	1
ERR1439965	{'06D': 87.3, '06C': 85.3, '06C-I': 85.3, '06A-I': 76.4, '06B': 76.2}	48	87.3	6A_6B_6C_6D	6A_6B_6C_6D		[[0]]	{'wciN': ['b: 88.8']}	{'wciN': 0}	6A_6B_6C_6D	RED	06C	06C	1
ERR1439966	{'11D': 99.9, '11A': 97.4, '11F': 43.0, '11C': 36.0, '11B': 34.5}	99	99.9		11A/11D			{}	{}	11A/11D	GREEN	11A	Failed	1
ERR1439967	{'23B1': 100.0, '23B': 56.2, '19A-II': 37.5, '19A-I': 37.2, '19AF': 32.8}	66	100		23B			{}	{}	23B	GREEN	06C	23B1	1
ERR1439968	{'08': 97.1, '06A-II': 28.7, '06A-VI': 28.6, '06A-III': 28.3, '06A-IV': 28.3}	41	97.1		8			{}	{}	8	GREEN	8	8	1
ERR1439969	{'16F': 96.8, '19F-IV': 44.9, '19F-II': 44.2, '19F': 43.2, '28F': 42.9}	66	96.8		16F			{}	{}	16F	GREEN	16F	16F	1
ERR1439970	{'15A': 98.6, '15F': 75.5, '15C': 65.2, '15B': 65.1, '23F': 37.3}	77	98.6	15F_15A			[[11], [13], [15], [17]]	{'glf': 0, 'rmlB': 16.42, 'rmlD': 22.87, 'wcjE': 0}	{'glf': 'not_detected', 'rmlB': 'not_detected', 'rmlD': 'not_detected', 'wcjE': 'not_detected'}	15A	AMBER	15A	15A	1
ERR1439971	{'19A-II': 100.0, '19A-I': 96.6, '19A': 85.1, '19A-III': 84.9, '19AF': 62.8}	84	100	19A_19AF			[[6]]	{'wzy': [1, 95.25]}	{'wzy': 1}	19A	GREEN	19A	19A	1
ERR1439972	{'15A': 98.5, '15F': 75.8, '15C': 62.2, '15B': 62.1, '23F': 35.5}	45	98.5	15F_15A			[[11], [13], [15], [17]]	{'glf': 0, 'rmlB': 24.47, 'rmlD': 18.0, 'wcjE': 0}	{'glf': 'not_detected', 'rmlB': 'not_detected', 'rmlD': 'not_detected', 'wcjE': 'not_detected'}	15A	AMBER	15A	15A	1
ERR1439973	{'23A': 96.2, '23F': 69.4, '19F-II': 46.8, '19F': 46.0, '19F-IV': 45.9}	92	96.2		23A			{}	{}	23A	GREEN	23A	23A	1
ERR1439974	{'07A': 99.2, '07F': 99.0, '19F-II': 36.5, '19F-IV': 35.9, '19F': 35.0}	69	99.2		7F/7A			{}	{}	7F/7A	GREEN	07F	07F	1
ERR1439975	{'08': 99.8, '06A-II': 26.2, '06A-VI': 26.1, '06B-I': 25.1, '06B-II': 25.1}	93	99.8		8			{}	{}	8	GREEN	8	8	1
ERR1439976	{'19A-I': 99.6, '19A-II': 98.8, '19A': 89.7, '19A-III': 89.5, '19AF': 63.7}	77	99.6	19A_19AF			[[6]]	{'wzy': [1, 95.25]}	{'wzy': 1}	19A	GREEN	19A	19A	1
ERR1439977	{'09A': 99.7, '09V': 99.5, '09N': 39.2, '09L': 37.3, '06A-IV': 27.3}	69	99.7		9A/9V			{}	{}	9A/9V	GREEN	09V	09V	1
ERR1439978	{'12F': 96.7, '12B': 93.3, '44': 93.3, '12A': 80.4, '46': 77.4}	47	96.7	12F_12A_12B_44_46			[[5]]	{'wciI': [2, 94.56]}	{'wciI': 2}	12F	GREEN	12F	12F	1
ERR1439979	{'33F2': 99.9, '33F': 75.9, '33A': 71.6, '34': 42.6, '35B': 34.4}	91	99.9		33F/33A			{}	{}	33F/33A	GREEN	33F	33F	1
ERR1439980	{'08': 99.7, '06A-IV': 28.5, '06A-II': 27.8, '06A-VI': 27.7, '06B-II': 27.1}	47	99.7		8			{}	{}	8	GREEN	8	8	1
ERR1439981	{'12F': 97.6, '44': 94.1, '12B': 93.6, '12A': 82.8, '46': 79.7}	32	97.6	12F_12A_12B_44_46			[[5]]	{'wciI': [2, 94.74]}	{'wciI': 2}	12F	GREEN	12F	12F	1
ERR1439982	{'23A': 99.7, '23F': 68.3, '23B': 45.2, '19F-II': 38.1, '15B': 37.4}	76	99.7		23A			{}	{}	23A	GREEN	23A	23A	1
ERR1439983	{'15C': 96.0, '15B': 95.8, '15A': 61.3, '15F': 47.6, '23A': 34.8}	95	96		15B/15C			{}	{}	15B/15C	GREEN	15B/C	15B	1
ERR1439984	{'19A-II': 99.8, '19A-I': 96.6, '19A': 85.6, '19A-III': 85.4, '19AF': 62.2}	74	99.8	19A_19AF			[[6]]	{'wzy': [1, 95.25]}	{'wzy': 1}	19A	GREEN	19A	19A	1
ERR1439985	{'07A': 99.2, '07F': 98.9, '19F-II': 36.7, '19F-IV': 36.1, '19F': 35.2}	71	99.2		7F/7A			{}	{}	7F/7A	GREEN	07F	07F	1
ERR1439986	{'19A': 99.3, '19A-III': 99.1, '19A-I': 86.3, '19A-II': 84.4, '19AF': 58.0}	112	99.3	19A_19AF			[[6]]	{'wzy': [1, 100.0]}	{'wzy': 1}	19A	GREEN	19A	19A	1
ERR1439987	{'03': 95.2, '01': 20.9, '20': 19.9, '36': 19.1, '09L': 17.7}	103	95.2		3			{}	{}	3	GREEN	3	3	1
ERR1439988	{'07A': 99.7, '07F': 99.5, '19F-II': 37.6, '19F-IV': 36.7, '19F-I': 36.0}	95	99.7		7F/7A			{}	{}	7F/7A	GREEN	07F	07F	1
ERR1439989	{'24F2': 98.6, '24B': 88.3, '24F': 86.4, '24A': 72.2, '07B': 54.3}	39	98.6		24F/24B			{}	{}	24F/24B	GREEN	07B	Serogroup 24	1
ERR1439990	{'03': 95.4, '01': 18.5, '36': 17.8, '20': 17.0, '09L': 16.9}	76	95.4		3			{}	{}	3	GREEN	3	3	1
ERR1439991	{'16F': 95.3, '18F': 42.0, '28F': 41.9, '18A': 40.6, '19F-II': 40.4}	56	95.3		16F			{}	{}	16F	GREEN	16F	16F	1
ERR1439992	{'11D': 99.9, '11A': 97.2, '11F': 43.3, '11C': 36.0, '11B': 34.6}	50	99.9		11A/11D			{}	{}	11A/11D	GREEN	11A	11A	1
ERR1439993	{'15A': 99.9, '15F': 75.6, '15C': 62.5, '15B': 62.4, '23F': 32.9}	57	99.9	15F_15A			[[11], [13], [15], [17]]	{'glf': 12.7, 'rmlB': 9.36, 'rmlD': 0, 'wcjE': 0}	{'glf': 'not_detected', 'rmlB': 'not_detected', 'rmlD': 'not_detected', 'wcjE': 'not_detected'}	15A	GREEN	15A	15A	1
ERR1439994	{'35F': 98.9, '47F': 74.3, '35B': 27.1, '34': 26.9, '36': 23.2}	67	98.9		35F			{}	{}	35F	GREEN	35F	35F	1
ERR1439995	{'19A': 99.4, '19A-III': 99.2, '19A-I': 86.3, '19A-II': 84.5, '19AF': 57.9}	97	99.4	19A_19AF			[[6]]	{'wzy': [1, 100.0]}	{'wzy': 1}	19A	GREEN	19A	19A	1
ERR1439996	{'08': 99.8, '06A-II': 27.2, '06A-IV': 27.1, '06A-VI': 27.1, '06B-II': 26.6}	72	99.8		8			{}	{}	8	GREEN	8	8	1
ERR1439997	{'12F': 96.3, '12B': 93.4, '44': 93.2, '12A': 85.0, '46': 81.9}	69	96.3	12F_12A_12B_44_46			[[5]]	{'wciI': [2, 94.56]}	{'wciI': 2}	12F	GREEN	12B	12B	1
ERR1439998	{'35B': 99.7, '33F': 33.7, '35C': 33.5, '34': 33.4, '35A': 33.1}	79	99.7		35B/35D			{}	{}	35B/35D	GREEN	35B	35B	1
ERR1439999	{'20': 99.4, '36': 28.7, '13': 27.7, '09L': 27.5, '09N': 26.8}	51	99.4		20			{}	{}	20	GREEN	20	20	1
ERR1440000	{'15A': 98.7, '15F': 74.2, '15C': 62.3, '15B': 62.2, '23F': 33.6}	49	98.7	15F_15A			[[11], [13], [15], [17]]	{'glf': 0, 'rmlB': 6.9, 'rmlD': 0, 'wcjE': 0}	{'glf': 'not_detected', 'rmlB': 'not_detected', 'rmlD': 'not_detected', 'wcjE': 'not_detected'}	15A	GREEN	15A	15A	1
ERR1440001	{'12F': 96.0, '12B': 93.0, '44': 93.0, '12A': 81.0, '46': 78.0}	65	96	12F_12A_12B_44_46			[[5]]	{'wciI': [2, 94.56]}	{'wciI': 2}	12F	GREEN	12F	12F	1
ERR1440002	{'19A': 99.3, '19A-III': 99.1, '19A-I': 86.4, '19A-II': 84.7, '19AF': 58.4}	105	99.3	19A_19AF			[[6]]	{'wzy': [1, 100.0]}	{'wzy': 1}	19A	GREEN	19A	19A	1
ERR1440003	{'08': 99.8, '06A-II': 25.3, '06A-VI': 25.2, '02': 24.6, '06B-II': 24.5}	57	99.8		8			{}	{}	8	GREEN	8	8	1
ERR1440004	{'12F': 96.8, '44': 93.5, '12B': 93.0, '12A': 81.2, '46': 78.1}	70	96.8	12F_12A_12B_44_46			[[5]]	{'wciI': [2, 100.0]}	{'wciI': 2}	12F	GREEN	12F	12F	1
ERR1440005	{'15A': 99.7, '15F': 75.4, '15C': 62.4, '15B': 62.3, '23F': 33.4}	42	99.7	15F_15A			[[11], [13], [15], [17]]	{'glf': 0, 'rmlB': 8.87, 'rmlD': 12.17, 'wcjE': 0}	{'glf': 'not_detected', 'rmlB': 'not_detected', 'rmlD': 'not_detected', 'wcjE': 'not_detected'}	15A	GREEN	15A	15A	1
ERR1440006	{'19A-II': 99.9, '19A-I': 96.5, '19A': 85.6, '19A-III': 85.4, '19AF': 63.7}	154	99.9	19A_19AF			[[6]]	{'wzy': [1, 95.25]}	{'wzy': 1}	19A	GREEN	19A	19A	1
ERR1440007	{'15A': 99.9, '15F': 75.6, '15C': 62.1, '15B': 62.0, '23F': 32.7}	70	99.9	15F_15A			[[11], [13], [15], [17]]	{'glf': 7.5, 'rmlB': 0, 'rmlD': 6.69, 'wcjE': 0}	{'glf': 'not_detected', 'rmlB': 'not_detected', 'rmlD': 'not_detected', 'wcjE': 'not_detected'}	15A	GREEN	15A	15A	1
ERR1440008	{'15A': 99.6, '15F': 74.2, '15B': 62.4, '15C': 62.2, '23F': 31.7}	112	99.6	15F_15A			[[11], [13], [15], [17]]	{'glf': 0, 'rmlB': 0, 'rmlD': 0, 'wcjE': 0}	{'glf': 'not_detected', 'rmlB': 'not_detected', 'rmlD': 'not_detected', 'wcjE': 'not_detected'}	15A	GREEN	15A	15A	1
ERR1440009	{'15A': 99.6, '15F': 73.9, '15C': 61.9, '15B': 61.8, '23F': 31.8}	48	99.6	15F_15A			[[11], [13], [15], [17]]	{'glf': 0, 'rmlB': 0, 'rmlD': 0, 'wcjE': 0}	{'glf': 'not_detected', 'rmlB': 'not_detected', 'rmlD': 'not_detected', 'wcjE': 'not_detected'}	15A	GREEN	15A	15A	1
ERR1440010	{'19F-II': 99.6, '19F': 95.4, '19F-III': 94.4, '19F-I': 94.1, '19F-IV': 93.3}	80	99.6		19F			{}	{}	19F	GREEN	19F	19F	1
ERR1440011	{'23A': 99.7, '23F': 68.4, '23B': 45.2, '19F-II': 39.3, '19F-IV': 38.7}	78	99.7		23A			{}	{}	23A	GREEN	23A	23A	1
ERR1440012	{'19F-I': 99.9, '19F': 97.1, '19F-III': 97.1, '19F-II': 94.3, '19F-IV': 90.1}	96	99.9		19F			{}	{}	19F	GREEN	19F	19F	1
ERR1440013	{'09N': 100.0, '09L': 89.4, '09A': 34.9, '09V': 34.9, '36': 32.6}	41	100		9N/9L			{}	{}	9N/9L	GREEN	09N	09N	1
ERR1440014	{'19A-II': 99.5, '19A-I': 96.2, '19A': 86.1, '19A-III': 85.9, '19AF': 62.5}	102	99.5	19A_19AF			[[6]]	{'wzy': [1, 95.25]}	{'wzy': 1}	19A	GREEN	19A	19A	1
ERR1440015	{'07A': 99.7, '07F': 99.5, '19F-II': 36.8, '19F-IV': 36.4, '19F': 35.3}	86	99.7		7F/7A			{}	{}	7F/7A	GREEN	07F	07F	1
ERR1440016	{'08': 99.8, '06A-II': 25.8, '06A-VI': 25.7, '06B-II': 25.2, '06A-IV': 25.1}	93	99.8		8			{}	{}	8	GREEN	8	8	1
ERR1440017	{'15A': 98.6, '15F': 73.9, '15C': 62.2, '15B': 62.1, '23F': 32.0}	80	98.6	15F_15A			[[11], [13], [15], [17]]	{'glf': 0, 'rmlB': 0, 'rmlD': 0, 'wcjE': 0}	{'glf': 'not_detected', 'rmlB': 'not_detected', 'rmlD': 'not_detected', 'wcjE': 'not_detected'}	15A	GREEN	15A	15A	1
ERR1440018	{'15C': 96.2, '15B': 96.1, '15A': 61.8, '15F': 47.9, '23A': 35.0}	89	96.2		15B/15C			{}	{}	15B/15C	GREEN	15B/C	15B	1
ERR1440019	{'21': 96.1, '22F': 39.2, '06A-II': 33.8, '06A-VI': 33.7, '06A-IV': 33.0}	107	96.1		21			{}	{}	21	GREEN	21	21	1
ERR1440020	{'06C-I': 93.0, '06C': 92.9, '06D': 85.3, '06B-I': 78.9, '06A-III': 78.7}	81	93	6A_6B_6C_6D			[[0]]	{'wciN': ['b: 88.5']}	{'wciN': 0}	Serotype within 6A_6B_6C_6D unexpected variant pattern	RED	06C	06C	0
ERR1440021	{'08': 99.9, '19A': 76.6, '19A-III': 76.5, '19A-I': 65.1, '19A-II': 65.0}	139	99.9		8			{}	{}	8	GREEN	8	8	1
ERR1440022	{'08': 99.8, '06A-II': 24.9, '06A-VI': 24.8, '02': 24.5, '06B-II': 24.5}	93	99.8		8			{}	{}	8	GREEN	8	8	1
ERR1440023	{'03': 94.3, '08': 24.4, '36': 23.5, '20': 20.1, '01': 19.5}	154	94.3		3			{}	{}	3	GREEN	3	3	1
ERR1440024	{'23A': 99.7, '23F': 72.2, '23B': 46.2, '22F': 41.8, '06B-I': 39.5}	80	99.7		23A			{}	{}	23A	GREEN	23A	23A	1
ERR1440025	{'08': 99.9, '22F': 39.3, '06A-II': 31.8, '06A-VI': 31.7, '06C': 31.3}	82	99.9		8			{}	{}	8	GREEN	8	8	1
ERR1440026	{'09N': 100.0, '09L': 89.6, '09A': 33.3, '09V': 33.3, '36': 33.0}	79	100		9N/9L			{}	{}	9N/9L	GREEN	09N	09N	1
ERR1440027	{'20': 99.5, '13': 26.3, '09L': 26.0, '36': 25.4, '47F': 25.2}	98	99.5		20			{}	{}	20	GREEN	20	20	1
ERR1440028	{'15A': 99.7, '15F': 74.0, '15C': 62.1, '15B': 61.9, '23F': 31.4}	80	99.7	15F_15A			[[11], [13], [15], [17]]	{'glf': 0, 'rmlB': 0, 'rmlD': 0, 'wcjE': 0}	{'glf': 'not_detected', 'rmlB': 'not_detected', 'rmlD': 'not_detected', 'wcjE': 'not_detected'}	15A	GREEN	15A	15A	1
ERR1440029	{'17F': 99.6, '06B-I': 44.7, '06A-III': 44.6, '06B': 44.4, '06D': 43.8}	98	99.6		17F			{}	{}	17F	GREEN	17F	17F	1
ERR1440030	{'19A': 99.2, '19A-III': 99.0, '19A-I': 86.9, '19A-II': 84.7, '19AF': 58.2}	78	99.2	19A_19AF			[[6]]	{'wzy': [1, 100.0]}	{'wzy': 1}	19A	GREEN	19A	19A	1
ERR1440031	{'34': 93.9, '33F2': 36.3, '35B': 33.4, '33F': 30.9, '35F': 29.4}	134	93.9		34			{}	{}	34	GREEN	34	34	1
ERR1440032	{'22F': 99.0, '22A': 73.9, '06A': 44.1, '06A-IV': 43.5, '06A-I': 43.4}	189	99		22F			{}	{}	22F	GREEN	22F	22F	1
ERR1440033	{'15A': 98.8, '15F': 74.1, '15C': 62.6, '15B': 62.5, '23F': 32.8}	168	98.8	15F_15A			[[11], [13], [15], [17]]	{'glf': 0, 'rmlB': 0, 'rmlD': 0, 'wcjE': 0}	{'glf': 'not_detected', 'rmlB': 'not_detected', 'rmlD': 'not_detected', 'wcjE': 'not_detected'}	15A	GREEN	15A	15A	1
ERR1440034	{'09A': 99.7, '09V': 99.5, '09N': 39.0, '09L': 37.5, '06A-IV': 27.1}	98	99.7		9A/9V			{}	{}	9A/9V	GREEN	09V	09V	1
ERR1440035	{'12F': 96.5, '12B': 93.1, '44': 93.1, '12A': 80.2, '46': 77.2}	96	96.5	12F_12A_12B_44_46			[[5]]	{'wciI': [2, 94.56]}	{'wciI': 2}	12F	GREEN	12F	12F	1
ERR1440036	{'35F': 99.3, '47F': 74.7, '35B': 27.7, '34': 27.3, '36': 23.4}	80	99.3		35F			{}	{}	35F	GREEN	35F	35F	1
ERR1440037	{'08': 99.8, '06A-II': 24.8, '06A-VI': 24.7, '02': 24.6, '06B-II': 24.2}	76	99.8		8			{}	{}	8	GREEN	8	8	1
ERR1440038	{'03': 95.2, '01': 17.6, '36': 17.2, '20': 16.7, '09L': 15.9}	176	95.2		3			{}	{}	3	GREEN	3	3	1
ERR1440039	{'23A': 99.7, '23F': 67.5, '23B': 43.9, '19F-II': 38.9, '19F-IV': 38.4}	96	99.7		23A			{}	{}	23A	GREEN	23A	23A	1
ERR1440040	{'03': 96.0, '01': 17.7, '36': 17.6, '20': 16.3, '09L': 16.0}	159	96		3			{}	{}	3	GREEN	3	3	1
ERR1440041	{'08': 99.5, '06A-II': 24.8, '06A-VI': 24.7, '02': 24.3, '06B-II': 24.2}	43	99.5		8			{}	{}	8	GREEN	8	8	1
ERR1440042	{'33F': 100.0, '33A': 97.5, '07A': 81.9, '07F': 81.9, '33F2': 73.2}	95	100		33F/33A			{}	{}	33F/33A	GREEN	33F	33F	1
ERR1440043	{'08': 99.8, '06A-II': 26.6, '06A-VI': 26.5, '22F': 26.2, '06A-III': 26.0}	172	99.8		8			{}	{}	8	GREEN	8	8	1
ERR1440044	{'08': 99.8, '06A-II': 25.8, '06A-VI': 25.7, '02': 25.3, '06B-II': 25.1}	82	99.8		8			{}	{}	8	GREEN	8	8	1
ERR1440045	{'38': 99.4, '25F': 84.6, '25A': 83.7, '36': 12.7, '20': 9.0}	101	99.4	25F_25A_38			[[9], [19]]	{'wcyD': ['b', 100.0], 'wcyV': 100.0}	{'wcyD': 'b', 'wcyV': 'detected'}	38	GREEN	38	38	1
ERR1440046	{'19F-I': 95.7, '19F': 95.4, '19F-III': 94.0, '19F-II': 92.8, '19F-IV': 88.6}	162	95.7		19F			{}	{}	19F	GREEN	19F	19F	1
ERR1440047	{'31': 99.6, '41A': 60.9, '41F': 52.8, '06C-I': 47.0, '06C': 46.9}	120	99.6		31			{}	{}	31	GREEN	31	31	1
ERR1440048	{'12F': 96.2, '12B': 93.4, '44': 93.1, '12A': 80.8, '46': 77.8}	122	96.2	12F_12A_12B_44_46			[[5]]	{'wciI': [2, 94.56]}	{'wciI': 2}	12F	GREEN	12F	12F	1
ERR1440049	{'19A-II': 100.0, '19A-I': 96.7, '19A': 85.1, '19A-III': 84.9, '19AF': 62.7}	149	100	19A_19AF			[[6]]	{'wzy': [1, 95.25]}	{'wzy': 1}	19A	GREEN	19A	19A	1
ERR1440050	{'35B': 100.0, '33F': 33.7, '34': 33.7, '35C': 33.5, '35A': 33.1}	130	100		35B/35D			{}	{}	35B/35D	GREEN	35B	35B	1
ERR1440051	{'19F-I': 99.9, '19F': 97.0, '19F-III': 96.9, '19F-II': 94.3, '19F-IV': 89.8}	112	99.9		19F			{}	{}	19F	GREEN	19F	19F	1
ERR1440052	{'12F': 96.3, '12B': 93.2, '44': 93.0, '12A': 80.3, '46': 77.2}	98	96.3	12F_12A_12B_44_46			[[5]]	{'wciI': [2, 94.56]}	{'wciI': 2}	12F	GREEN	12F	12F	1
ERR1440053	{'22F': 99.0, '22A': 73.6, '06A': 42.6, '06A-I': 42.3, '06A-II': 42.3}	198	99		22F			{}	{}	22F	GREEN	22F	22F	1
ERR1440054	{'11D': 99.7, '11A': 96.9, '11F': 43.1, '11C': 36.7, '11B': 35.3}	70	99.7		11A/11D			{}	{}	11A/11D	GREEN	11A	11A	1
ERR1440055	{'11D': 100.0, '11A': 97.2, '11F': 42.8, '11C': 36.0, '11B': 34.5}	93	100		11A/11D			{}	{}	11A/11D	GREEN	11A	11A	1
ERR1440056	{'22F': 99.1, '22A': 73.7, '06A': 43.4, '06A-II': 42.9, '06A-I': 42.8}	205	99.1		22F			{}	{}	22F	GREEN	22F	22F	1
ERR1440057	{'08': 99.8, '06A-II': 24.7, '06A-VI': 24.6, '02': 24.4, '06B-II': 24.1}	48	99.8		8			{}	{}	8	GREEN	8	8	1
ERR1440058	{'19F-I': 97.9, '19F-II': 95.2, '19F-III': 95.1, '19F': 95.0, '19F-IV': 90.9}	150	97.9		19F			{}	{}	19F	GREEN	19F	19F	1
ERR1440059	{'07A': 99.7, '07F': 99.5, '19F-II': 36.9, '19F-IV': 36.4, '19F': 35.4}	87	99.7		7F/7A			{}	{}	7F/7A	GREEN	07F	07F	1
ERR1440060	{'06C-I': 99.8, '06C': 99.6, '06D': 85.0, '06A-II': 80.3, '06A-VI': 80.3}	117	99.8	6A_6B_6C_6D			[[2]]	{'wciN': ['b', 91.3]}	{'wciN': 'b'}	6C/6D	GREEN	06C	06C	1
ERR1440061	{'12F': 96.8, '44': 93.9, '12B': 93.3, '12A': 80.9, '46': 77.9}	134	96.8	12F_12A_12B_44_46			[[5]]	{'wciI': [2, 94.56]}	{'wciI': 2}	12F	GREEN	12F	12F	1
ERR1440062	{'22F': 99.0, '22A': 73.6, '06A-IV': 44.5, '06A-II': 43.2, '06A-VI': 43.1}	109	99		22F			{}	{}	22F	GREEN	22F	22F	1
ERR1440063	{'19A': 100.0, '19A-III': 99.8, '19A-I': 86.8, '19A-II': 85.3, '19AF': 59.8}	60	100	19A_19AF			[[6]]	{'wzy': [1, 100.0]}	{'wzy': 1}	19A	GREEN	19A	19A	1
ERR1440064	{'20': 99.5, '22F': 31.1, '36': 27.5, '13': 27.4, '09L': 27.3}	91	99.5		20			{}	{}	20	GREEN	20	20	1
ERR1440065	{'08': 99.7, '22F': 46.7, '06A-IV': 39.8, '06A-II': 39.0, '06A-VI': 38.9}	135	99.7		8			{}	{}	8	GREEN	8	8	1
ERR1440066	{'33F2': 100.0, '33F': 75.5, '33A': 71.0, '34': 42.8, '08': 34.7}	139	100		33F/33A			{}	{}	33F/33A	GREEN	33F	33F	1
ERR1440067	{'08': 99.8, '06A-II': 26.8, '06A-VI': 26.7, '06B-II': 26.6, '06A-IV': 26.4}	139	99.8		8			{}	{}	8	GREEN	8	8	1
ERR1440068	{'23B': 99.5, '23B1': 65.2, '23F': 50.9, '06A-IV': 45.2, '06A-V': 43.2}	131	99.5		23B			{}	{}	23B	GREEN	23B	23B	1
ERR1440069	{'23B': 99.5, '23B1': 65.2, '23F': 48.6, '06A-IV': 41.8, '23A': 41.4}	117	99.5		23B			{}	{}	23B	GREEN	23B	23B	1
ERR1440070	{'12F': 96.2, '12B': 93.3, '44': 93.0, '12A': 80.6, '46': 77.6}	125	96.2	12F_12A_12B_44_46			[[5]]	{'wciI': [2, 94.56]}	{'wciI': 2}	12F	GREEN	12F	12F	1
ERR1440071	{'19A-II': 100.0, '19A-I': 96.8, '19A': 85.2, '19A-III': 85.0, '19AF': 62.7}	123	100	19A_19AF			[[6]]	{'wzy': [1, 95.33]}	{'wzy': 1}	19A	GREEN	19A	19A	1
ERR1440072	{'12F': 96.4, '12B': 93.5, '44': 93.2, '12A': 85.4, '46': 82.4}	114	96.4	12F_12A_12B_44_46			[[5]]	{'wciI': [2, 94.74]}	{'wciI': 2}	12F	GREEN	12F	12B	1
ERR1440073	{'03': 95.2, '22F': 21.1, '01': 20.1, '36': 18.3, '35F': 18.0}	147	95.2		3			{}	{}	3	GREEN	3	3	1
ERR1440074	{'35F': 99.0, '47F': 74.4, '34': 30.8, '35B': 29.9, '36': 23.8}	121	99		35F			{}	{}	35F	GREEN	35F	35F	1
ERR1440075	{'07A': 99.8, '07F': 99.5, '19F-II': 36.6, '19F-IV': 36.1, '19F': 35.3}	115	99.8		7F/7A			{}	{}	7F/7A	GREEN	07F	07F	1
ERR1440076	{'22F': 99.4, '22A': 74.2, '06A-IV': 45.6, '06A': 44.2, '06B-II': 44.1}	147	99.4		22F			{}	{}	22F	GREEN	22F	22F	1
ERR1440077	{'22F': 99.0, '22A': 74.0, '06A-IV': 47.4, '06B-II': 45.8, '06A-II': 45.2}	135	99		22F			{}	{}	22F	GREEN	22F	22F	1
ERR1440078	{'08': 99.8, '33B': 57.6, '33D': 50.2, '35B': 32.0, '06A-IV': 29.7}	135	99.8		8			{}	{}	8	GREEN	NTR	8	1
ERR1440079	{'09N': 100.0, '09L': 89.5, '09A': 33.7, '09V': 33.7, '36': 33.3}	79	100		9N/9L			{}	{}	9N/9L	GREEN	09N	09N	1
ERR1440080	{'11A': 99.7, '11D': 97.4, '11F': 45.5, '11C': 37.6, '11B': 36.3}	88	99.7		11A/11D			{}	{}	11A/11D	GREEN	11A	11A	1
ERR1440081	{'16F': 96.7, '19F-IV': 45.2, '28F': 45.1, '19F-II': 44.3, '19F': 43.3}	95	96.7		16F			{}	{}	16F	GREEN	16F	16F	1
ERR1440082	{'19A-II': 99.8, '19A-I': 96.4, '19A': 84.8, '19A-III': 84.6, '19AF': 62.5}	82	99.8	19A_19AF			[[6]]	{'wzy': [1, 95.25]}	{'wzy': 1}	19A	GREEN	19A	19A	1
ERR1440083	{'08': 99.8, '22F': 37.8, '06A-IV': 37.5, '06C': 37.1, '06C-I': 37.1}	85	99.8		8			{}	{}	8	GREEN	8	8	1
ERR1440084	{'06C-I': 93.4, '06C': 93.2, '06D': 84.0, '06A-V': 79.0, '06B-II': 78.7}	140	93.4	6A_6B_6C_6D			[[2]]	{'wciN': ['b', 91.3]}	{'wciN': 'b'}	6C/6D	GREEN	06C	06C	1
ERR1440085	{'09N': 100.0, '09L': 90.1, '09A': 33.2, '09V': 33.2, '36': 32.6}	69	100		9N/9L			{}	{}	9N/9L	GREEN	09N	09N	1
ERR1440086	{'08': 99.8, '02': 24.7, '06A-II': 24.7, '06A-VI': 24.6, '06B-II': 24.1}	69	99.8		8			{}	{}	8	GREEN	8	8	1
ERR1440087	{'15A': 99.5, '15F': 74.6, '15C': 62.1, '15B': 62.0, '23F': 32.3}	101	99.5	15F_15A			[[11], [13], [15], [17]]	{'glf': 0, 'rmlB': 6.9, 'rmlD': 8.15, 'wcjE': 0}	{'glf': 'not_detected', 'rmlB': 'not_detected', 'rmlD': 'not_detected', 'wcjE': 'not_detected'}	15A	GREEN	15A	15A	1
ERR1440088	{'19A-I': 99.9, '19A-II': 98.3, '19A': 89.6, '19A-III': 89.4, '19AF': 64.4}	113	99.9	19A_19AF			[[6]]	{'wzy': [1, 97.62]}	{'wzy': 1}	19A	GREEN	19A	19A	1
ERR1440089	{'08': 99.8, '06A-II': 28.8, '06A-VI': 28.7, '06B-II': 28.3, '06A-IV': 28.1}	109	99.8		8			{}	{}	8	GREEN	8	8	1
ERR1440090	{'23B': 99.5, '23B1': 64.8, '23F': 49.7, '06A-IV': 42.0, '23A': 41.2}	89	99.5		23B			{}	{}	23B	GREEN	23B	23B	1
ERR1440091	{'23B': 99.5, '23B1': 65.3, '23F': 48.5, '23A': 41.6, '06A-IV': 39.1}	105	99.5		23B			{}	{}	23B	GREEN	23B	23B	1
ERR1440092	{'15A': 99.6, '15F': 73.9, '15C': 61.6, '15B': 61.5, '23F': 31.6}	139	99.6	15F_15A			[[11], [13], [15], [17]]	{'glf': 0, 'rmlB': 0, 'rmlD': 0, 'wcjE': 0}	{'glf': 'not_detected', 'rmlB': 'not_detected', 'rmlD': 'not_detected', 'wcjE': 'not_detected'}	15A	GREEN	15A	15A	1
ERR1440093	{'20': 99.5, '13': 26.1, '09L': 25.9, '36': 25.7, '09N': 24.9}	85	99.5		20			{}	{}	20	GREEN	20	20	1
ERR1440094	{'08': 99.8, '06A-II': 25.6, '06A-VI': 25.5, '06A-IV': 25.3, '02': 25.1}	120	99.8		8			{}	{}	8	GREEN	8	8	1
ERR1440095	{'07B': 99.9, '40': 93.0, '07C': 78.4, '24F': 48.8, '24F2': 48.2}	121	99.9		7B/40			{}	{}	7B/40	GREEN	07B	07B	1
ERR1440096	{'27': 99.8, '06B-I': 43.4, '06A-III': 42.7, '22F': 42.2, '06C': 42.0}	148	99.8		27			{}	{}	27	GREEN	27	27	1
ERR1440097	{'07A': 99.7, '07F': 99.6, '19F-II': 38.4, '19F-IV': 37.6, '19F': 37.1}	112	99.7		7F/7A			{}	{}	7F/7A	GREEN	07F	07F	1
ERR1440098	{'23A': 99.7, '23F': 69.4, '23B': 45.4, '19F-II': 39.4, '15B': 38.9}	83	99.7		23A			{}	{}	23A	GREEN	23A	23A	1
ERR1440099	{'08': 99.8, '06A-II': 28.2, '06A-VI': 28.1, '35B': 27.4, '06B-I': 27.2}	66	99.8		8			{}	{}	8	GREEN	8	8	1
ERR1440100	{'08': 99.8, '06A-II': 25.3, '06A-VI': 25.2, '06B-II': 24.8, '02': 24.7}	88	99.8		8			{}	{}	8	GREEN	8	8	1
ERR1440101	{'03': 95.2, '36': 22.7, '09N': 22.6, '09L': 22.1, '01': 19.5}	127	95.2		3			{}	{}	3	GREEN	3	3	1
ERR1440102	{'09N': 100.0, '09L': 89.2, '09A': 38.9, '09V': 38.9, '36': 33.3}	63	100		9N/9L			{}	{}	9N/9L	GREEN	09N	09N	1
ERR1440103	{'33F': 100.0, '33A': 97.6, '33F2': 72.0, '35C': 42.9, '42': 41.9}	84	100		33F/33A			{}	{}	33F/33A	GREEN	33F	33F	1
ERR1440104	{'16F': 96.8, '19F-IV': 44.9, '19F-II': 44.1, '19F': 43.1, '19F-I': 42.5}	62	96.8		16F			{}	{}	16F	GREEN	16F	16F	1
ERR1440105	{'09N': 99.8, '09L': 89.4, '09A': 34.4, '09V': 34.4, '36': 33.8}	120	99.8		9N/9L			{}	{}	9N/9L	GREEN	09N	09N	1
ERR1440106	{'19A-II': 100.0, '19A-I': 96.6, '19A': 85.1, '19A-III': 84.9, '19AF': 63.2}	108	100	19A_19AF			[[6]]	{'wzy': [1, 95.25]}	{'wzy': 1}	19A	GREEN	19A	19A	1
ERR1440107	{'03': 94.3, '36': 17.8, '01': 17.1, '20': 16.3, '09N': 16.1}	84	94.3		3			{}	{}	3	GREEN	3	3	1
ERR1440108	{'22F': 99.0, '22A': 73.6, '06A-IV': 45.8, '06B-I': 44.1, '06B-II': 44.1}	117	99		22F			{}	{}	22F	GREEN	22F	22F	1
ERR1440109	{'17F': 99.6, '22F': 46.5, '06A-III': 46.2, '06B-I': 46.2, '06B': 45.4}	117	99.6		17F			{}	{}	17F	GREEN	17F	17F	1
ERR1440110	{'07A': 99.6, '07F': 99.4, '19F-II': 37.1, '19F-IV': 36.6, '19F': 35.6}	142	99.6		7F/7A			{}	{}	7F/7A	GREEN	07F	07F	1
ERR1440111	{'03': 94.3, '09N': 19.9, '09L': 19.2, '36': 18.0, '01': 17.2}	117	94.3		3			{}	{}	3	GREEN	3	3	1
ERR1440112	{'35B': 99.7, '08': 45.8, '33F': 35.3, '34': 35.1, '33B': 33.8}	112	99.7		35B/35D			{}	{}	35B/35D	GREEN	35B	35B	1
ERR1440113	{'22F': 99.1, '22A': 73.8, '08': 55.9, '06A-II': 45.1, '06A-VI': 45.0}	126	99.1		22F			{}	{}	22F	GREEN	22F	22F	1
ERR1440114	{'21': 100.0, '22F': 36.8, '06A-IV': 35.6, '06A-II': 35.0, '06A-VI': 34.9}	93	100		21			{}	{}	21	GREEN	21	21	1
ERR1440115	{'36': 10.3, '35B': 8.8, '20': 8.4, '01': 8.1, '22F': 8.1}	117	10.3		Below 20% hit - possible acapsular organism, check species identity and sequence quality.			{}	{}	Below 20% hit - possible acapsular organism, check species identity and sequence quality.	RED	NTR	Failed	1
ERR1440116	{'09N': 100.0, '09L': 89.1, '09A': 33.6, '09V': 33.6, '36': 29.6}	88	100		9N/9L			{}	{}	9N/9L	GREEN	09N	09N	1
ERR1440117	{'03': 94.3, '36': 17.5, '01': 17.2, '09L': 16.4, '20': 16.3}	99	94.3		3			{}	{}	3	GREEN	3	3	1
ERR1440118	{'36': 11.2, '22F': 9.1, '35B': 8.9, '01': 8.8, '09L': 8.2}	127	11.2		Below 20% hit - possible acapsular organism, check species identity and sequence quality.			{}	{}	Below 20% hit - possible acapsular organism, check species identity and sequence quality.	RED	NTR	Failed	1
ERR1440119	{'08': 99.8, '06A-II': 26.9, '06A-VI': 26.8, '06A-IV': 26.3, '06B-II': 26.3}	167	99.8		8			{}	{}	8	GREEN	8	8	1
ERR1440120	{'22F': 98.8, '22A': 73.6, '06A-II': 43.1, '06B': 43.0, '06A-IV': 43.0}	107	98.8		22F			{}	{}	22F	GREEN	22F	22F	1
ERR1440121	{'28A': 98.0, '28F': 92.1, '23F': 49.6, '16F': 44.4, '06B-I': 40.6}	142	98		28F/28A			{}	{}	28F/28A	GREEN	28A	28A	1
ERR1440122	{'03': 94.3, '36': 17.8, '01': 17.4, '20': 16.6, '09N': 15.8}	134	94.3		3			{}	{}	3	GREEN	3	3	1
ERR1440123	{'06C-I': 93.3, '06C': 93.1, '06D': 83.0, '06B-I': 78.8, '06A-IV': 78.7}	120	93.3	6A_6B_6C_6D			[[2]]	{'wciN': ['b', 91.3]}	{'wciN': 'b'}	6C/6D	GREEN	06C	06C	1
ERR1440124	{'07A': 99.7, '07F': 99.5, '19F-II': 36.9, '19F-IV': 36.1, '19F': 35.4}	82	99.7		7F/7A			{}	{}	7F/7A	GREEN	07F	07F	1
ERR1440125	{'23B': 82.7, '07A': 69.9, '07F': 69.2, '23F': 65.8, '23A': 63.3}	113	82.7		23B			{}	{}	23B	AMBER	23F	Failed	0
ERR1440126	{'12F': 96.3, '12B': 93.1, '44': 93.1, '12A': 80.3, '46': 77.3}	81	96.3	12F_12A_12B_44_46			[[5]]	{'wciI': [2, 94.56]}	{'wciI': 2}	12F	GREEN	12F	12F	1
ERR1440127	{'15A': 98.8, '15F': 74.8, '15C': 64.2, '15B': 64.1, '23F': 34.0}	70	98.8	15F_15A			[[11], [13], [15], [17]]	{'glf': 0, 'rmlB': 0, 'rmlD': 0, 'wcjE': 0}	{'glf': 'not_detected', 'rmlB': 'not_detected', 'rmlD': 'not_detected', 'wcjE': 'not_detected'}	15A	GREEN	15A	15A	1
ERR1440128	{'22F': 99.0, '22A': 73.5, '06A': 42.5, '06A-II': 42.3, '06B-II': 42.3}	110	99		22F			{}	{}	22F	GREEN	22F	22F	1
ERR1440129	{'09N': 100.0, '09L': 89.2, '09A': 32.9, '09V': 32.9, '36': 32.4}	64	100		9N/9L			{}	{}	9N/9L	GREEN	09N	09N	1
ERR1440130	{'33F': 100.0, '33A': 97.5, '33F2': 72.4, '35C': 42.9, '42': 41.9}	95	100		33F/33A			{}	{}	33F/33A	GREEN	33F	33F	1
ERR1440131	{'08': 99.6, '06A-II': 25.6, '06A-VI': 25.5, '02': 25.2, '06B-II': 25.0}	94	99.6		8			{}	{}	8	GREEN	8	8	1
ERR1440132	{'22F': 99.1, '22A': 74.0, '06A-IV': 44.8, '06B': 44.2, '06B-I': 44.2}	87	99.1		22F			{}	{}	22F	GREEN	22F	22F	1
ERR1440133	{'23B': 99.5, '23B1': 65.7, '23F': 46.0, '23A': 40.1, '06A-IV': 36.9}	71	99.5		23B			{}	{}	23B	GREEN	23B	23B	1
ERR1440134	{'23B1': 98.1, '23B': 57.3, '19A-II': 38.0, '19A-I': 35.9, '19AF': 31.3}	99	98.1		23B			{}	{}	23B	GREEN	23B	23B1	1
ERR1440135	{'11D': 100.0, '11A': 97.2, '11F': 43.0, '11C': 36.2, '11B': 34.7}	63	100		11A/11D			{}	{}	11A/11D	GREEN	11A	11A	1
ERR1440136	{'33F2': 99.2, '33F': 74.9, '33A': 70.5, '34': 41.7, '35B': 32.5}	115	99.2		33F/33A			{}	{}	33F/33A	GREEN	33F	33F	1
ERR1440137	{'22F': 99.1, '22A': 73.7, '06A': 42.8, '06B': 42.3, '06A-I': 42.2}	100	99.1		22F			{}	{}	22F	GREEN	22F	22F	1
ERR1440138	{'11D': 100.0, '11A': 97.2, '11F': 42.0, '11C': 36.2, '11B': 34.7}	69	100		11A/11D			{}	{}	11A/11D	GREEN	11A	11A	1
ERR1440139	{'08': 99.8, '06A-IV': 29.9, '06B-II': 28.6, '06A-V': 28.3, '06A-II': 28.0}	105	99.8		8			{}	{}	8	GREEN	8	8	1
ERR1440140	{'16F': 96.6, '19F-IV': 45.1, '19F-II': 44.2, '19F': 43.1, '28F': 42.7}	109	96.6		16F			{}	{}	16F	GREEN	16F	16F	1
ERR1440141	{'23A': 99.5, '23F': 67.6, '23B': 43.8, '19F-II': 37.7, '19F-IV': 37.0}	74	99.5		23A			{}	{}	23A	GREEN	23A	23A	1
ERR1440142	{'08': 99.9, '15A': 31.5, '06A-II': 29.1, '06A-VI': 29.0, '06C': 28.7}	112	99.9		8			{}	{}	8	GREEN	8	8	1
ERR1440143	{'15A': 98.7, '15F': 74.9, '15C': 63.3, '15B': 63.2, '23F': 35.0}	116	98.7	15F_15A			[[11], [13], [15], [17]]	{'glf': 0, 'rmlB': 12.81, 'rmlD': 0, 'wcjE': 0}	{'glf': 'not_detected', 'rmlB': 'not_detected', 'rmlD': 'not_detected', 'wcjE': 'not_detected'}	15A	GREEN	15A	15A	1
ERR1440144	{'03': 94.3, '36': 17.5, '01': 17.0, '20': 16.2, '09N': 15.9}	82	94.3		3			{}	{}	3	GREEN	3	3	1
ERR1440145	{'23B': 99.5, '23B1': 64.9, '23F': 46.2, '23A': 40.2, '06A-IV': 37.6}	76	99.5		23B			{}	{}	23B	GREEN	23B	23B	1
ERR1440146	{'23B1': 99.5, '23B': 55.3, '19A-II': 36.4, '19A-I': 36.1, '19AF': 32.1}	97	99.5		23B			{}	{}	23B	GREEN	23B	23B1	1
ERR1440147	{'15A': 99.6, '15F': 73.9, '15C': 63.0, '15B': 62.9, '23F': 32.4}	76	99.6	15F_15A			[[11], [13], [15], [17]]	{'glf': 0, 'rmlB': 0, 'rmlD': 0, 'wcjE': 0}	{'glf': 'not_detected', 'rmlB': 'not_detected', 'rmlD': 'not_detected', 'wcjE': 'not_detected'}	15A	GREEN	15A	15A	1
ERR1440148	{'15A': 98.8, '15F': 74.6, '15C': 62.5, '15B': 62.4, '23F': 32.9}	485	98.8	15F_15A			[[11], [13], [15], [17]]	{'glf': 0, 'rmlB': 0, 'rmlD': 0, 'wcjE': 0}	{'glf': 'not_detected', 'rmlB': 'not_detected', 'rmlD': 'not_detected', 'wcjE': 'not_detected'}	15A	GREEN	15A	15A	1
ERR1440149	{'35B': 99.8, '19A-II': 50.8, '19A-I': 47.5, '19A': 43.1, '19A-III': 43.0}	70	99.8		35B/35D			{}	{}	35B/35D	GREEN	35B	35B	1
ERR1440150	{'10A': 99.7, '10B': 66.8, '10C': 27.8, '10F': 18.2, '22F': 16.1}	107	99.7		10A			{}	{}	10A	GREEN	10A	10A	1
ERR1440151	{'19F-I': 93.7, '19F-III': 91.5, '19F': 91.1, '19F-II': 88.5, '19F-IV': 88.5}	86	93.7		19F			{}	{}	19F	GREEN	19F	19F	1
ERR1440152	{'19F-I': 92.1, '19F-III': 89.7, '19F': 89.1, '19F-II': 86.7, '19F-IV': 86.6}	68	92.1		19F			{}	{}	19F	GREEN	19F	19F	1
ERR1440153	{'33F': 100.0, '33A': 97.5, '33F2': 71.3, '35C': 42.8, '42': 41.8}	122	100		33F/33A			{}	{}	33F/33A	GREEN	33F	33F	1
ERR1440154	{'15A': 98.5, '15F': 73.9, '15B': 62.5, '15C': 62.3, '23F': 32.2}	55	98.5	15F_15A			[[11], [13], [15], [17]]	{'glf': 0, 'rmlB': 0, 'rmlD': 0, 'wcjE': 0}	{'glf': 'not_detected', 'rmlB': 'not_detected', 'rmlD': 'not_detected', 'wcjE': 'not_detected'}	15A	GREEN	15A	15A	1
ERR1440155	{'03': 95.8, '36': 17.7, '01': 17.6, '09L': 16.1, '20': 16.1}	76	95.8		3			{}	{}	3	GREEN	3	3	1
ERR1440156	{'15A': 98.9, '15F': 74.8, '15C': 63.0, '15B': 62.9, '23F': 33.1}	108	98.9	15F_15A			[[11], [13], [15], [17]]	{'glf': 0, 'rmlB': 22.99, 'rmlD': 0, 'wcjE': 0}	{'glf': 'not_detected', 'rmlB': 'not_detected', 'rmlD': 'not_detected', 'wcjE': 'not_detected'}	15A	AMBER	15A	15A	1
ERR1440158	{'19A-II': 100.0, '19A-I': 96.6, '19A': 85.0, '19A-III': 84.8, '19AF': 63.6}	128	100	19A_19AF			[[6]]	{'wzy': [1, 95.25]}	{'wzy': 1}	19A	GREEN	19A	19A	1
ERR1440159	{'12F': 97.6, '12B': 93.9, '44': 93.9, '12A': 83.9, '46': 80.8}	132	97.6	12F_12A_12B_44_46			[[5]]	{'wciI': [2, 94.56]}	{'wciI': 2}	12F	GREEN	12F	12F	1
ERR1440160	{'08': 99.8, '33F2': 52.5, '33F': 42.7, '33A': 40.9, '06A-IV': 39.6}	112	99.8		8			{}	{}	8	GREEN	8	8	1
ERR1440161	{'33F': 100.0, '33A': 97.5, '33F2': 71.2, '35C': 43.0, '42': 42.0}	77	100		33F/33A			{}	{}	33F/33A	GREEN	33F	33F	1
ERR1440162	{'08': 99.8, '06A-II': 24.8, '02': 24.7, '06A-VI': 24.7, '06B-II': 24.2}	76	99.8		8			{}	{}	8	GREEN	8	8	1
ERR1440163	{'23B1': 99.9, '23B': 55.8, '19A-II': 36.7, '19A-I': 36.5, '19AF': 31.8}	101	99.9		23B			{}	{}	23B	GREEN	23B	23B1	1
ERR1440164	{'08': 99.8, '06A-II': 26.3, '06A-VI': 26.2, '02': 26.0, '06A-IV': 25.7}	97	99.8		8			{}	{}	8	GREEN	8	8	1
ERR1440165	{'23A': 99.7, '23F': 68.5, '23B': 44.7, '15C': 38.5, '15B': 38.3}	71	99.7		23A			{}	{}	23A	GREEN	23A	23A	1
ERR1440166	{'22F': 99.0, '22A': 73.5, '06A': 43.7, '06B': 43.4, '06A-II': 43.1}	115	99		22F			{}	{}	22F	GREEN	22F	22F	1
ERR1440167	{'33F': 100.0, '33A': 97.6, '33F2': 72.1, '35C': 43.0, '42': 42.1}	54	100		33F/33A			{}	{}	33F/33A	GREEN	33F	33F	1
ERR1440168	{'09N': 100.0, '09L': 90.5, '09A': 40.5, '09V': 40.5, '11D': 39.7}	65	100		9N/9L			{}	{}	9N/9L	GREEN	09N	09N	1
ERR1440169	{'15A': 98.6, '15F': 73.8, '15B': 62.3, '15C': 62.1, '23F': 32.1}	53	98.6	15F_15A			[[11], [13], [15], [17]]	{'glf': 0, 'rmlB': 0, 'rmlD': 0, 'wcjE': 0}	{'glf': 'not_detected', 'rmlB': 'not_detected', 'rmlD': 'not_detected', 'wcjE': 'not_detected'}	15A	GREEN	15A	15A	1
ERR1440170	{'22F': 99.4, '22A': 74.3, '08': 55.2, '06A-IV': 53.4, '06B-II': 52.4}	99	99.4		22F			{}	{}	22F	GREEN	22F	22F	1
ERR1440171	{'08': 99.9, '06A-II': 28.1, '06A-VI': 28.0, '06B-II': 27.5, '22F': 27.3}	99	99.9		8			{}	{}	8	GREEN	8	8	1
ERR1440172	{'24F2': 99.4, '24B': 88.3, '24F': 86.7, '24A': 68.4, '07C': 53.7}	54	99.4		24F/24B			{}	{}	24F/24B	GREEN	24F	Serogroup 24	1
ERR1440173	{'24F2': 99.5, '24B': 88.8, '24F': 87.4, '24A': 69.2, '07C': 53.8}	60	99.5		24F/24B			{}	{}	24F/24B	GREEN	24F	Serogroup 24	1
ERR1440174	{'15A': 98.5, '15F': 73.7, '15C': 62.3, '15B': 62.2, '23F': 31.8}	96	98.5	15F_15A			[[11], [13], [15], [17]]	{'glf': 0, 'rmlB': 0, 'rmlD': 0, 'wcjE': 0}	{'glf': 'not_detected', 'rmlB': 'not_detected', 'rmlD': 'not_detected', 'wcjE': 'not_detected'}	15A	GREEN	15A	15A	1
ERR1440175	{'19A-II': 100.0, '19A-I': 96.6, '19A': 85.6, '19A-III': 85.4, '19AF': 62.6}	133	100	19A_19AF			[[6]]	{'wzy': [1, 95.25]}	{'wzy': 1}	19A	GREEN	19A	19A	1
ERR1440176	{'22F': 99.0, '22A': 73.7, '06A': 43.2, '06B': 42.5, '06A-I': 42.4}	104	99		22F			{}	{}	22F	GREEN	22F	22F	1
ERR1440177	{'31': 99.7, '41A': 58.2, '41F': 49.8, '06A-II': 37.7, '06A-VI': 37.7}	132	99.7		31			{}	{}	31	GREEN	31	31	1
ERR1440178	{'09N': 100.0, '09L': 89.8, '09A': 34.8, '09V': 34.8, '36': 33.7}	99	100		9N/9L			{}	{}	9N/9L	GREEN	09N	09N	1
ERR1440179	{'10A': 94.2, '10B': 65.2, '10C': 29.4, '10F': 19.9, '47A': 17.0}	114	94.2		10A			{}	{}	10A	GREEN	10A	10A	1
ERR1440180	{'08': 99.8, '06A-II': 25.5, '06A-VI': 25.4, '06B-II': 24.9, '02': 24.6}	83	99.8		8			{}	{}	8	GREEN	8	8	1
ERR1440181	{'08': 99.8, '06A-II': 25.4, '06A-VI': 25.3, '02': 24.9, '06B-II': 24.8}	95	99.8		8			{}	{}	8	GREEN	8	8	1
ERR1440182	{'16F': 96.8, '19F-IV': 45.1, '19F-II': 44.1, '19F': 43.1, '28F': 42.5}	92	96.8		16F			{}	{}	16F	GREEN	16F	16F	1
ERR1440183	{'09N': 99.9, '09L': 89.6, '09A': 33.0, '09V': 33.0, '36': 32.6}	89	99.9		9N/9L			{}	{}	9N/9L	GREEN	09N	09N	1
ERR1440184	{'22F': 99.1, '22A': 74.0, '06A-IV': 48.3, '06C': 48.0, '06C-I': 48.0}	136	99.1		22F			{}	{}	22F	GREEN	22F	22F	1
ERR1440185	{'15A': 98.8, '15F': 74.8, '15B': 63.6, '15C': 63.6, '23F': 34.5}	98	98.8	15F_15A			[[11], [13], [15], [17]]	{'glf': 0.6, 'rmlB': 0, 'rmlD': 0, 'wcjE': 0}	{'glf': 'not_detected', 'rmlB': 'not_detected', 'rmlD': 'not_detected', 'wcjE': 'not_detected'}	15A	GREEN	15A	15A	1
ERR1440186	{'38': 98.8, '25F': 84.7, '25A': 83.7, '36': 12.4, '20': 9.2}	102	98.8	25F_25A_38			[[9], [19]]	{'wcyD': ['b', 100.0], 'wcyV': 100.0}	{'wcyD': 'b', 'wcyV': 'detected'}	38	GREEN	38	38	1
ERR1440187	{'22F': 99.0, '22A': 74.2, '06A': 42.9, '06B': 42.4, '06A-II': 42.3}	154	99		22F			{}	{}	22F	GREEN	22F	22F	1
ERR1440188	{'08': 99.8, '06A-II': 25.2, '06A-VI': 25.1, '02': 24.6, '06B-II': 24.4}	112	99.8		8			{}	{}	8	GREEN	8	8	1
ERR1440189	{'31': 99.6, '41A': 57.8, '41F': 49.2, '06A-II': 37.0, '06A-VI': 37.0}	99	99.6		31			{}	{}	31	GREEN	31	31	1
ERR1440190	{'15A': 100.0, '15F': 74.4, '15B': 62.4, '15C': 62.3, '23F': 32.3}	88	100	15F_15A			[[11], [13], [15], [17]]	{'glf': 0, 'rmlB': 0, 'rmlD': 0, 'wcjE': 0}	{'glf': 'not_detected', 'rmlB': 'not_detected', 'rmlD': 'not_detected', 'wcjE': 'not_detected'}	15A	GREEN	15A	15A	1
ERR1440191	{'37': 98.8, '33F': 77.1, '33A': 75.8, '33F2': 70.8, '35B': 32.4}	74	98.8		37			{}	{}	37	GREEN	37	37	1
ERR1440192	{'12F': 96.2, '12B': 93.5, '44': 93.5, '12A': 85.1, '46': 82.3}	156	96.2	12F_12A_12B_44_46			[[5]]	{'wciI': [2, 94.56]}	{'wciI': 2}	12F	GREEN	12F	12B	1
ERR1440193	{'23F': 96.4, '23A': 65.1, '23B': 49.0, '06A-IV': 48.8, '28A': 47.1}	137	96.4		23F			{}	{}	23F	GREEN	23F	23F	1
ERR1440194	{'04': 99.7, '45': 35.5, '12F': 24.0, '44': 23.6, '12A': 22.7}	106	99.7		4			{}	{}	4	GREEN	4	4	1
ERR1440195	{'06B-I': 99.3, '06A-III': 97.3, '06B-II': 89.9, '06A': 89.6, '06A-V': 88.0}	116	99.3	6A_6B_6C_6D			[[1]]	{'wciN': ['a', 100.0]}	{'wciN': 'a'}	6A/6B	GREEN	06B	06B	1
ERR1440196	{'13': 97.8, '09N': 29.2, '09L': 29.0, '36': 28.8, '14': 28.0}	82	97.8		13			{}	{}	13	GREEN	13	13	1
ERR1440197	{'21': 99.5, '22F': 37.2, '06A-IV': 34.8, '06A-II': 34.5, '06A-VI': 34.4}	115	99.5		21			{}	{}	21	GREEN	21	21	1
ERR1440198	{'20': 99.5, '09L': 26.2, '13': 26.1, '36': 25.5, '09N': 25.1}	89	99.5		20			{}	{}	20	GREEN	20	20	1
ERR1440199	{'08': 99.7, '06A-II': 25.1, '06A-VI': 25.0, '02': 24.8, '06B-II': 24.5}	125	99.7		8			{}	{}	8	GREEN	19A	8	1
ERR1440200	{'14': 92.7, '36': 29.5, '09L': 26.1, '19F-II': 25.4, '09N': 24.9}	98	92.7		14			{}	{}	14	GREEN	14	14	1
ERR1440201	{'24F2': 99.5, '24B': 89.1, '24F': 87.5, '24A': 72.0, '07B': 55.7}	77	99.5		24F/24B			{}	{}	24F/24B	GREEN	24B	Serogroup 24	1
ERR1440202	{'20': 99.5, '13': 26.2, '09L': 26.0, '36': 25.5, '09N': 25.3}	134	99.5		20			{}	{}	20	GREEN	20	20	1
ERR1440203	{'04': 89.1, '12B': 31.9, '12A': 31.6, '46': 31.5, '12F': 30.4}	95	89.1		4			{}	{}	4	AMBER	4	4	1
ERR1440205	{'06B-I': 99.6, '06A-III': 97.5, '06B-II': 90.4, '06A': 90.2, '06A-V': 88.6}	106	99.6	6A_6B_6C_6D			[[1]]	{'wciN': ['a', 100.0]}	{'wciN': 'a'}	6A/6B	GREEN	06B	06B	1
ERR1440206	{'20': 99.5, '13': 26.4, '09L': 25.9, '36': 25.4, '47F': 25.4}	119	99.5		20			{}	{}	20	GREEN	20	20	1
ERR1440207	{'17F': 93.3, '06A-III': 46.6, '06A-IV': 46.4, '06B-I': 46.3, '06A': 45.6}	112	93.3		17F			{}	{}	17F	GREEN	17F	17F	1
ERR1440208	{'17F': 99.6, '06B-I': 44.6, '06B': 44.4, '06A-III': 44.4, '06D': 44.3}	59	99.6		17F			{}	{}	17F	GREEN	17F	17F	1
ERR1440209	{'09A': 95.9, '09V': 95.7, '09N': 40.1, '09L': 39.2, '06A-IV': 30.5}	128	95.9		9A/9V			{}	{}	9A/9V	GREEN	09V	09V	1
ERR1440210	{'21': 99.8, '22F': 36.9, '06A-IV': 34.9, '06A-II': 34.3, '06A-VI': 34.2}	108	99.8		21			{}	{}	21	GREEN	21	21	1
ERR1440211	{'01': 99.9, '19F': 32.3, '19F-I': 32.1, '19F-III': 31.8, '19F-II': 31.3}	118	99.9		1			{}	{}	1	GREEN	1	1	1
ERR1440212	{'19A': 100.0, '19A-III': 99.8, '19A-I': 87.4, '19A-II': 84.9, '19AF': 57.9}	136	100	19A_19AF			[[6]]	{'wzy': [1, 100.0]}	{'wzy': 1}	19A	GREEN	19A	19A	1
ERR1440213	{'20': 99.5, '13': 26.7, '09L': 26.0, '36': 25.5, '09N': 24.8}	106	99.5		20			{}	{}	20	GREEN	20	20	1
ERR1440214	{'34': 99.1, '33F2': 35.6, '35B': 34.9, '33F': 30.5, '35F': 29.8}	78	99.1		34			{}	{}	34	GREEN	34	34	1
ERR1440215	{'20': 99.5, '36': 26.4, '13': 26.1, '09L': 25.8, '47F': 25.5}	87	99.5		20			{}	{}	20	GREEN	20	20	1
ERR1440216	{'20': 99.2, '13': 26.2, '09L': 25.9, '36': 25.5, '09N': 24.7}	91	99.2		20			{}	{}	20	GREEN	20	20	1
ERR1440217	{'17F': 99.6, '06B-I': 45.2, '06A-III': 45.1, '06B': 44.8, '06D': 44.3}	96	99.6		17F			{}	{}	17F	GREEN	17F	17F	1
ERR1440218	{'20': 99.5, '13': 26.5, '09L': 26.1, '36': 25.5, '09N': 25.0}	118	99.5		20			{}	{}	20	GREEN	20	20	1
ERR1440219	{'10B': 99.3, '10A': 65.7, '10F': 20.4, '10C': 18.9, '22F': 14.2}	128	99.3		10B			{}	{}	10B	GREEN	10B	10B	1
ERR1440220	{'15A': 98.5, '15F': 73.6, '15C': 62.2, '15B': 62.1, '23F': 31.9}	121	98.5	15F_15A			[[11], [13], [15], [17]]	{'glf': 0, 'rmlB': 0, 'rmlD': 0, 'wcjE': 0}	{'glf': 'not_detected', 'rmlB': 'not_detected', 'rmlD': 'not_detected', 'wcjE': 'not_detected'}	15A	GREEN	15A	15A	1
ERR1440222	{'09A': 95.9, '09V': 95.7, '09N': 39.4, '09L': 38.2, '11F': 27.0}	115	95.9		9A/9V			{}	{}	9A/9V	GREEN	09V	09V	1
ERR1440223	{'23F': 99.0, '23A': 65.3, '28A': 48.2, '23B': 47.9, '06A-V': 46.1}	175	99		23F			{}	{}	23F	GREEN	23F	23F	1
ERR1440224	{'24F2': 99.6, '24B': 89.7, '24F': 88.3, '24A': 73.9, '07B': 56.6}	120	99.6		24F/24B			{}	{}	24F/24B	GREEN	24F	Serogroup 24	1
ERR1440225	{'17F': 99.6, '06B': 44.5, '06B-I': 44.4, '06A-III': 44.3, '06D': 44.1}	125	99.6		17F			{}	{}	17F	GREEN	17F	17F	1
ERR1440226	{'07A': 99.7, '07F': 99.5, '19F-II': 36.7, '19F-IV': 36.3, '19F': 35.2}	108	99.7		7F/7A			{}	{}	7F/7A	GREEN	07F	07F	1
ERR1440227	{'21': 95.6, '22F': 38.9, '06A-II': 35.0, '06A-VI': 34.9, '06A-III': 34.4}	98	95.6		21			{}	{}	21	GREEN	21	21	1
ERR1440228	{'07A': 99.7, '07F': 99.5, '19F-II': 36.6, '19F-IV': 36.1, '19F': 35.1}	105	99.7		7F/7A			{}	{}	7F/7A	GREEN	07F	07F	1
ERR1440229	{'01': 99.4, '19F': 33.1, '19F-I': 32.6, '19F-III': 32.4, '19F-II': 32.1}	124	99.4		1			{}	{}	1	GREEN	1	1	1
ERR1440230	{'12F': 96.6, '44': 93.6, '12B': 93.5, '12A': 80.7, '46': 77.8}	160	96.6	12F_12A_12B_44_46			[[5]]	{'wciI': [2, 94.56]}	{'wciI': 2}	12F	GREEN	12F	12F	1
ERR1440231	{'10B': 99.3, '10A': 65.3, '10F': 20.1, '10C': 18.9, '22F': 15.4}	118	99.3		10B			{}	{}	10B	GREEN	10B	10B	1
ERR1440232	{'07A': 100.0, '07F': 99.1, '19F-II': 37.0, '19F-IV': 36.4, '19F': 35.6}	117	100		7F/7A			{}	{}	7F/7A	GREEN	07A	Mixed: ['07A', '07F']	1
ERR1440233	{'28A': 98.2, '28F': 92.4, '23F': 50.1, '16F': 44.3, '06B-I': 40.7}	139	98.2		28F/28A			{}	{}	28F/28A	GREEN	28A	28A	1
ERR1440234	{'20': 99.5, '09L': 26.2, '13': 26.2, '36': 25.8, '09N': 25.2}	95	99.5		20			{}	{}	20	GREEN	20	20	1
ERR1440235	{'27': 99.4, '06B-I': 43.4, '06A-III': 43.1, '06C': 42.6, '06C-I': 42.6}	141	99.4		27			{}	{}	27	GREEN	27	27	1
ERR1440236	{'12F': 96.7, '44': 93.4, '12B': 92.8, '12A': 80.5, '46': 77.4}	158	96.7	12F_12A_12B_44_46			[[5]]	{'wciI': [2, 100.0]}	{'wciI': 2}	12F	GREEN	12F	12F	1
ERR1440237	{'03': 95.2, '36': 17.7, '01': 17.6, '09L': 17.5, '09N': 17.3}	187	95.2		3			{}	{}	3	GREEN	3	3	1
ERR1440238	{'10A': 99.7, '10B': 67.0, '10C': 27.6, '10F': 18.0, '22F': 15.5}	152	99.7		10A			{}	{}	10A	GREEN	10A	10A	1
ERR1440239	{'07A': 99.7, '07F': 99.5, '19F-II': 36.4, '19F-IV': 35.9, '19F': 34.9}	126	99.7		7F/7A			{}	{}	7F/7A	GREEN	07F	07F	1
ERR1440240	{'12F': 96.2, '12B': 93.1, '44': 93.0, '12A': 80.6, '46': 77.6}	165	96.2	12F_12A_12B_44_46			[[5]]	{'wciI': [2, 94.56]}	{'wciI': 2}	12F	GREEN	12F	12F	1
ERR1440241	{'08': 99.8, '06A-II': 24.9, '06A-VI': 24.8, '02': 24.5, '06B-II': 24.3}	153	99.8		8			{}	{}	8	GREEN	8	8	1
ERR1440242	{'08': 99.8, '02': 24.8, '06A-II': 24.7, '06A-VI': 24.6, '06B-II': 24.1}	131	99.8		8			{}	{}	8	GREEN	8	8	1
ERR1440243	{'09N': 100.0, '09L': 89.5, '09A': 33.2, '09V': 33.1, '36': 32.7}	143	100		9N/9L			{}	{}	9N/9L	GREEN	09N	09N	1
ERR1440244	{'04': 99.8, '45': 34.0, '12A': 27.4, '46': 27.3, '12F': 23.7}	121	99.8		4			{}	{}	4	GREEN	4	4	1
ERR1440245	{'18C': 100.0, '18B': 99.7, '18F': 76.8, '18A': 63.7, '16F': 41.1}	109	100		18C/18B			{}	{}	18C/18B	GREEN	18C	18C	1
ERR1440246	{'09A': 99.9, '09V': 99.7, '09N': 39.3, '09L': 37.8, '06A-IV': 27.1}	137	99.9		9A/9V			{}	{}	9A/9V	GREEN	09V	09V	1
ERR1440247	{'14': 93.0, '36': 28.8, '09L': 26.6, '09N': 25.5, '15B': 24.9}	167	93		14			{}	{}	14	GREEN	14	14	1
ERR1440248	{'20': 99.3, '13': 26.2, '09L': 25.6, '36': 25.3, '47F': 24.9}	101	99.3		20			{}	{}	20	GREEN	20	20	1
ERR1440249	{'14': 100.0, '18A': 52.6, '18B': 34.8, '18C': 34.7, '18F': 33.7}	153	100		14			{}	{}	14	GREEN	14	14	1
ERR1440250	{'06A-IV': 99.9, '06A': 99.7, '06B-II': 95.2, '06A-V': 93.7, '06A-III': 91.7}	98	99.9	6A_6B_6C_6D			[[1]]	{'wciN': ['a', 100.0]}	{'wciN': 'a'}	6A/6B	GREEN	06A	06A	1
ERR1440251	{'01': 99.9, '19F': 32.4, '19F-I': 31.9, '19F-III': 31.7, '19F-II': 31.4}	109	99.9		1			{}	{}	1	GREEN	1	1	1
ERR1440252	{'14': 93.5, '36': 26.8, '09L': 25.8, '09N': 24.8, '15B': 24.4}	77	93.5		14			{}	{}	14	GREEN	14	14	1
ERR1440253	{'04': 99.8, '45': 34.2, '12A': 27.4, '46': 27.3, '12F': 23.9}	113	99.8		4			{}	{}	4	GREEN	4	4	1
ERR1440254	{'01': 99.9, '19F': 32.5, '19F-I': 32.0, '19F-III': 31.8, '19F-II': 31.5}	105	99.9		1			{}	{}	1	GREEN	1	1	1
ERR1440255	{'12F': 96.3, '12B': 93.4, '44': 93.0, '12A': 80.6, '46': 77.5}	143	96.3	12F_12A_12B_44_46			[[5]]	{'wciI': [2, 94.56]}	{'wciI': 2}	12F	GREEN	12F	12F	1
ERR1440256	{'06A': 100.0, '06A-IV': 99.6, '06B-II': 95.5, '06A-V': 93.9, '06A-III': 92.0}	96	100	6A_6B_6C_6D			[[1]]	{'wciN': ['a', 100.0]}	{'wciN': 'a'}	6A/6B	GREEN	06A	06A	1
ERR1440257	{'15C': 95.8, '15B': 95.7, '15A': 61.4, '15F': 47.7, '23A': 34.9}	73	95.8		15B/15C			{}	{}	15B/15C	GREEN	15B/C	15B/C	1
ERR1440258	{'15C': 93.9, '15B': 93.8, '15A': 62.8, '15F': 49.9, '23A': 33.8}	71	93.9		15B/15C			{}	{}	15B/15C	GREEN	15B/C	15B	1
ERR1440259	{'22F': 99.1, '22A': 73.4, '06A': 43.0, '06A-II': 42.6, '06A-VI': 42.5}	118	99.1		22F			{}	{}	22F	GREEN	22F	22F	1
ERR1440260	{'09N': 100.0, '09L': 89.6, '09A': 33.2, '09V': 33.2, '36': 32.7}	74	100		9N/9L			{}	{}	9N/9L	GREEN	09N	09N	1
ERR1440261	{'09N': 100.0, '09L': 89.4, '09A': 32.9, '09V': 32.9, '36': 29.7}	119	100		9N/9L			{}	{}	9N/9L	GREEN	09N	09N	1
ERR1440262	{'07A': 99.7, '07F': 99.5, '19F-II': 36.5, '19F-IV': 35.9, '19F': 35.0}	109	99.7		7F/7A			{}	{}	7F/7A	GREEN	07F	07F	1
ERR1440263	{'10A': 99.9, '10B': 67.3, '10C': 27.6, '10F': 18.1, '22F': 15.6}	127	99.9		10A			{}	{}	10A	GREEN	10A	10A	1
ERR1440264	{'08': 99.8, '06A-II': 24.7, '02': 24.6, '06A-VI': 24.6, '06B-II': 24.1}	111	99.8		8			{}	{}	8	GREEN	8	8	1
ERR1440265	{'12F': 96.4, '12B': 93.4, '44': 93.0, '12A': 80.5, '46': 77.4}	122	96.4	12F_12A_12B_44_46			[[5]]	{'wciI': [2, 94.56]}	{'wciI': 2}	12F	GREEN	12F	12F	1
ERR1440266	{'03': 95.2, '01': 17.7, '36': 17.6, '20': 16.8, '09N': 16.4}	157	95.2		3			{}	{}	3	GREEN	3	3	1
ERR1440267	{'08': 99.8, '06A-II': 27.0, '02': 26.9, '06A-VI': 26.9, '06B-II': 26.5}	110	99.8		8			{}	{}	8	GREEN	8	8	1
ERR1440268	{'06A': 92.7, '06A-V': 92.3, '06A-IV': 91.7, '06B-II': 91.2, '06A-III': 89.8}	137	92.7	6A_6B_6C_6D			[[1]]	{'wciN': ['a', 93.22]}	{'wciN': 'a'}	6A/6B	GREEN	06A	06A	1
ERR1440269	{'08': 99.8, '02': 24.8, '06A-II': 24.8, '06A-VI': 24.7, '06C': 24.4}	185	99.8		8			{}	{}	8	GREEN	8	8	1
ERR1440270	{'12F': 96.5, '44': 93.5, '12B': 93.2, '12A': 80.9, '46': 77.9}	202	96.5	12F_12A_12B_44_46			[[5]]	{'wciI': [2, 94.56]}	{'wciI': 2}	12F	GREEN	12F	12F	1
ERR1440271	{'31': 99.8, '41A': 57.8, '41F': 49.2, '06C-I': 36.9, '06C': 36.8}	161	99.8		31			{}	{}	31	GREEN	31	31	1
ERR1440272	{'08': 99.5, '02': 25.2, '06A-II': 24.9, '06A-VI': 24.8, '06B-II': 24.6}	136	99.5		8			{}	{}	8	GREEN	8	8	1
ERR1440273	{'08': 99.8, '06A-II': 25.2, '06A-VI': 25.1, '02': 24.8, '06B-II': 24.4}	145	99.8		8			{}	{}	8	GREEN	8	8	1
ERR1440274	{'10F': 99.8, '10C': 82.9, '10B': 21.8, '10A': 19.0, '22F': 14.7}	110	99.8		10F			{}	{}	10F	GREEN	10F	10F	1
ERR1440275	{'09L': 99.4, '09N': 90.2, '09A': 32.4, '09V': 32.4, '36': 31.9}	116	99.4		9N/9L			{}	{}	9N/9L	GREEN	09L	09L	1
ERR1440276	{'07B': 99.9, '40': 92.9, '07C': 78.0, '24F2': 48.6, '24F': 48.2}	90	99.9		7B/40			{}	{}	7B/40	GREEN	07B	07B	1
ERR1440277	{'10A': 100.0, '10B': 67.9, '07B': 64.3, '40': 59.0, '07C': 48.5}	124	100		10A			{}	{}	10A	GREEN	10A	10A	1
ERR1440278	{'19A': 99.4, '19A-III': 99.2, '19A-I': 86.4, '19A-II': 84.2, '19AF': 57.8}	149	99.4	19A_19AF			[[6]]	{'wzy': [1, 100.0]}	{'wzy': 1}	19A	GREEN	19A	19A	1
ERR1440279	{'33F2': 100.0, '33F': 74.7, '33A': 70.4, '34': 41.7, '35B': 32.5}	126	100		33F/33A			{}	{}	33F/33A	GREEN	33F	33F	1
ERR1440280	{'20': 99.5, '13': 26.3, '09L': 25.8, '36': 25.1, '09N': 25.0}	92	99.5		20			{}	{}	20	GREEN	20	20	1
ERR1440281	{'01': 99.9, '19F': 32.6, '19F-I': 32.1, '19F-III': 31.9, '19F-II': 31.6}	128	99.9		1			{}	{}	1	GREEN	1	1	1
ERR1440282	{'17F': 99.6, '06B': 44.7, '06B-I': 44.6, '06A-III': 44.5, '06D': 43.9}	106	99.6		17F			{}	{}	17F	GREEN	17F	17F	1
ERR1440283	{'34': 98.7, '33F2': 35.8, '35B': 33.9, '33F': 30.3, '33C': 29.2}	123	98.7		34			{}	{}	34	GREEN	34	34	1
ERR1440284	{'21': 100.0, '22F': 37.1, '06A-IV': 33.5, '06A-II': 32.8, '06A-VI': 32.7}	112	100		21			{}	{}	21	GREEN	21	21	1
ERR1440285	{'22F': 99.0, '22A': 73.4, '06A': 42.8, '06A-IV': 42.6, '06B': 42.4}	140	99		22F			{}	{}	22F	GREEN	22F	22F	1
ERR1440286	{'35F': 98.8, '47F': 74.3, '34': 27.2, '35B': 26.9, '36': 23.7}	96	98.8		35F			{}	{}	35F	GREEN	35F	35F	1
ERR1440287	{'35F': 99.3, '47F': 74.6, '34': 26.7, '35B': 26.7, '29': 23.0}	124	99.3		35F			{}	{}	35F	GREEN	35F	35F	1
ERR1440288	{'31': 99.7, '41A': 57.9, '41F': 49.1, '06C-I': 37.0, '06C': 36.9}	119	99.7		31			{}	{}	31	GREEN	31	31	1
ERR1440289	{'08': 99.8, '06A-II': 25.3, '06A-VI': 25.2, '02': 24.8, '06B-II': 24.7}	128	99.8		8			{}	{}	8	GREEN	8	8	1
ERR1440290	{'08': 99.8, '06A-II': 25.5, '06A-VI': 25.4, '06B-II': 24.9, '06A-III': 24.5}	155	99.8		8			{}	{}	8	GREEN	8	8	1
ERR1440291	{'08': 99.9, '06A-II': 25.1, '06A-VI': 25.0, '02': 24.6, '06B-II': 24.5}	154	99.9		8			{}	{}	8	GREEN	8	8	1
ERR1440292	{'33F': 100.0, '33A': 97.5, '33F2': 71.3, '35C': 42.9, '42': 41.9}	146	100		33F/33A			{}	{}	33F/33A	GREEN	33F	33F	1
ERR1440293	{'24F2': 99.2, '24B': 88.6, '24F': 86.8, '24A': 71.9, '07B': 55.0}	98	99.2		24F/24B			{}	{}	24F/24B	GREEN	24F	Serogroup 24	1
ERR1440294	{'09A': 99.7, '09V': 99.5, '09N': 39.4, '09L': 37.9, '11F': 26.8}	146	99.7		9A/9V			{}	{}	9A/9V	GREEN	09V	09V	1
ERR1440295	{'09A': 99.7, '09V': 99.5, '09N': 39.3, '09L': 37.9, '06A-IV': 28.1}	139	99.7		9A/9V			{}	{}	9A/9V	GREEN	09V	09V	1
ERR1440296	{'03': 95.2, '36': 18.0, '01': 17.6, '20': 16.3, '09L': 16.1}	168	95.2		3			{}	{}	3	GREEN	3	3	1
ERR1440297	{'33F2': 99.9, '33F': 74.9, '33A': 70.6, '34': 41.7, '35B': 33.0}	123	99.9		33F/33A			{}	{}	33F/33A	GREEN	33F	33F	1
ERR1440298	{'06A': 99.9, '06A-IV': 99.5, '06B-II': 95.3, '06A-V': 93.6, '06A-III': 91.6}	117	99.9	6A_6B_6C_6D			[[1]]	{'wciN': ['a', 100.0]}	{'wciN': 'a'}	6A/6B	GREEN	06A	06A	1
ERR1440299	{'12F': 96.3, '12B': 93.3, '44': 93.1, '12A': 80.6, '46': 77.6}	128	96.3	12F_12A_12B_44_46			[[5]]	{'wciI': [2, 94.56]}	{'wciI': 2}	12F	GREEN	12F	12F	1
ERR1440300	{'18C': 91.5, '18B': 91.3, '18F': 78.2, '18A': 64.7, '19F-II': 42.8}	89	91.5		18C/18B			{}	{}	18C/18B	GREEN	18C	18C	1
ERR1440301	{'15A': 98.2, '15F': 73.5, '15C': 62.6, '15B': 62.5, '23F': 32.1}	92	98.2	15F_15A			[[11], [13], [15], [17]]	{'glf': 0, 'rmlB': 0, 'rmlD': 0, 'wcjE': 0}	{'glf': 'not_detected', 'rmlB': 'not_detected', 'rmlD': 'not_detected', 'wcjE': 'not_detected'}	15A	GREEN	15A	15A	1
ERR1440302	{'22F': 99.1, '22A': 73.4, '06A': 42.9, '06B': 42.3, '06B-II': 42.2}	138	99.1		22F			{}	{}	22F	GREEN	22F	22F	1
ERR1440303	{'09A': 99.7, '09V': 99.5, '09N': 38.3, '09L': 37.7, '06A-IV': 28.1}	96	99.7		9A/9V			{}	{}	9A/9V	GREEN	09V	09V	1
ERR1440304	{'07A': 99.7, '07F': 99.5, '19F-II': 36.7, '19F-IV': 36.2, '19F': 35.3}	112	99.7		7F/7A			{}	{}	7F/7A	GREEN	07F	07F	1
ERR1440305	{'09A': 99.7, '09V': 99.5, '09N': 39.4, '09L': 37.7, '35B': 27.1}	72	99.7		9A/9V			{}	{}	9A/9V	GREEN	09V	09V	1
ERR1440306	{'06E': 99.7, '06B-III': 99.3, '06B-I': 48.3, '06A-III': 48.1, '06A-II': 47.1}	82	99.7	6A_6B_6C_6D			[[3]]	{'wciN': ['g', 100.0]}	{'wciN': 'g'}	Serogroup_6_(6E)	GREEN	06B	06E(06B)	1
ERR1440307	{'34': 93.3, '33F2': 36.0, '35B': 32.9, '33F': 29.9, '33C': 29.0}	100	93.3		34			{}	{}	34	GREEN	34	34	1
ERR1440308	{'14': 92.0, '36': 28.7, '09L': 27.9, '09N': 27.6, '19F-II': 24.7}	230	92		14			{}	{}	14	GREEN	14	14	1
ERR1440309	{'09A': 99.7, '09V': 99.5, '09N': 39.2, '09L': 37.7, '35B': 28.2}	134	99.7		9A/9V			{}	{}	9A/9V	GREEN	09V	09V	1
ERR1440310	{'20': 99.3, '13': 26.2, '09L': 26.1, '36': 25.1, '47F': 24.9}	114	99.3		20			{}	{}	20	GREEN	20	20	1
ERR1440311	{'20': 99.5, '36': 26.3, '09L': 26.1, '13': 26.1, '09N': 25.2}	116	99.5		20			{}	{}	20	GREEN	20	20	1
ERR1440312	{'04': 99.8, '45': 34.3, '12A': 27.7, '46': 27.7, '12F': 24.4}	66	99.8		4			{}	{}	4	GREEN	4	4	1
ERR1440313	{'24F2': 99.8, '24B': 89.1, '24F': 87.7, '24A': 67.5, '07C': 54.4}	128	99.8		24F/24B			{}	{}	24F/24B	GREEN	Serogroup 24	Serogroup 24	1
ERR1440314	{'06E': 96.1, '06B-III': 96.1, '06B-I': 53.1, '06A-II': 52.8, '06A-VI': 52.8}	118	96.1	6A_6B_6C_6D			[[3]]	{'wciN': ['g', 100.0]}	{'wciN': 'g'}	Serogroup_6_(6E)	GREEN	06B	06E(06B)	1
ERR1440315	{'27': 99.8, '06B-I': 48.4, '06A-IV': 48.2, '06A-II': 47.8, '06A-III': 47.8}	169	99.8		27			{}	{}	27	GREEN	27	27	1
ERR1440316	{'20': 99.5, '36': 27.8, '47F': 27.3, '35A': 27.2, '09L': 27.1}	132	99.5		20			{}	{}	20	GREEN	20	20	1
ERR1440317	{'17F': 94.7, '06B-I': 50.7, '06A-III': 50.6, '06A-II': 50.3, '06A-VI': 50.2}	109	94.7		17F			{}	{}	17F	GREEN	17F	17F	1
ERR1440318	{'20': 99.3, '36': 26.4, '13': 26.2, '09L': 26.1, '35A': 25.7}	97	99.3		20			{}	{}	20	GREEN	20	20	1
ERR1440319	{'06B-I': 99.6, '06A-III': 97.5, '06B-II': 90.7, '06A': 89.9, '06A-V': 88.7}	117	99.6	6A_6B_6C_6D			[[1]]	{'wciN': ['a', 100.0]}	{'wciN': 'a'}	6A/6B	GREEN	06B	06B	1
ERR1440320	{'31': 99.5, '41A': 57.8, '41F': 49.5, '06A-II': 37.1, '06A-VI': 37.1}	105	99.5		31			{}	{}	31	GREEN	31	31	1
ERR1440321	{'20': 99.8, '13': 26.2, '09L': 26.1, '36': 25.6, '09N': 24.9}	119	99.8		20			{}	{}	20	GREEN	20	20	1
ERR1440322	{'21': 99.8, '22F': 37.4, '06A-IV': 35.4, '06A-II': 35.0, '06A-VI': 34.9}	93	99.8		21			{}	{}	21	GREEN	21	21	1
ERR1440323	{'38': 98.8, '25F': 84.3, '25A': 83.3, '36': 13.1, '01': 9.8}	127	98.8	25F_25A_38			[[9], [19]]	{'wcyD': ['b', 100.0], 'wcyV': 100.0}	{'wcyD': 'b', 'wcyV': 'detected'}	38	GREEN	38	38	1
ERR1440324	{'38': 98.8, '25F': 84.3, '25A': 83.3, '36': 11.8, '20': 9.1}	108	98.8	25F_25A_38			[[9], [19]]	{'wcyD': ['b', 100.0], 'wcyV': 100.0}	{'wcyD': 'b', 'wcyV': 'detected'}	38	GREEN	38	38	1
ERR1440325	{'17F': 99.5, '06B-I': 45.0, '06A-III': 44.9, '06B': 44.8, '06A-II': 44.3}	105	99.5		17F			{}	{}	17F	GREEN	17F	17F	1
ERR1440326	{'17F': 99.4, '06B-I': 45.2, '06A-III': 45.0, '06B': 44.9, '06D': 44.0}	118	99.4		17F			{}	{}	17F	GREEN	17F	17F	1
ERR1440327	{'20': 99.9, '36': 26.2, '13': 26.1, '09L': 26.0, '09N': 25.5}	72	99.9		20			{}	{}	20	GREEN	20	20	1
ERR1440328	{'17F': 99.5, '06B-I': 44.8, '06A-III': 44.7, '06B': 44.2, '06D': 43.9}	131	99.5		17F			{}	{}	17F	GREEN	17F	17F	1
ERR1440329	{'21': 100.0, '17F': 40.6, '22F': 39.6, '06A-IV': 36.3, '06A-II': 35.8}	126	100		21			{}	{}	21	GREEN	21	21	1
ERR1440330	{'17F': 99.6, '06B-I': 45.5, '06B': 45.4, '06A-III': 45.4, '06A-IV': 44.6}	109	99.6		17F			{}	{}	17F	GREEN	17F	17F	1
ERR1440331	{'21': 99.8, '22F': 38.1, '06A-IV': 35.9, '06A-II': 34.9, '06A-III': 34.8}	94	99.8		21			{}	{}	21	GREEN	21	21	1
ERR1440332	{'06A-II': 99.9, '06A-VI': 99.9, '06B-II': 91.8, '06A-V': 91.1, '06A-III': 89.7}	141	99.9	6A_6B_6C_6D			[[0]]	{'wciN': ['a: 89.84']}	{'wciN': 0}	25F_25A_38	RED	06A	06A	0
ERR1440333	{'29': 100.0, '39': 20.8, '35F': 19.7, '22F': 18.0, '35B': 16.9}	102	100		29			{}	{}	29	GREEN	29	29	1
ERR1440334	{'31': 99.7, '41A': 57.7, '41F': 49.2, '22F': 38.4, '06A-II': 37.5}	129	99.7		31			{}	{}	31	GREEN	31	31	1
ERR1440335	{'31': 99.7, '41A': 58.3, '41F': 50.3, '06C-I': 39.5, '06C': 39.4}	133	99.7		31			{}	{}	31	GREEN	31	31	1
ERR1440336	{'18A': 99.9, '17F': 65.8, '09A': 60.9, '09V': 60.8, '18B': 58.9}	103	99.9		18A			{}	{}	18A	GREEN	18A	18A	1
ERR1440337	{'17F': 93.6, '06B-I': 46.9, '06A-III': 46.6, '06A': 45.4, '06A-II': 45.0}	206	93.6		17F			{}	{}	17F	GREEN	17F	17F	1
ERR1440338	{'34': 93.0, '33F2': 34.7, '35B': 32.4, '33F': 29.2, '33C': 28.0}	123	93		34			{}	{}	34	GREEN	34	34	1
ERR1440339	{'21': 99.5, '22F': 36.0, '06A-IV': 34.1, '06A-II': 33.4, '06A-VI': 33.3}	93	99.5		21			{}	{}	21	GREEN	21	21	1
ERR1440340	{'23F': 95.8, '23A': 65.3, '23B': 49.1, '28A': 48.0, '28F': 46.9}	129	95.8		23F			{}	{}	23F	GREEN	23F	23F	1
ERR1440341	{'06E': 99.9, '06B-III': 99.5, '06B-I': 49.5, '06A-III': 49.1, '06A-II': 48.5}	180	99.9	6A_6B_6C_6D			[[3]]	{'wciN': ['g', 100.0]}	{'wciN': 'g'}	Serogroup_6_(6E)	GREEN	06B	06E(06B)	1
ERR1440342	{'38': 99.5, '25F': 84.8, '25A': 83.8, '19F': 42.2, '19F-I': 41.6}	82	99.5	25F_25A_38			[[9], [19]]	{'wcyD': ['b', 100.0], 'wcyV': 100.0}	{'wcyD': 'b', 'wcyV': 'detected'}	38	GREEN	38	38	1
ERR1440343	{'04': 99.7, '45': 36.0, '12A': 27.0, '46': 26.9, '12F': 24.1}	95	99.7		4			{}	{}	4	GREEN	4	4	1
ERR1440344	{'20': 93.7, '47F': 25.9, '09L': 25.6, '35A': 25.6, '13': 25.0}	78	93.7		20			{}	{}	20	GREEN	20	20	1
ERR1440345	{'31': 99.8, '41A': 57.5, '41F': 49.2, '06A-II': 37.0, '06A-VI': 37.0}	95	99.8		31			{}	{}	31	GREEN	31	31	1
ERR1440346	{'17F': 94.8, '23B': 75.0, '23F': 56.2, '06B-I': 51.0, '06A-IV': 50.9}	61	94.8		17F			{}	{}	17F	GREEN	17F	17F	1
ERR1440347	{'19F-I': 99.6, '19F': 97.2, '19F-III': 97.2, '19F-II': 94.3, '19F-IV': 90.3}	112	99.6		19F			{}	{}	19F	GREEN	19F	19F	1
ERR1440348	{'31': 99.7, '41A': 57.5, '41F': 49.4, '06A-II': 37.5, '06A-VI': 37.5}	81	99.7		31			{}	{}	31	GREEN	31	31	1
ERR1440349	{'38': 99.5, '25F': 84.7, '25A': 83.8, '31': 19.0, '20': 14.4}	104	99.5	25F_25A_38			[[9], [19]]	{'wcyD': ['b', 100.0], 'wcyV': 100.0}	{'wcyD': 'b', 'wcyV': 'detected'}	38	GREEN	38	38	1
ERR1440350	{'21': 100.0, '22F': 38.4, '06A-IV': 35.2, '06A-II': 34.8, '06A-VI': 34.7}	192	100		21			{}	{}	21	GREEN	21	21	1
ERR1440351	{'19F-II': 99.1, '19F': 95.7, '19F-III': 94.2, '19F-I': 94.0, '19F-IV': 94.0}	174	99.1		19F			{}	{}	19F	GREEN	19F	19F	1
ERR1440352	{'12A': 94.2, '12B': 93.1, '46': 91.9, '12F': 87.6, '44': 84.8}	147	94.2	12F_12A_12B_44_46			[[4]]	{'wciI': [1, 99.3]}	{'wciI': 1}	12A/12B/44/46	GREEN	12A	Failed	1
ERR1440353	{'01': 8.6, '35B': 8.5, '22F': 8.2, '34': 8.2, '45': 7.7}	929	8.6		Below 20% hit - possible acapsular organism, check species identity and sequence quality.			{}	{}	Below 20% hit - possible acapsular organism, check species identity and sequence quality.	RED	NTR	Failed	1
ERR1440354	{'38': 99.4, '25F': 84.8, '25A': 83.8, '19F-II': 28.0, '19F-III': 27.3}	133	99.4	25F_25A_38			[[9], [19]]	{'wcyD': ['b', 100.0], 'wcyV': 100.0}	{'wcyD': 'b', 'wcyV': 'detected'}	38	GREEN	38	38	1
ERR1440355	{'31': 99.6, '41A': 57.3, '41F': 49.2, '22F': 37.7, '06C-I': 37.7}	112	99.6		31			{}	{}	31	GREEN	31	31	1
ERR1440356	{'17F': 99.6, '06B-I': 44.7, '06B': 44.4, '06A-III': 44.4, '06D': 44.1}	108	99.6		17F			{}	{}	17F	GREEN	17F	17F	1
ERR1440357	{'24F2': 99.6, '24B': 88.8, '24F': 87.2, '24A': 71.2, '07B': 55.4}	134	99.6		24F/24B			{}	{}	24F/24B	GREEN	Serogroup 24	Serogroup 24	1
ERR1440358	{'27': 99.7, '06B-I': 42.6, '06A-II': 42.1, '06A-III': 42.1, '06A-VI': 42.0}	138	99.7		27			{}	{}	27	GREEN	27	27	1
ERR1440359	{'19A': 99.4, '19A-III': 99.2, '19A-I': 86.3, '19A-II': 84.2, '19AF': 57.9}	129	99.4	19A_19AF			[[6]]	{'wzy': [1, 100.0]}	{'wzy': 1}	19A	GREEN	19A	19A	1
ERR1440360	{'09A': 98.5, '09V': 98.3, '09N': 38.7, '09L': 37.6, '22F': 29.3}	149	98.5		9A/9V			{}	{}	9A/9V	GREEN	09V	09V	1
ERR1440361	{'19F': 94.4, '19F-I': 93.7, '19F-III': 92.8, '19F-II': 91.5, '19F-IV': 88.0}	125	94.4		19F			{}	{}	19F	GREEN	19F	19F	1
ERR1440362	{'17F': 99.6, '06B-I': 44.6, '06B': 44.5, '06A-III': 44.5, '06D': 43.8}	129	99.6		17F			{}	{}	17F	GREEN	17F	17F	1
ERR1440363	{'18C': 99.9, '18B': 99.8, '18F': 77.5, '18A': 64.7, '16F': 40.9}	101	99.9		18C/18B			{}	{}	18C/18B	GREEN	18C	18C	1
ERR1440364	{'09A': 99.8, '09V': 99.5, '09N': 38.7, '09L': 37.0, '06A-IV': 27.9}	117	99.8		9A/9V			{}	{}	9A/9V	GREEN	09V	09V	1
ERR1440365	{'20': 99.5, '13': 28.4, '09L': 26.9, '36': 26.5, '09N': 26.0}	62	99.5		20			{}	{}	20	GREEN	20	20	1
ERR1440366	{'13': 83.9, '36': 32.9, '14': 27.2, '15B': 26.7, '15C': 26.4}	61	83.9		13			{}	{}	13	AMBER	13	13	1
ERR1440367	{'35F': 99.3, '47F': 75.2, '34': 28.2, '35B': 28.2, '36': 25.8}	45	99.3		35F			{}	{}	35F	GREEN	35F	35F	1
ERR1440368	{'20': 99.9, '35F': 42.9, '47F': 41.2, '13': 30.4, '36': 29.0}	168	99.9		20			{}	{}	20	GREEN	20	20	1
ERR1440369	{'10F': 98.3, '10C': 81.2, '20': 41.3, '10B': 26.8, '47F': 26.3}	159	98.3		10F			{}	{}	10F	GREEN	10F	10F	1
ERR1440370	{'01': 99.9, '19F': 33.0, '19F-I': 32.5, '19F-III': 32.3, '19F-II': 32.0}	146	99.9		1			{}	{}	1	GREEN	1	1	1
ERR1440371	{'20': 99.5, '13': 26.1, '09L': 26.0, '36': 25.2, '09N': 24.8}	96	99.5		20			{}	{}	20	GREEN	20	20	1
ERR1440372	{'31': 99.8, '41A': 58.6, '41F': 50.2, '06C-I': 38.4, '06C': 38.3}	128	99.8		31			{}	{}	31	GREEN	31	31	1
ERR1440373	{'10A': 99.8, '10B': 67.0, '10C': 28.0, '10F': 18.4, '22F': 17.1}	155	99.8		10A			{}	{}	10A	GREEN	10A	10A	1
ERR1440374	{'35A': 93.8, '35C': 84.3, '42': 83.5, '33F': 41.8, '33A': 41.7}	90	93.8		35A/35C/42			{}	{}	35A/35C/42	GREEN	35A	35A	1
ERR1440375	{'10A': 94.2, '10B': 65.5, '10C': 29.1, '10F': 19.5, '47A': 16.7}	117	94.2		10A			{}	{}	10A	GREEN	10A	10A	1
ERR1440376	{'20': 99.4, '13': 26.1, '09L': 26.0, '36': 25.4, '47F': 24.9}	128	99.4		20			{}	{}	20	GREEN	20	20	1
ERR1440377	{'01': 99.9, '19F': 33.4, '19F-I': 33.2, '19F-II': 32.7, '19F-III': 32.7}	121	99.9		1			{}	{}	1	GREEN	1	1	1
ERR1440378	{'18C': 97.4, '18B': 97.3, '18F': 75.7, '18A': 63.2, '16F': 39.1}	66	97.4		18C/18B			{}	{}	18C/18B	GREEN	18C	18C	1
ERR1440379	{'07C': 99.1, '07B': 74.3, '40': 72.3, '24B': 49.0, '24F': 49.0}	116	99.1		7C			{}	{}	7C	GREEN	07C	07C	1
ERR1440380	{'35F': 99.1, '47F': 74.4, '34': 27.5, '35B': 27.4, '36': 23.0}	86	99.1		35F			{}	{}	35F	GREEN	35F	35F	1
ERR1440381	{'17F': 99.8, '06B-I': 46.6, '06A-III': 46.3, '06B': 45.2, '06D': 44.8}	142	99.8		17F			{}	{}	17F	GREEN	17F	17F	1
ERR1440382	{'23F': 92.7, '23A': 61.6, '28A': 48.7, '06A-IV': 47.3, '23B': 47.1}	110	92.7		23F			{}	{}	23F	GREEN	23F	23F	1
ERR1440383	{'21': 95.9, '22F': 39.1, '06A-II': 33.2, '06A-VI': 33.1, '06A-III': 32.9}	143	95.9		21			{}	{}	21	GREEN	21	21	1
ERR1440384	{'21': 100.0, '22F': 39.3, '06A-IV': 37.9, '06A-II': 37.4, '06A-VI': 37.3}	136	100		21			{}	{}	21	GREEN	21	21	1
ERR1440385	{'35F': 99.3, '47F': 74.6, '34': 28.3, '35B': 28.2, '36': 24.1}	144	99.3		35F			{}	{}	35F	GREEN	35F	35F	1
ERR1440386	{'09A': 99.7, '09V': 99.5, '09N': 39.2, '09L': 37.0, '35B': 27.0}	156	99.7		9A/9V			{}	{}	9A/9V	GREEN	09V	09V	1
ERR1440387	{'17F': 99.6, '06B': 44.7, '06B-I': 44.5, '06A-III': 44.4, '06D': 44.0}	121	99.6		17F			{}	{}	17F	GREEN	17F	17F	1
ERR1440388	{'10A': 100.0, '10B': 68.4, '35F': 37.2, '47F': 33.3, '10C': 28.9}	76	100		10A			{}	{}	10A	GREEN	10A	10A	1
ERR1440389	{'19F': 96.0, '19F-I': 96.0, '19F-III': 94.4, '19F-II': 92.9, '19F-IV': 89.3}	122	96		19F			{}	{}	19F	GREEN	19F	19F	1
ERR1440390	{'11D': 79.6, '11A': 78.3, '11F': 46.2, '11B': 35.0, '11C': 31.0}	121	79.6		11A/11D			{}	{}	11A/11D	AMBER	11A	11A	1
ERR1440391	{'23B': 84.5, '23F': 64.0, '23A': 58.2, '23B1': 51.2, '06A-IV': 37.0}	148	84.5		23B			{}	{}	23B	AMBER	23F	Failed	0
ERR1440392	{'31': 99.5, '11D': 77.6, '11A': 75.9, '41A': 62.2, '41F': 53.1}	90	99.5		31			{}	{}	31	GREEN	31	31	1
ERR1440393	{'09A': 98.5, '09V': 98.3, '09N': 38.4, '09L': 36.8, '11F': 26.7}	133	98.5		9A/9V			{}	{}	9A/9V	GREEN	09V	09V	1
ERR1440394	{'11D': 99.7, '11A': 96.9, '11F': 42.3, '11C': 35.8, '11B': 34.4}	71	99.7		11A/11D			{}	{}	11A/11D	GREEN	11A	11A	1
ERR1440395	{'10A': 100.0, '10B': 67.4, '10C': 27.8, '10F': 18.2, '22F': 15.9}	146	100		10A			{}	{}	10A	GREEN	10A	10A	1
ERR1440396	{'31': 99.8, '41A': 57.7, '41F': 49.6, '06A-II': 36.9, '06A-VI': 36.9}	124	99.8		31			{}	{}	31	GREEN	31	31	1
ERR1440397	{'31': 99.5, '41A': 57.4, '41F': 49.7, '06C-I': 37.6, '06C': 37.5}	96	99.5		31			{}	{}	31	GREEN	31	31	1
ERR1440398	{'10A': 95.7, '10B': 65.9, '10C': 30.8, '47A': 21.3, '10F': 21.1}	105	95.7		10A			{}	{}	10A	GREEN	10A	10A	1
ERR1440399	{'11D': 100.0, '11A': 97.2, '11F': 44.2, '11C': 36.2, '11B': 34.7}	86	100		11A/11D			{}	{}	11A/11D	GREEN	11A	11A	1
ERR1440400	{'10A': 94.1, '10B': 65.1, '10C': 29.4, '10F': 19.7, '47A': 17.9}	117	94.1		10A			{}	{}	10A	GREEN	10A	10A	1
ERR1440401	{'11D': 100.0, '11A': 97.2, '11F': 42.7, '11C': 36.1, '11B': 34.5}	77	100		11A/11D			{}	{}	11A/11D	GREEN	11A	11A	1
ERR1440402	{'10A': 99.9, '10B': 66.9, '10C': 27.7, '10F': 18.1, '22F': 16.9}	103	99.9		10A			{}	{}	10A	GREEN	10A	10A	1
ERR1440403	{'20': 99.5, '09L': 26.1, '13': 26.1, '36': 25.2, '47F': 25.2}	140	99.5		20			{}	{}	20	GREEN	20	20	1
ERR1440404	{'35F': 99.3, '47F': 75.3, '34': 29.1, '35B': 29.1, '36': 23.1}	154	99.3		35F			{}	{}	35F	GREEN	35F	35F	1
ERR1440405	{'35F': 99.2, '47F': 74.3, '34': 26.7, '35B': 26.7, '36': 22.8}	45	99.2		35F			{}	{}	35F	GREEN	35F	35F	1
ERR1440406	{'35B': 99.8, '34': 34.1, '33F': 34.0, '35C': 33.6, '35A': 33.2}	77	99.8		35B/35D			{}	{}	35B/35D	GREEN	35B	35B	1
ERR1440407	{'20': 99.5, '13': 26.2, '09L': 25.7, '47F': 25.3, '36': 25.2}	82	99.5		20			{}	{}	20	GREEN	20	20	1
ERR1440408	{'10A': 93.9, '10B': 64.7, '10C': 29.0, '10F': 19.4, '47A': 16.4}	59	93.9		10A			{}	{}	10A	GREEN	10A	10A	1
ERR1440409	{'10A': 94.0, '10B': 64.8, '10C': 29.7, '10F': 20.1, '47A': 16.3}	50	94		10A			{}	{}	10A	GREEN	10A	10A	1
ERR1440410	{'31': 99.7, '41A': 57.7, '41F': 49.1, '06A-II': 37.9, '06A-VI': 37.9}	90	99.7		31			{}	{}	31	GREEN	31	31	1
ERR1440411	{'23A': 97.5, '23F': 68.9, '23B': 40.2, '19F-II': 39.7, '15B': 39.5}	46	97.5		23A			{}	{}	23A	GREEN	23A	23A	1
ERR1440412	{'23A': 99.7, '23F': 68.4, '23B': 44.2, '19F-II': 37.9, '15B': 37.2}	63	99.7		23A			{}	{}	23A	GREEN	23A	23A	1
ERR1440413	{'35F': 99.3, '47F': 75.1, '34': 27.1, '35B': 26.7, '36': 23.1}	103	99.3		35F			{}	{}	35F	GREEN	35F	35F	1
ERR1440414	{'06B-I': 99.6, '06A-III': 97.5, '06B-II': 90.2, '06A': 89.9, '06A-V': 88.3}	110	99.6	6A_6B_6C_6D			[[1]]	{'wciN': ['a', 100.0]}	{'wciN': 'a'}	6A/6B	GREEN	06B	06B	1
ERR1440415	{'10A': 93.9, '10B': 65.0, '10C': 29.1, '10F': 19.4, '47A': 16.6}	69	93.9		10A			{}	{}	10A	GREEN	10A	10A	1
ERR1440416	{'17F': 99.3, '06A-III': 45.7, '06B-I': 45.7, '06D': 44.7, '06B': 44.6}	56	99.3		17F			{}	{}	17F	GREEN	17F	17F	1
ERR1440417	{'23F': 94.2, '23A': 65.0, '28A': 49.3, '23B': 47.5, '06A-III': 46.7}	76	94.2		23F			{}	{}	23F	GREEN	23F	23F	1
ERR1440418	{'35B': 99.9, '33F': 34.1, '34': 33.9, '35C': 33.9, '42': 33.2}	65	99.9		35B/35D			{}	{}	35B/35D	GREEN	35B	35B	1
ERR1440419	{'20': 99.5, '13': 26.5, '09L': 26.1, '09N': 25.3, '36': 25.3}	36	99.5		20			{}	{}	20	GREEN	20	20	1
ERR1440420	{'23A': 99.5, '23F': 67.4, '23B': 44.0, '19F-II': 38.4, '19F-IV': 37.5}	30	99.5		23A			{}	{}	23A	GREEN	23A	23A	1
ERR1440421	{'10A': 99.9, '10B': 67.0, '10C': 28.4, '10F': 18.6, '22F': 18.0}	98	99.9		10A			{}	{}	10A	GREEN	10A	10A	1
ERR1440422	{'10F': 98.2, '10C': 81.0, '10B': 23.0, '10A': 20.3, '22F': 17.0}	133	98.2		10F			{}	{}	10F	GREEN	10F	10F	1
ERR1440423	{'10A': 99.9, '10B': 66.8, '10C': 27.8, '10F': 18.2, '22F': 16.0}	156	99.9		10A			{}	{}	10A	GREEN	10A	10A	1
ERR1440424	{'10A': 99.9, '10B': 67.2, '10C': 27.5, '10F': 17.9, '22F': 15.7}	102	99.9		10A			{}	{}	10A	GREEN	10A	10A	1
ERR1440425	{'06E': 97.5, '06B-III': 97.5, '06A-III': 48.0, '06B-I': 47.7, '06A-II': 47.3}	109	97.5	6A_6B_6C_6D			[[3]]	{'wciN': ['g', 100.0]}	{'wciN': 'g'}	Serogroup_6_(6E)	GREEN	06A	06E(06A)	1
ERR1440426	{'11D': 100.0, '11A': 97.2, '11F': 42.2, '11C': 36.1, '11B': 34.5}	71	100		11A/11D			{}	{}	11A/11D	GREEN	11A	11A	1
ERR1440427	{'38': 99.5, '25F': 84.8, '25A': 83.8, '36': 13.8, '20': 8.8}	84	99.5	25F_25A_38			[[9], [19]]	{'wcyD': ['b', 100.0], 'wcyV': 100.0}	{'wcyD': 'b', 'wcyV': 'detected'}	38	GREEN	38	38	1
ERR1440428	{'11D': 100.0, '11A': 97.2, '11F': 43.1, '11C': 36.3, '11B': 34.9}	108	100		11A/11D			{}	{}	11A/11D	GREEN	11A	11A	1
ERR1440429	{'10A': 94.0, '10B': 64.8, '10C': 29.1, '10F': 19.8, '47A': 16.5}	48	94		10A			{}	{}	10A	GREEN	10A	10A	1
ERR1440430	{'17F': 99.5, '06B-I': 44.4, '06B': 44.3, '06A-III': 44.3, '06D': 44.0}	43	99.5		17F			{}	{}	17F	GREEN	17F	17F	1
ERR1440431	{'10A': 100.0, '10B': 66.9, '10C': 27.5, '10F': 17.9, '22F': 15.7}	60	100		10A			{}	{}	10A	GREEN	10A	10A	1
ERR1440432	{'14': 91.6, '09L': 28.2, '09N': 27.8, '36': 27.6, '19F-II': 27.1}	136	91.6		14			{}	{}	14	GREEN	14	14	1
ERR1440433	{'23B': 99.5, '23B1': 64.7, '23F': 45.9, '23A': 40.1, '06A-IV': 36.7}	86	99.5		23B			{}	{}	23B	GREEN	23F	23B	1
ERR1440434	{'11D': 100.0, '11A': 97.2, '11F': 42.7, '11C': 36.2, '11B': 34.7}	91	100		11A/11D			{}	{}	11A/11D	GREEN	11A	11A	1
ERR1440435	{'23B1': 99.8, '23B': 55.7, '19A-II': 36.2, '19A-I': 36.0, '19AF': 31.3}	111	99.8		23B			{}	{}	23B	GREEN	23F	23B1	1
ERR1440436	{'17F': 99.1, '06B': 44.7, '06B-I': 44.0, '06A-III': 43.9, '06A-I': 43.8}	114	99.1		17F			{}	{}	17F	GREEN	17F	17F	1
ERR1440437	{'07A': 99.7, '07F': 99.5, '19F-II': 36.8, '19F-IV': 36.1, '19F': 35.4}	118	99.7		7F/7A			{}	{}	7F/7A	GREEN	07A	07A	1
ERR1440438	{'11D': 100.0, '11A': 97.2, '11F': 42.3, '11C': 36.2, '11B': 34.9}	34	100		11A/11D			{}	{}	11A/11D	GREEN	11A	11A	1
ERR1440439	{'34': 93.0, '33F2': 36.0, '35B': 32.4, '33F': 29.2, '35F': 28.8}	48	93		34			{}	{}	34	GREEN	35F	35F	0
ERR1440440	{'38': 99.5, '25F': 84.7, '25A': 83.7, '36': 11.9, '20': 8.8}	111	99.5	25F_25A_38			[[9], [19]]	{'wcyD': ['b', 100.0], 'wcyV': 100.0}	{'wcyD': 'b', 'wcyV': 'detected'}	38	GREEN	38	38	1
ERR1440441	{'35B': 100.0, '34': 34.7, '33F': 34.3, '35C': 33.6, '35A': 33.2}	172	100		35B/35D			{}	{}	35B/35D	GREEN	35B	35B	1
ERR1440442	{'38': 99.5, '25F': 84.8, '25A': 83.8, '36': 12.7, '20': 8.6}	115	99.5	25F_25A_38			[[9], [19]]	{'wcyD': ['b', 100.0], 'wcyV': 100.0}	{'wcyD': 'b', 'wcyV': 'detected'}	38	GREEN	38	Failed	1
ERR1440443	{'11D': 99.7, '11A': 97.1, '11F': 43.0, '11C': 36.5, '11B': 35.0}	117	99.7		11A/11D			{}	{}	11A/11D	GREEN	11A	11A	1
ERR1440444	{'23A': 99.5, '23F': 68.0, '23B': 44.2, '19F-II': 37.7, '19F': 37.4}	98	99.5		23A			{}	{}	23A	GREEN	23A	23A	1
ERR1440445	{'31': 99.6, '41A': 58.3, '41F': 49.4, '22F': 37.6, '06A-II': 37.6}	56	99.6		31			{}	{}	31	GREEN	31	31	1
ERR1440446	{'33F': 100.0, '33A': 97.5, '33F2': 71.2, '35C': 42.8, '42': 41.8}	41	100		33F/33A			{}	{}	33F/33A	GREEN	33F	33F	1
ERR1440447	{'19F-I': 97.7, '19F-II': 95.1, '19F-III': 95.0, '19F': 94.9, '19F-IV': 90.7}	75	97.7		19F			{}	{}	19F	GREEN	19F	19F	1
ERR1440448	{'33F': 100.0, '33A': 97.5, '33F2': 71.7, '35C': 42.9, '42': 41.9}	110	100		33F/33A			{}	{}	33F/33A	GREEN	33F	33F	1
ERR1440449	{'18A': 100.0, '18F': 58.7, '18B': 58.3, '18C': 58.3, '06B-I': 56.6}	115	100		18A			{}	{}	18A	GREEN	18A	18A	1
ERR1440450	{'31': 99.6, '41A': 57.3, '41F': 49.0, '06A-II': 37.0, '06A-VI': 37.0}	122	99.6		31			{}	{}	31	GREEN	31	31	1
ERR1440451	{'21': 100.0, '22F': 37.3, '06A-IV': 33.4, '06A-II': 33.1, '06A-VI': 33.0}	103	100		21			{}	{}	21	GREEN	21	21	1
ERR1440452	{'10A': 99.9, '10B': 67.7, '10C': 28.3, '10F': 18.7, '22F': 16.0}	125	99.9		10A			{}	{}	10A	GREEN	10A	10A	1
ERR1440453	{'16F': 96.3, '19F-IV': 45.7, '19F-II': 45.1, '19F': 44.5, '19F-I': 43.8}	112	96.3		16F			{}	{}	16F	GREEN	11A	16F	1
ERR1440454	{'10A': 94.1, '10B': 65.7, '10C': 29.4, '10F': 20.2, '47A': 16.7}	103	94.1		10A			{}	{}	10A	GREEN	10A	10A	1
ERR1440455	{'10A': 99.9, '10B': 67.3, '10C': 29.0, '10F': 19.4, '22F': 16.3}	136	99.9		10A			{}	{}	10A	GREEN	10A	10A	1
ERR1440456	{'10A': 99.9, '10B': 67.1, '10C': 27.7, '10F': 18.0, '22F': 16.8}	112	99.9		10A			{}	{}	10A	GREEN	10A	10A	1
ERR1440457	{'24F2': 99.2, '24B': 88.0, '24F': 86.9, '24A': 71.6, '07B': 54.9}	97	99.2		24F/24B			{}	{}	24F/24B	GREEN	Serogroup 24	Serogroup 24	1
ERR1440458	{'38': 90.6, '25F': 86.6, '25A': 85.6, '36': 13.4, '20': 10.7}	98	90.6	25F_25A_38			[[0], [18]]	{'wcyD': ['b: 23.33'], 'wcyV': 5.4}	{'wcyD': 0, 'wcyV': 'not_detected'}	25F_25A_38	RED	38	38	0
ERR1440459	{'16F': 96.5, '19F-IV': 45.0, '19F-II': 44.0, '19F': 43.0, '19F-I': 42.4}	104	96.5		16F			{}	{}	16F	GREEN	16F	16F	1
ERR1440460	{'11D': 99.9, '11A': 97.3, '11F': 42.8, '11C': 36.0, '11B': 34.5}	49	99.9		11A/11D			{}	{}	11A/11D	GREEN	11A	11A	1
ERR1440461	{'33F2': 100.0, '33F': 76.1, '33A': 71.7, '34': 43.3, '35B': 33.5}	96	100		33F/33A			{}	{}	33F/33A	GREEN	33F	33F	1
ERR1440462	{'23A': 99.7, '23F': 67.5, '23B': 44.0, '19F-II': 38.0, '15B': 37.5}	101	99.7		23A			{}	{}	23A	GREEN	23A	23A	1
ERR1440463	{'10A': 99.9, '10B': 67.2, '10C': 28.6, '10F': 19.1, '22F': 15.9}	104	99.9		10A			{}	{}	10A	GREEN	10A	10A	1
ERR1440464	{'38': 99.5, '25F': 85.1, '25A': 84.2, '36': 13.7, '20': 9.4}	138	99.5	25F_25A_38			[[9], [19]]	{'wcyD': ['b', 100.0], 'wcyV': 100.0}	{'wcyD': 'b', 'wcyV': 'detected'}	38	GREEN	38	38	1
ERR1440465	{'38': 99.2, '25F': 84.7, '25A': 83.7, '36': 13.0, '20': 9.2}	121	99.2	25F_25A_38			[[9], [19]]	{'wcyD': ['b', 100.0], 'wcyV': 100.0}	{'wcyD': 'b', 'wcyV': 'detected'}	38	GREEN	38	38	1
ERR1440466	{'10A': 99.9, '10B': 67.3, '10C': 27.8, '10F': 18.3, '22F': 15.9}	131	99.9		10A			{}	{}	10A	GREEN	10A	10A	1
ERR1440467	{'33F2': 100.0, '33F': 81.3, '33A': 78.4, '34': 43.4, '35B': 34.0}	132	100		33F/33A			{}	{}	33F/33A	GREEN	33F	33F	1
ERR1440468	{'33F': 100.0, '33A': 97.5, '33F2': 71.3, '35C': 42.8, '42': 41.8}	88	100		33F/33A			{}	{}	33F/33A	GREEN	33F	33F	1
ERR1440469	{'04': 99.8, '45': 33.7, '12A': 26.9, '46': 26.8, '12F': 23.5}	110	99.8		4			{}	{}	4	GREEN	4	4	1
ERR1440470	{'20': 99.5, '13': 26.1, '09L': 25.6, '36': 25.1, '47F': 25.1}	82	99.5		20			{}	{}	20	GREEN	20	20	1
ERR1440471	{'27': 99.4, '06B-I': 42.7, '22F': 42.3, '06A-III': 42.3, '06C': 41.8}	101	99.4		27			{}	{}	27	GREEN	27	27	1
ERR1440472	{'11D': 100.0, '11A': 97.2, '11F': 43.8, '11C': 35.9, '11B': 34.4}	97	100		11A/11D			{}	{}	11A/11D	GREEN	11A	11A	1
ERR1440473	{'35F': 99.3, '47F': 74.6, '34': 26.9, '35B': 26.9, '36': 24.8}	85	99.3		35F			{}	{}	35F	GREEN	35F	35F	1
ERR1440474	{'31': 99.6, '41A': 57.6, '41F': 50.5, '06C-I': 38.0, '06C': 37.9}	83	99.6		31			{}	{}	31	GREEN	31	31	1
ERR1440475	{'20': 99.5, '13': 26.1, '09L': 25.6, '36': 25.1, '09N': 24.7}	91	99.5		20			{}	{}	20	GREEN	20	20	1
ERR1440476	{'33F': 100.0, '33A': 97.5, '33F2': 71.3, '35C': 42.8, '42': 41.8}	95	100		33F/33A			{}	{}	33F/33A	GREEN	33F	33F	1
ERR1440477	{'20': 99.5, '13': 26.3, '09L': 25.9, '36': 25.9, '09N': 25.0}	106	99.5		20			{}	{}	20	GREEN	20	20	1
ERR1440478	{'17F': 99.6, '06B-I': 44.9, '06A-III': 44.8, '06B': 44.6, '06D': 43.9}	129	99.6		17F			{}	{}	17F	GREEN	17F	17F	1
ERR1440479	{'33F': 99.8, '33A': 97.3, '33F2': 71.2, '35C': 42.6, '42': 41.6}	116	99.8		33F/33A			{}	{}	33F/33A	GREEN	33F	33F	1
ERR1440480	{'21': 96.0, '22F': 38.6, '06A-II': 35.0, '06A-VI': 34.9, '06A-III': 34.6}	136	96		21			{}	{}	21	GREEN	21	21	1
ERR1440481	{'33F': 100.0, '33A': 99.7, '33F2': 71.8, '35C': 43.0, '42': 42.0}	116	100		33F/33A			{}	{}	33F/33A	GREEN	33F	33F	1
ERR1440482	{'23A': 99.6, '23F': 67.6, '23B': 44.0, '19F-II': 37.9, '15B': 37.5}	81	99.6		23A			{}	{}	23A	GREEN	23A	23A	1
ERR1440483	{'10A': 94.2, '10B': 65.4, '10C': 29.9, '10F': 20.3, '22F': 17.1}	94	94.2		10A			{}	{}	10A	GREEN	10A	10A	1
ERR1440484	{'01': 99.7, '19F': 32.8, '19F-I': 32.3, '19F-III': 32.1, '19F-II': 31.8}	137	99.7		1			{}	{}	1	GREEN	1	1	1
ERR1440485	{'11D': 99.9, '11A': 97.2, '11F': 42.5, '11C': 36.3, '11B': 34.8}	69	99.9		11A/11D			{}	{}	11A/11D	GREEN	11A	11A	1
ERR1440486	{'11D': 99.9, '11A': 97.1, '11F': 43.6, '11C': 37.2, '11B': 35.5}	86	99.9		11A/11D			{}	{}	11A/11D	GREEN	11A	11A	1
ERR1440487	{'33F': 100.0, '33A': 97.5, '33F2': 71.5, '35C': 42.9, '42': 41.9}	87	100		33F/33A			{}	{}	33F/33A	GREEN	33F	33F	1
ERR1440488	{'16F': 96.6, '19F-IV': 44.7, '19F-II': 43.9, '19F': 42.7, '28F': 42.5}	96	96.6		16F			{}	{}	16F	GREEN	16F	16F	1
ERR1440489	{'17F': 99.6, '06B-I': 45.0, '06A-III': 44.7, '06B': 44.6, '06D': 44.3}	113	99.6		17F			{}	{}	17F	GREEN	17F	17F	1
ERR1440490	{'17F': 99.6, '06B-I': 45.4, '06A-III': 45.3, '06B': 44.8, '06D': 44.3}	113	99.6		17F			{}	{}	17F	GREEN	17F	17F	1
ERR1440491	{'23A': 99.7, '23F': 67.9, '23B': 44.3, '19F-II': 38.2, '19F': 37.7}	95	99.7		23A			{}	{}	23A	GREEN	23A	23A	1
ERR1440492	{'16F': 96.6, '19F-IV': 45.9, '19F-II': 45.0, '19F': 44.0, '19F-I': 43.4}	87	96.6		16F			{}	{}	16F	GREEN	16F	16F	1
ERR1440493	{'23A': 99.2, '23F': 68.6, '23B': 44.1, '19F-II': 38.9, '15B': 38.1}	38	99.2		23A			{}	{}	23A	GREEN	23A	23A	1
ERR1440494	{'16F': 96.7, '19F-IV': 45.3, '19F-II': 44.4, '28F': 44.2, '19F': 43.3}	104	96.7		16F			{}	{}	16F	GREEN	16F	16F	1
ERR1440495	{'23A': 99.7, '23F': 70.1, '23B': 44.9, '19F-II': 39.8, '19F': 39.0}	91	99.7		23A			{}	{}	23A	GREEN	23A	23A	1
ERR1440496	{'38': 99.3, '25F': 84.7, '25A': 83.7, '10A': 21.0, '36': 18.9}	110	99.3	25F_25A_38			[[9], [19]]	{'wcyD': ['b', 100.0], 'wcyV': 100.0}	{'wcyD': 'b', 'wcyV': 'detected'}	38	GREEN	38	38	1
ERR1440497	{'07A': 99.7, '07F': 99.5, '19F-IV': 37.0, '19F-II': 36.9, '19F': 35.6}	95	99.7		7F/7A			{}	{}	7F/7A	GREEN	07F	07F	1
ERR1440498	{'23F': 99.4, '23A': 65.8, '28A': 48.7, '23B': 48.0, '06A-III': 46.8}	126	99.4		23F			{}	{}	23F	GREEN	23F	23F	1
ERR1440499	{'11D': 100.0, '11A': 97.2, '11F': 44.2, '11C': 36.6, '11B': 35.2}	117	100		11A/11D			{}	{}	11A/11D	GREEN	11A	11A	1
ERR1440500	{'35B': 100.0, '33F': 34.0, '35C': 33.5, '34': 33.4, '35A': 33.1}	109	100		35B/35D			{}	{}	35B/35D	GREEN	35B	35B	1
ERR1440501	{'07A': 99.7, '07F': 99.5, '19F-II': 37.5, '19F-IV': 37.0, '19F': 36.0}	135	99.7		7F/7A			{}	{}	7F/7A	GREEN	07A	07F	1
ERR1440502	{'07A': 99.7, '07F': 99.5, '19F-II': 37.0, '19F-IV': 36.6, '19F-I': 35.8}	157	99.7		7F/7A			{}	{}	7F/7A	GREEN	07F	07F	1
ERR1440503	{'18A': 99.9, '18B': 54.5, '18C': 54.5, '18F': 54.1, '19F-IV': 37.6}	72	99.9		18A			{}	{}	18A	GREEN	18A	18A	1
ERR1440504	{'35F': 98.8, '47F': 74.3, '34': 27.7, '35B': 27.4, '29': 23.6}	88	98.8		35F			{}	{}	35F	GREEN	35F	35F	1
ERR1440505	{'07A': 99.7, '07F': 99.5, '19F-II': 38.8, '19F-IV': 37.8, '19F': 37.2}	130	99.7		7F/7A			{}	{}	7F/7A	GREEN	07F	07F	1
ERR1440506	{'35F': 99.3, '47F': 74.7, '35B': 27.5, '34': 27.0, '36': 23.6}	139	99.3		35F			{}	{}	35F	GREEN	35F	35F	1
ERR1440507	{'38': 99.5, '25F': 84.9, '25A': 83.9, '36': 12.6, '20': 9.1}	117	99.5	25F_25A_38			[[9], [19]]	{'wcyD': ['b', 100.0], 'wcyV': 100.0}	{'wcyD': 'b', 'wcyV': 'detected'}	38	GREEN	38	38	1
ERR1440508	{'31': 99.6, '41A': 58.2, '41F': 49.6, '06A-II': 38.2, '06A-VI': 38.2}	79	99.6		31			{}	{}	31	GREEN	31	31	1
ERR1440509	{'16F': 97.1, '17F': 47.2, '28F': 47.2, '19F-IV': 45.7, '19F-II': 44.8}	100	97.1		16F			{}	{}	16F	GREEN	16F	16F	1
ERR1440510	{'33F': 100.0, '33A': 97.5, '33F2': 71.8, '35C': 42.9, '42': 41.9}	97	100		33F/33A			{}	{}	33F/33A	GREEN	33F	33F	1
ERR1440511	{'17F': 99.6, '06B-I': 44.9, '06A-III': 44.8, '06B': 44.2, '06D': 43.7}	102	99.6		17F			{}	{}	17F	GREEN	17F	17F	1
ERR1440512	{'10A': 99.9, '10B': 67.2, '10C': 27.7, '10F': 18.1, '22F': 15.7}	79	99.9		10A			{}	{}	10A	GREEN	10A	10A	1
ERR1440513	{'23A': 99.7, '23F': 68.8, '23B': 44.1, '19F-II': 39.0, '19F-IV': 38.2}	99	99.7		23A			{}	{}	23A	GREEN	23A	23A	1
ERR1440514	{'16F': 96.8, '19F-IV': 45.6, '19F-II': 44.6, '19F': 43.2, '19F-I': 42.9}	89	96.8		16F			{}	{}	16F	GREEN	16F	16F	1
ERR1440515	{'17F': 99.5, '06B-I': 45.4, '06A-III': 45.3, '06B': 44.8, '06A-IV': 44.1}	112	99.5		17F			{}	{}	17F	GREEN	17F	17F	1
ERR1440516	{'33F2': 100.0, '33F': 75.6, '33A': 71.1, '34': 43.7, '35B': 33.6}	124	100		33F/33A			{}	{}	33F/33A	GREEN	33F	33F	1
ERR1440517	{'11D': 99.9, '11A': 97.3, '11F': 43.1, '11C': 36.6, '11B': 34.8}	112	99.9		11A/11D			{}	{}	11A/11D	GREEN	11A	11A	1
ERR1440518	{'10A': 99.9, '10B': 69.0, '06B-I': 34.3, '06A-III': 33.5, '06A-II': 32.9}	171	99.9		10A			{}	{}	10A	GREEN	10A	10A	1
ERR1440519	{'16F': 97.0, '19F-IV': 45.1, '19F-II': 44.2, '19F': 43.2, '19F-I': 42.6}	135	97		16F			{}	{}	16F	GREEN	11A	16F	1
ERR1440520	{'07A': 99.5, '07F': 99.3, '19F-II': 36.7, '19F-IV': 36.2, '19F': 35.2}	96	99.5		7F/7A			{}	{}	7F/7A	GREEN	07F	07F	1
ERR1440521	{'11D': 99.7, '11A': 96.9, '11F': 43.0, '11C': 35.7, '11B': 34.2}	130	99.7		11A/11D			{}	{}	11A/11D	GREEN	11A	11A	1
ERR1440522	{'24F2': 99.9, '24B': 88.9, '24F': 87.6, '24A': 67.5, '07C': 54.0}	86	99.9		24F/24B			{}	{}	24F/24B	GREEN	24F	Serogroup 24	1
ERR1440523	{'33F': 100.0, '33A': 97.5, '33F2': 71.6, '35C': 42.9, '42': 41.9}	146	100		33F/33A			{}	{}	33F/33A	GREEN	33F	33F	1
ERR1440524	{'24F2': 99.7, '24B': 88.9, '24F': 87.2, '24A': 71.6, '07B': 56.0}	146	99.7		24F/24B			{}	{}	24F/24B	GREEN	24F	Serogroup 24	1
ERR1440525	{'33F': 99.8, '33A': 97.3, '33F2': 71.0, '35C': 42.7, '42': 41.8}	156	99.8		33F/33A			{}	{}	33F/33A	GREEN	33F	33F	1
ERR1440526	{'24F2': 99.2, '24B': 88.2, '24F': 86.7, '24A': 71.6, '07B': 55.0}	157	99.2		24F/24B			{}	{}	24F/24B	GREEN	24F	Serogroup 24	1
ERR1440527	{'11D': 99.9, '11A': 97.4, '11F': 44.2, '11C': 37.5, '11B': 35.8}	92	99.9		11A/11D			{}	{}	11A/11D	GREEN	11A	11A	1
ERR1440528	{'35A': 94.2, '35C': 89.9, '42': 89.3, '33A': 46.3, '33F': 45.8}	171	94.2		35A/35C/42			{}	{}	35A/35C/42	GREEN	NTR	35A	1
ERR1440529	{'33F2': 100.0, '33F': 75.0, '33A': 70.6, '34': 43.3, '35B': 33.4}	109	100		33F/33A			{}	{}	33F/33A	GREEN	33F	33F	1
ERR1440530	{'03': 97.4, '01': 18.2, '09N': 17.0, '09L': 16.4, '20': 15.9}	169	97.4		3			{}	{}	3	GREEN	3	3	1
ERR1440531	{'03': 95.2, '36': 18.3, '01': 17.9, '20': 16.2, '09N': 16.0}	122	95.2		3			{}	{}	3	GREEN	3	3	1
ERR1440532	{'24F2': 99.7, '24B': 88.8, '24F': 87.4, '24A': 67.3, '07C': 54.7}	145	99.7		24F/24B			{}	{}	24F/24B	GREEN	24F	24F	1
ERR1440533	{'33F': 100.0, '33A': 97.5, '33F2': 71.8, '35C': 43.0, '42': 42.0}	182	100		33F/33A			{}	{}	33F/33A	GREEN	33F	33F	1
ERR1440534	{'07A': 99.7, '07F': 99.4, '19F-II': 36.6, '19F-IV': 36.6, '19F': 35.1}	77	99.7		7F/7A			{}	{}	7F/7A	GREEN	07F	07F	1
ERR1440535	{'04': 98.0, '45': 34.8, '44': 24.2, '12F': 23.9, '12A': 23.8}	103	98		4			{}	{}	4	GREEN	4	4	1
ERR1440536	{'11D': 100.0, '11A': 97.2, '11F': 42.9, '11C': 36.8, '11B': 35.3}	70	100		11A/11D			{}	{}	11A/11D	GREEN	11A	11A	1
ERR1440537	{'33F': 99.9, '33A': 97.4, '33F2': 71.5, '35C': 42.8, '42': 41.8}	68	99.9		33F/33A			{}	{}	33F/33A	GREEN	33F	33F	1
ERR1440538	{'07A': 99.4, '07F': 99.2, '19F-II': 36.8, '19F-IV': 36.2, '19F': 35.3}	139	99.4		7F/7A			{}	{}	7F/7A	GREEN	07F	07F	1
ERR1440539	{'19F-II': 99.7, '19F': 95.5, '19F-III': 94.5, '19F-I': 94.2, '19F-IV': 93.3}	129	99.7		19F			{}	{}	19F	GREEN	19F	19F	1
ERR1440540	{'03': 95.3, '01': 17.5, '36': 17.1, '09N': 16.1, '20': 16.1}	164	95.3		3			{}	{}	3	GREEN	3	3	1
ERR1440541	{'11D': 80.5, '11A': 79.3, '11F': 47.5, '11B': 34.9, '11C': 31.3}	112	80.5		11A/11D			{}	{}	11A/11D	AMBER	11A	11A	1
ERR1440542	{'09N': 100.0, '09L': 89.6, '36': 33.3, '09A': 32.9, '09V': 32.9}	233	100		9N/9L			{}	{}	9N/9L	GREEN	09N	09N	1
ERR1440543	{'09N': 100.0, '09L': 89.2, '09A': 33.1, '09V': 33.1, '36': 29.8}	112	100		9N/9L			{}	{}	9N/9L	GREEN	09N	09N	1
ERR1440544	{'10A': 100.0, '10B': 67.0, '10C': 27.7, '10F': 18.1, '22F': 15.5}	106	100		10A			{}	{}	10A	GREEN	10A	10A	1
ERR1440545	{'08': 99.8, '06A-II': 26.1, '06A-VI': 26.0, '06A-IV': 25.6, '02': 25.5}	108	99.8		8			{}	{}	8	GREEN	8	8	1
ERR1440546	{'35B': 100.0, '35C': 33.9, '33F': 33.8, '34': 33.3, '35A': 33.1}	168	100		35B/35D			{}	{}	35B/35D	GREEN	35B	35B	1
ERR1440547	{'09N': 100.0, '09L': 89.3, '09A': 33.2, '09V': 33.2, '36': 32.7}	120	100		9N/9L			{}	{}	9N/9L	GREEN	09N	09N	1
ERR1440548	{'11D': 100.0, '11A': 97.3, '11F': 42.5, '11C': 36.0, '11B': 34.5}	47	100		11A/11D			{}	{}	11A/11D	GREEN	11A	11A	1
ERR1440549	{'09N': 100.0, '09L': 89.7, '09A': 33.1, '09V': 33.1, '36': 33.0}	175	100		9N/9L			{}	{}	9N/9L	GREEN	09N	09N	1
ERR1440550	{'10A': 100.0, '10B': 67.3, '10C': 27.8, '10F': 18.3, '22F': 15.6}	199	100		10A			{}	{}	10A	GREEN	10A	10A	1
ERR1440551	{'03': 95.2, '01': 17.7, '36': 17.6, '09N': 16.1, '20': 16.1}	185	95.2		3			{}	{}	3	GREEN	3	3	1
ERR1440552	{'33F': 100.0, '33A': 97.5, '33F2': 71.4, '35C': 42.9, '42': 41.9}	107	100		33F/33A			{}	{}	33F/33A	GREEN	33F	33F	1
ERR1440553	{'12F': 96.5, '44': 93.2, '12B': 93.1, '12A': 81.4, '46': 78.4}	92	96.5	12F_12A_12B_44_46			[[5]]	{'wciI': [2, 94.56]}	{'wciI': 2}	12F	GREEN	12F	12F	1
ERR1440554	{'10A': 99.7, '10B': 67.0, '10C': 27.4, '10F': 18.0, '22F': 16.0}	171	99.7		10A			{}	{}	10A	GREEN	10A	10A	1
ERR1440555	{'33F': 99.8, '33A': 97.3, '33F2': 71.2, '35C': 42.8, '42': 41.8}	142	99.8		33F/33A			{}	{}	33F/33A	GREEN	33F	33F	1
ERR1440556	{'12F': 96.1, '12B': 93.6, '44': 93.2, '12A': 85.4, '46': 82.4}	109	96.1	12F_12A_12B_44_46			[[5]]	{'wciI': [2, 94.56]}	{'wciI': 2}	12F	GREEN	12F	12B	1
ERR1440557	{'12F': 96.7, '44': 93.5, '12B': 93.4, '12A': 85.6, '46': 82.6}	151	96.7	12F_12A_12B_44_46			[[5]]	{'wciI': [2, 94.56]}	{'wciI': 2}	12F	GREEN	12F	12B	1
ERR1440558	{'10A': 99.9, '10B': 66.9, '10C': 27.7, '10F': 18.2, '22F': 15.5}	127	99.9		10A			{}	{}	10A	GREEN	10A	10A	1
ERR1440559	{'33F': 100.0, '33A': 97.5, '33F2': 71.6, '35C': 43.2, '42': 42.2}	65	100		33F/33A			{}	{}	33F/33A	GREEN	33F	33F	1
ERR1440560	{'12F': 96.9, '44': 93.5, '12B': 93.4, '12A': 81.0, '46': 78.1}	159	96.9	12F_12A_12B_44_46			[[5]]	{'wciI': [2, 94.56]}	{'wciI': 2}	12F	GREEN	12F	12F	1
ERR1440561	{'09N': 100.0, '09L': 89.2, '09A': 32.9, '09V': 32.9, '36': 32.8}	130	100		9N/9L			{}	{}	9N/9L	GREEN	09N	09N	1
ERR1440562	{'35B': 99.8, '33F': 33.8, '34': 33.7, '35C': 33.5, '35A': 33.1}	96	99.8		35B/35D			{}	{}	35B/35D	GREEN	35B	35B	1
ERR1440563	{'07A': 99.4, '07F': 99.2, '19F-II': 36.5, '19F-IV': 36.1, '19F': 35.0}	130	99.4		7F/7A			{}	{}	7F/7A	GREEN	07F	07F	1
ERR1440564	{'11D': 100.0, '11A': 97.2, '11F': 42.3, '11C': 36.0, '11B': 34.5}	99	100		11A/11D			{}	{}	11A/11D	GREEN	11A	11A	1
ERR1440565	{'35F': 99.6, '47F': 74.6, '34': 27.6, '35B': 27.0, '36': 24.1}	77	99.6		35F			{}	{}	35F	GREEN	35F	35F	1
ERR1440566	{'19F-I': 97.4, '19F': 94.8, '19F-II': 94.8, '19F-III': 94.8, '19F-IV': 90.4}	102	97.4		19F			{}	{}	19F	GREEN	19F	19F	1
ERR1440567	{'09N': 99.7, '09L': 88.9, '09A': 32.7, '09V': 32.7, '36': 29.6}	131	99.7		9N/9L			{}	{}	9N/9L	GREEN	09N	09N	1
ERR1440568	{'09N': 100.0, '09L': 89.8, '36': 33.5, '09A': 32.7, '09V': 32.7}	144	100		9N/9L			{}	{}	9N/9L	GREEN	09N	09N	1
ERR1440569	{'33F': 99.8, '33A': 97.3, '33F2': 72.2, '35C': 44.4, '42': 43.7}	141	99.8		33F/33A			{}	{}	33F/33A	GREEN	33F	33F	1
ERR1440570	{'20': 99.5, '13': 26.1, '09L': 25.9, '36': 25.6, '47F': 25.6}	150	99.5		20			{}	{}	20	GREEN	20	20	1
ERR1440571	{'03': 95.7, '09N': 18.2, '01': 17.8, '09L': 17.8, '36': 17.5}	158	95.7		3			{}	{}	3	GREEN	3	3	1
ERR1440572	{'23A': 99.7, '23F': 67.3, '23B': 43.7, '19F-II': 38.3, '19F-IV': 37.6}	89	99.7		23A			{}	{}	23A	GREEN	23A	23A	1
ERR1440573	{'16F': 96.8, '19F-IV': 45.4, '19F-II': 44.6, '19F': 43.6, '28F': 43.0}	116	96.8		16F			{}	{}	16F	GREEN	16F	16F	1
ERR1440574	{'12F': 96.2, '12B': 93.2, '44': 93.0, '12A': 80.3, '46': 77.6}	119	96.2	12F_12A_12B_44_46			[[5]]	{'wciI': [2, 94.56]}	{'wciI': 2}	12F	GREEN	12F	12F	1
ERR1440575	{'24F2': 99.5, '24B': 88.6, '24F': 87.1, '24A': 71.2, '07B': 56.0}	120	99.5		24F/24B			{}	{}	24F/24B	GREEN	20	Serogroup 24	1
ERR1440576	{'35B': 100.0, '33F': 33.7, '34': 33.6, '35C': 33.5, '35A': 33.1}	101	100		35B/35D			{}	{}	35B/35D	GREEN	35B	35B	1
ERR1440577	{'12F': 96.2, '12B': 93.1, '44': 93.0, '12A': 80.4, '46': 77.4}	107	96.2	12F_12A_12B_44_46			[[5]]	{'wciI': [2, 94.56]}	{'wciI': 2}	12F	GREEN	12F	12F	1
ERR1440578	{'06E': 100.0, '06B-III': 99.6, '06B-I': 48.0, '06A-III': 47.6, '06A-II': 46.9}	156	100	6A_6B_6C_6D			[[3]]	{'wciN': ['g', 100.0]}	{'wciN': 'g'}	Serogroup_6_(6E)	GREEN	06B	06E(06B)	1
ERR1440579	{'33F': 100.0, '33A': 97.5, '33F2': 72.2, '35C': 42.9, '42': 41.9}	178	100		33F/33A			{}	{}	33F/33A	GREEN	33F	33F	1
ERR1440580	{'01': 99.9, '19F': 32.9, '19F-I': 32.4, '19F-III': 32.2, '19F-II': 31.9}	107	99.9		1			{}	{}	1	GREEN	1	1	1
ERR1440581	{'03': 95.2, '36': 17.7, '01': 17.5, '20': 16.7, '09N': 16.2}	181	95.2		3			{}	{}	3	GREEN	3	3	1
ERR1440582	{'09N': 100.0, '09L': 89.6, '09A': 33.1, '09V': 33.1, '36': 32.5}	115	100		9N/9L			{}	{}	9N/9L	GREEN	09N	09N	1
ERR1440583	{'03': 94.3, '36': 18.1, '01': 17.5, '09N': 16.6, '20': 16.5}	161	94.3		3			{}	{}	3	GREEN	3	3	1
ERR1440584	{'24F2': 99.9, '24B': 88.8, '24F': 87.2, '24A': 67.5, '07C': 54.1}	95	99.9		24F/24B			{}	{}	24F/24B	GREEN	Serogroup 24	Serogroup 24	1
ERR1440585	{'12F': 96.5, '12B': 93.4, '44': 93.2, '12A': 81.1, '46': 78.0}	115	96.5	12F_12A_12B_44_46			[[5]]	{'wciI': [2, 94.56]}	{'wciI': 2}	12F	GREEN	12F	12F	1
ERR1440586	{'12F': 96.3, '12B': 93.2, '44': 93.0, '12A': 80.9, '46': 77.8}	95	96.3	12F_12A_12B_44_46			[[5]]	{'wciI': [2, 94.56]}	{'wciI': 2}	12F	GREEN	12F	12F	1
ERR1440587	{'03': 95.5, '36': 17.9, '20': 17.7, '01': 17.6, '09L': 16.4}	96	95.5		3			{}	{}	3	GREEN	3	3	1
ERR1440588	{'03': 95.2, '01': 17.7, '36': 17.4, '20': 16.4, '09N': 16.1}	111	95.2		3			{}	{}	3	GREEN	3	3	1
ERR1440590	{'20': 91.9, '09L': 26.5, '13': 26.3, '09N': 25.1, '47F': 24.2}	93	91.9		20			{}	{}	20	GREEN	20	20	1
ERR1440591	{'23B': 99.5, '23B1': 64.9, '23F': 46.9, '23A': 41.0, '06A-IV': 38.4}	145	99.5		23B			{}	{}	23B	GREEN	23B	23B	1
ERR1440592	{'09N': 99.8, '09L': 89.7, '09A': 34.2, '09V': 34.2, '36': 32.4}	152	99.8		9N/9L			{}	{}	9N/9L	GREEN	09N	09N	1
ERR1440593	{'11D': 99.9, '11A': 97.1, '11F': 42.9, '11C': 36.6, '11B': 35.1}	111	99.9		11A/11D			{}	{}	11A/11D	GREEN	11A	11A	1
ERR1440594	{'23B': 99.2, '23B1': 64.8, '23F': 46.3, '23A': 40.4, '06A-IV': 37.3}	131	99.2		23B			{}	{}	23B	GREEN	28F	23B	1
ERR1440595	{'33F2': 100.0, '33F': 74.7, '33A': 70.4, '34': 41.8, '35B': 32.7}	109	100		33F/33A			{}	{}	33F/33A	GREEN	Serogroup 33	33F	1
ERR1440596	{'33F2': 100.0, '33F': 74.7, '33A': 70.3, '34': 41.7, '35B': 32.5}	63	100		33F/33A			{}	{}	33F/33A	GREEN	Serogroup 33	33F	1
ERR1440597	{'36': 61.8, '09L': 26.2, '09N': 25.1, '14': 22.9, '15B': 22.4}	76	61.8		Below 70% hit - Poor Sequence quality, variant or non-typeable organism.			{}	{}	Below 70% hit - Poor Sequence quality, variant or non-typeable organism.	RED	36	Failed	1
ERR1440598	{'14': 88.8, '36': 30.0, '09L': 26.3, '15B': 25.7, '09N': 25.6}	81	88.8		14			{}	{}	14	AMBER	NTR	NTR	0
ERR1440599	{'14': 93.0, '36': 29.2, '09L': 25.9, '09N': 24.8, '15B': 24.3}	115	93		14			{}	{}	14	GREEN	14	14	1
ERR1440600	{'18C': 88.7, '18B': 88.6, '18F': 78.0, '18A': 62.8, '16F': 37.8}	103	88.7		18C/18B			{}	{}	18C/18B	AMBER	18C	18C	1
ERR1440601	{'07C': 99.3, '07B': 73.2, '40': 71.0, '24B': 48.9, '24F': 48.6}	104	99.3		7C			{}	{}	7C	GREEN	07C	07C	1
ERR1440602	{'06A-II': 95.0, '06A-VI': 95.0, '06B-II': 88.5, '06A-V': 88.4, '06A-III': 88.0}	73	95	6A_6B_6C_6D			[[1]]	{'wciN': ['a', 93.22]}	{'wciN': 'a'}	6A/6B	GREEN	06A	06A	1
ERR1440603	{'15C': 93.9, '15B': 93.8, '15A': 62.4, '15F': 50.2, '23A': 34.0}	90	93.9		15B/15C			{}	{}	15B/15C	GREEN	15B/C	15B	1
ERR1440604	{'05': 77.6, '45': 25.0, '04': 22.7, '36': 22.0, '20': 21.4}	116	77.6		5			{}	{}	5	AMBER	5	5	1
ERR1440605	{'14': 91.9, '36': 28.9, '09L': 25.6, '09N': 24.4, '15B': 23.8}	96	91.9		14			{}	{}	14	GREEN	14	14	1
ERR1440606	{'09A': 99.6, '09V': 99.4, '09N': 39.0, '09L': 37.1, '11F': 26.6}	94	99.6		9A/9V			{}	{}	9A/9V	GREEN	09V	09V	1
ERR1440607	{'18C': 99.7, '18B': 99.6, '18F': 76.1, '18A': 62.6, '16F': 39.4}	114	99.7		18C/18B			{}	{}	18C/18B	GREEN	18C	18C	1
ERR1440608	{'14': 92.7, '36': 29.3, '09L': 26.3, '09N': 24.8, '15B': 24.2}	97	92.7		14			{}	{}	14	GREEN	14	14	1
ERR1440609	{'09A': 99.7, '09V': 99.5, '09N': 39.2, '09L': 37.4, '11F': 26.8}	134	99.7		9A/9V			{}	{}	9A/9V	GREEN	09V	09V	1
ERR1440610	{'15C': 93.9, '15B': 93.8, '15A': 62.1, '15F': 48.6, '14': 33.0}	45	93.9		15B/15C			{}	{}	15B/15C	GREEN	15C	15B/C	1
ERR1440611	{'15C': 96.7, '15B': 96.6, '15A': 68.5, '15F': 53.7, '23A': 37.9}	60	96.7		15B/15C			{}	{}	15B/15C	GREEN	15C	Mixed: ['15A', '15B/C']	1
ERR1440612	{'18C': 99.4, '18B': 99.3, '18F': 75.8, '18A': 63.7, '16F': 39.6}	112	99.4		18C/18B			{}	{}	18C/18B	GREEN	18C	18C	1
ERR1440613	{'27': 99.7, '06B-I': 42.4, '06A-III': 42.0, '06C': 41.3, '22F': 41.3}	66	99.7		27			{}	{}	27	GREEN	27	27	1
ERR1440614	{'15C': 93.9, '15B': 93.8, '15A': 60.9, '15F': 47.6, '23A': 33.9}	108	93.9		15B/15C			{}	{}	15B/15C	GREEN	15C	15B/C	1
ERR1440615	{'14': 100.0, '09L': 27.3, '36': 27.1, '09N': 25.2, '15B': 24.3}	81	100		14			{}	{}	14	GREEN	14	14	1
ERR1440616	{'27': 99.4, '06B-I': 44.0, '06A-III': 43.7, '06A-II': 43.3, '06A-VI': 43.2}	125	99.4		27			{}	{}	27	GREEN	27	27	1
ERR1440617	{'34': 90.7, '35B': 35.7, '33F2': 35.6, '33F': 32.2, '33C': 31.7}	109	90.7		34			{}	{}	34	GREEN	34	34	1
ERR1440618	{'13': 98.7, '20': 30.0, '09N': 29.3, '09L': 28.9, '36': 28.7}	86	98.7		13			{}	{}	13	GREEN	13	13	1
ERR1440619	{'14': 93.1, '36': 27.3, '09L': 26.0, '09N': 25.5, '15B': 24.6}	98	93.1		14			{}	{}	14	GREEN	14	14	1
ERR1440620	{'06A-I': 98.6, '06B': 94.6, '06A-V': 89.6, '06A': 87.7, '06A-III': 86.1}	87	98.6	6A_6B_6C_6D			[[1]]	{'wciN': ['a', 96.61]}	{'wciN': 'a'}	6A/6B	GREEN	06A	06A	1
ERR1440621	{'07C': 99.5, '07B': 73.5, '40': 71.3, '24B': 49.2, '24F': 48.9}	86	99.5		7C			{}	{}	7C	GREEN	07C	07C	1
ERR1440622	{'09A': 96.0, '09V': 95.8, '09N': 39.4, '09L': 37.4, '11F': 27.0}	62	96		9A/9V			{}	{}	9A/9V	GREEN	09V	09V	1
ERR1440623	{'18C': 99.4, '18B': 99.3, '18F': 75.3, '18A': 62.8, '16F': 39.4}	126	99.4		18C/18B			{}	{}	18C/18B	GREEN	18C	18B	1
ERR1440624	{'06A-IV': 99.9, '06A': 99.7, '06B-II': 95.3, '06A-V': 93.9, '06A-III': 91.6}	99	99.9	6A_6B_6C_6D			[[1]]	{'wciN': ['a', 100.0]}	{'wciN': 'a'}	6A/6B	GREEN	06A	06A	1
ERR1440625	{'27': 99.7, '06B-I': 42.0, '06A-III': 41.7, '06C': 41.1, '06C-I': 41.1}	91	99.7		27			{}	{}	27	GREEN	27	27	1
ERR1440626	{'18C': 99.7, '18B': 99.6, '18F': 75.6, '18A': 63.0, '16F': 39.2}	65	99.7		18C/18B			{}	{}	18C/18B	GREEN	18C	18C	1
ERR1440627	{'05': 95.3, '45': 22.6, '36': 21.9, '20': 21.0, '12A': 19.8}	38	95.3		5			{}	{}	5	GREEN	5	5	1
ERR1440628	{'13': 85.5, '14': 29.0, '36': 27.7, '09L': 27.4, '09N': 26.9}	69	85.5		13			{}	{}	13	AMBER	13	13	1
ERR1440629	{'18C': 99.7, '18B': 99.6, '18F': 75.8, '18A': 63.4, '16F': 39.7}	66	99.7		18C/18B			{}	{}	18C/18B	GREEN	18C	18C	1
ERR1440630	{'15A': 100.0, '15F': 74.5, '15C': 62.2, '15B': 62.1, '23F': 32.1}	46	100	15F_15A			[[11], [13], [15], [17]]	{'glf': 0.5, 'rmlB': 0, 'rmlD': 0, 'wcjE': 0}	{'glf': 'not_detected', 'rmlB': 'not_detected', 'rmlD': 'not_detected', 'wcjE': 'not_detected'}	15A	GREEN	15C	15A	1
ERR1440631	{'27': 99.7, '06B-I': 43.5, '06A-III': 43.3, '06B-II': 42.4, '06A-II': 42.2}	68	99.7		27			{}	{}	27	GREEN	27	27	1
ERR1440632	{'15A': 100.0, '15F': 74.3, '15C': 62.0, '15B': 61.9, '23F': 31.8}	46	100	15F_15A			[[11], [13], [15], [17]]	{'glf': 0, 'rmlB': 0, 'rmlD': 0, 'wcjE': 0}	{'glf': 'not_detected', 'rmlB': 'not_detected', 'rmlD': 'not_detected', 'wcjE': 'not_detected'}	15A	GREEN	15C	15A	1
ERR1440633	{'15A': 98.4, '15F': 73.8, '15B': 62.2, '15C': 61.9, '23F': 31.9}	124	98.4	15F_15A			[[11], [13], [15], [17]]	{'glf': 0, 'rmlB': 0, 'rmlD': 0, 'wcjE': 0}	{'glf': 'not_detected', 'rmlB': 'not_detected', 'rmlD': 'not_detected', 'wcjE': 'not_detected'}	15A	GREEN	15C	15A	1
ERR1440634	{'15C': 95.5, '15B': 95.4, '15A': 61.1, '15F': 47.5, '23A': 34.7}	29	95.5		15B/15C			{}	{}	15B/15C	GREEN	15C	15C	1
ERR1440635	{'15C': 94.0, '15B': 93.8, '15A': 62.1, '15F': 48.9, '23A': 33.7}	69	94		15B/15C			{}	{}	15B/15C	GREEN	15C	15B	1
ERR1440636	{'27': 99.7, '06B-I': 41.8, '22F': 41.5, '06A-III': 41.4, '06C': 41.0}	108	99.7		27			{}	{}	27	GREEN	27	27	1
ERR1440637	{'06A-II': 99.9, '06A-VI': 99.9, '06B-II': 91.8, '06A-V': 90.9, '06A-III': 89.6}	61	99.9	6A_6B_6C_6D			[[0]]	{'wciN': ['a: 89.84']}	{'wciN': 0}	Serotype within 6A_6B_6C_6D unexpected variant pattern	RED	06A	06A	0
ERR1440638	{'18C': 88.3, '18B': 88.2, '18F': 77.8, '18A': 61.9, '16F': 37.7}	74	88.3		18C/18B			{}	{}	18C/18B	AMBER	18C	18C	1
ERR1440639	{'27': 99.2, '06B-I': 41.9, '06A-III': 41.5, '22F': 41.1, '06C': 40.9}	103	99.2		27			{}	{}	27	GREEN	27	27	1
ERR1440640	{'15B': 99.8, '15C': 99.6, '15A': 63.0, '15F': 48.5, '23A': 33.0}	51	99.8		15B/15C			{}	{}	15B/15C	GREEN	15C	15B/C	1
ERR1440641	{'06A': 92.3, '06A-V': 92.2, '06A-IV': 91.4, '06B-II': 90.9, '06A-III': 89.5}	108	92.3	6A_6B_6C_6D			[[1]]	{'wciN': ['a', 93.22]}	{'wciN': 'a'}	6A/6B	GREEN	06A	06A	1
ERR1440642	{'23B': 99.4, '23B1': 64.7, '23F': 45.7, '23A': 40.7, '06A-IV': 36.8}	73	99.4		23B			{}	{}	23B	GREEN	23B	23B	1
ERR1440643	{'23B1': 99.9, '23B': 55.8, '19A-II': 36.5, '19A-I': 36.4, '19AF': 31.8}	89	99.9		23B			{}	{}	23B	GREEN	23B	23B1	1
ERR1440644	{'23B1': 99.9, '23B': 55.8, '19A-II': 36.6, '19A-I': 36.3, '19AF': 31.7}	81	99.9		23B			{}	{}	23B	GREEN	23B	23B1	1
ERR1440645	{'23B': 99.5, '23B1': 64.8, '23F': 46.5, '23A': 40.2, '06A-IV': 37.6}	94	99.5		23B			{}	{}	23B	GREEN	23B	23B	1
ERR1440646	{'18C': 99.7, '18B': 99.6, '18F': 75.7, '18A': 63.2, '16F': 39.4}	70	99.7		18C/18B			{}	{}	18C/18B	GREEN	18C	18C	1
ERR1440647	{'23B': 99.5, '23B1': 64.8, '23F': 46.4, '23A': 40.2, '06A-IV': 39.8}	65	99.5		23B			{}	{}	23B	GREEN	23B	23B	1
ERR1440648	{'23B1': 100.0, '23B': 58.1, '19A-II': 36.7, '19A-I': 36.2, '19AF': 31.4}	103	100		23B			{}	{}	23B	GREEN	23B	23B1	1
ERR1440649	{'04': 99.6, '45': 33.5, '12F': 23.5, '44': 23.3, '12A': 22.4}	95	99.6		4			{}	{}	4	GREEN	5	4	1
ERR1440650	{'18C': 99.9, '18B': 99.8, '18F': 75.9, '18A': 63.0, '16F': 39.4}	104	99.9		18C/18B			{}	{}	18C/18B	GREEN	18C	18C	1
ERR1440651	{'15B': 99.8, '15C': 99.6, '15A': 63.3, '15F': 49.3, '23A': 33.9}	39	99.8		15B/15C			{}	{}	15B/15C	GREEN	15C	15B	1
ERR1440652	{'15C': 96.1, '15B': 95.9, '15A': 61.4, '15F': 47.8, '23A': 35.7}	82	96.1		15B/15C			{}	{}	15B/15C	GREEN	15C	15B	1
ERR1440653	{'15A': 100.0, '15F': 74.5, '15C': 62.4, '15B': 62.3, '23F': 32.1}	59	100	15F_15A			[[11], [13], [15], [17]]	{'glf': 0, 'rmlB': 0, 'rmlD': 0, 'wcjE': 0}	{'glf': 'not_detected', 'rmlB': 'not_detected', 'rmlD': 'not_detected', 'wcjE': 'not_detected'}	15A	GREEN	15C	15A	1
ERR1440654	{'15A': 98.6, '15F': 73.9, '15B': 62.2, '15C': 62.2, '23F': 32.2}	77	98.6	15F_15A			[[11], [13], [15], [17]]	{'glf': 0, 'rmlB': 0, 'rmlD': 0, 'wcjE': 0}	{'glf': 'not_detected', 'rmlB': 'not_detected', 'rmlD': 'not_detected', 'wcjE': 'not_detected'}	15A	GREEN	15C	15A	1
ERR1440655	{'06A': 100.0, '06A-IV': 99.6, '06B-II': 95.4, '06A-V': 93.8, '06A-III': 91.8}	121	100	6A_6B_6C_6D			[[1]]	{'wciN': ['a', 100.0]}	{'wciN': 'a'}	6A/6B	GREEN	06A	06A	1
ERR1440656	{'18C': 99.7, '18B': 99.6, '18F': 75.6, '18A': 63.1, '16F': 39.7}	88	99.7		18C/18B			{}	{}	18C/18B	GREEN	18C	18C	1
ERR1440657	{'18B': 99.5, '18C': 99.4, '18F': 75.4, '18A': 63.2, '16F': 39.3}	96	99.5		18C/18B			{}	{}	18C/18B	GREEN	18C	18B	1
ERR1440658	{'15C': 93.4, '15B': 93.3, '15A': 61.2, '15F': 48.0, '14': 33.7}	12	93.4		15B/15C			{}	{}	15B/15C	GREEN	15C	Failed	1
ERR1440659	{'15A': 98.6, '15F': 73.8, '15C': 62.2, '15B': 62.1, '23F': 32.3}	51	98.6	15F_15A			[[11], [13], [15], [17]]	{'glf': 0, 'rmlB': 0, 'rmlD': 0, 'wcjE': 0}	{'glf': 'not_detected', 'rmlB': 'not_detected', 'rmlD': 'not_detected', 'wcjE': 'not_detected'}	15A	GREEN	15A	15A	1
ERR1440660	{'06A-I': 98.4, '06B': 94.4, '06A-V': 89.5, '06A': 87.7, '06A-III': 86.6}	89	98.4	6A_6B_6C_6D			[[1]]	{'wciN': ['a', 96.61]}	{'wciN': 'a'}	6A/6B	GREEN	06A	Failed	1
ERR1440661	{'15B': 92.3, '15C': 92.3, '15A': 58.3, '15F': 46.4, '23A': 38.5}	8	92.3		Median multiplicity low, check sequence quality.			{}	{}	Median multiplicity low, check sequence quality.	RED	15B	15B	1
ERR1440662	{'27': 99.8, '06B-I': 42.3, '06A-III': 42.0, '22F': 41.5, '06C': 41.4}	44	99.8		27			{}	{}	27	GREEN	27	27	1
ERR1440663	{'34': 92.5, '33F2': 34.8, '35B': 32.3, '33F': 28.9, '33C': 27.9}	136	92.5		34			{}	{}	34	GREEN	34	34	1
ERR1440664	{'27': 99.6, '06B-I': 42.3, '06A-III': 42.0, '06C': 41.8, '06C-I': 41.8}	81	99.6		27			{}	{}	27	GREEN	27	27	1
ERR1440665	{'18C': 91.4, '18B': 91.3, '18F': 78.0, '18A': 65.0, '19F-II': 43.0}	109	91.4		18C/18B			{}	{}	18C/18B	GREEN	18C	18C	1
ERR1440666	{'13': 98.7, '09N': 29.9, '09L': 29.7, '20': 29.5, '36': 27.8}	77	98.7		13			{}	{}	13	GREEN	13	13	1
ERR1440667	{'37': 98.8, '33F': 77.0, '33A': 75.8, '33F2': 70.8, '35B': 32.3}	77	98.8		37			{}	{}	37	GREEN	37	37	1
ERR1440668	{'35B': 99.6, '34': 33.5, '33F': 33.3, '35C': 33.3, '35A': 32.9}	73	99.6		35B/35D			{}	{}	35B/35D	GREEN	29	35B	1
ERR1440669	{'23B': 99.5, '23B1': 64.9, '23F': 46.8, '23A': 40.1, '06A-IV': 38.2}	114	99.5		23B			{}	{}	23B	GREEN	23B	23B	1
ERR1440670	{'23B': 99.5, '23B1': 64.7, '23F': 45.9, '23A': 39.9, '06A-IV': 36.8}	95	99.5		23B			{}	{}	23B	GREEN	23B	23B	1
ERR1440671	{'23B': 99.5, '23B1': 65.3, '23F': 46.3, '23A': 40.8, '06A-IV': 38.4}	133	99.5		23B			{}	{}	23B	GREEN	23B	23B	1
ERR1440672	{'23B': 99.2, '23B1': 64.7, '23F': 45.8, '23A': 40.0, '06A-IV': 36.4}	86	99.2		23B			{}	{}	23B	GREEN	23B	23B	1
ERR1440673	{'06C-I': 99.5, '06C': 99.3, '06D': 84.2, '06A-II': 79.3, '06A-VI': 79.3}	127	99.5	6A_6B_6C_6D			[[2]]	{'wciN': ['b', 91.3]}	{'wciN': 'b'}	6C/6D	GREEN	29	06C	1
ERR1440674	{'23B': 99.5, '23B1': 64.7, '23F': 46.0, '23A': 39.9, '06A-IV': 37.6}	94	99.5		23B			{}	{}	23B	GREEN	23B	23B	1
ERR1440675	{'23B': 99.2, '23B1': 64.9, '23F': 45.7, '23A': 39.9, '06A-IV': 36.5}	109	99.2		23B			{}	{}	23B	GREEN	23B	23B	1
ERR1440676	{'18C': 99.7, '18B': 99.6, '18F': 75.8, '18A': 63.5, '16F': 39.7}	67	99.7		18C/18B			{}	{}	18C/18B	GREEN	18C	18C	1
ERR1440677	{'13': 84.1, '36': 28.6, '09L': 26.6, '09N': 26.3, '14': 26.2}	80	84.1		13			{}	{}	13	AMBER	13	13	1
ERR1440678	{'05': 95.4, '45': 23.4, '36': 22.6, '20': 21.0, '12A': 19.8}	73	95.4		5			{}	{}	5	GREEN	5	5	1
ERR1440679	{'29': 98.6, '39': 21.6, '35F': 19.8, '22F': 19.0, '35B': 18.1}	82	98.6		29			{}	{}	29	GREEN	29	29	1
ERR1440680	{'13': 83.7, '36': 33.1, '14': 27.2, '15B': 26.8, '15C': 26.4}	58	83.7		13			{}	{}	13	AMBER	13	13	1
ERR1440681	{'05': 95.4, '45': 24.3, '36': 22.1, '20': 20.6, '12A': 19.8}	100	95.4		5			{}	{}	5	GREEN	5	5	1
ERR1440682	{'05': 95.4, '45': 22.7, '36': 22.1, '20': 20.5, '12A': 19.9}	88	95.4		5			{}	{}	5	GREEN	5	5	1
ERR1440683	{'13': 84.0, '36': 33.0, '14': 27.2, '15B': 26.7, '15C': 26.4}	90	84		13			{}	{}	13	AMBER	13	13	1
ERR1440684	{'13': 83.8, '36': 28.0, '09L': 26.4, '09N': 25.9, '14': 25.7}	36	83.8		13			{}	{}	13	AMBER	13	13	1
ERR1440685	{'05': 96.2, '45': 23.2, '36': 22.3, '12A': 21.3, '20': 21.3}	104	96.2		5			{}	{}	5	GREEN	5	5	1
ERR1440686	{'02': 93.2, '22F': 41.1, '06B-I': 39.9, '06A-III': 39.8, '06B-II': 39.8}	85	93.2		2			{}	{}	2	GREEN	2	2	1
ERR1440687	{'23B1': 100.0, '23B': 56.7, '19A-II': 37.1, '19A-I': 36.4, '19AF': 31.6}	107	100		23B			{}	{}	23B	GREEN	23B	23B1	1
ERR1440688	{'18C': 99.7, '18B': 99.6, '18F': 75.8, '18A': 63.1, '16F': 39.1}	84	99.7		18C/18B			{}	{}	18C/18B	GREEN	18C	18C	1
ERR1440689	{'06A': 99.6, '06A-IV': 99.4, '06B-II': 95.2, '06A-V': 93.4, '06A-III': 91.5}	86	99.6	6A_6B_6C_6D			[[1]]	{'wciN': ['a', 100.0]}	{'wciN': 'a'}	6A/6B	GREEN	06A	06A	1
ERR1440690	{'23B': 99.5, '23B1': 64.9, '23F': 45.9, '23A': 39.9, '06A-IV': 37.1}	77	99.5		23B			{}	{}	23B	GREEN	23B	23B	1
ERR1440691	{'23B1': 99.9, '23B': 57.1, '19A-II': 36.8, '19A-I': 36.5, '19AF': 32.3}	78	99.9		23B			{}	{}	23B	GREEN	23B	23B1	1
ERR1440692	{'18C': 99.8, '18B': 99.6, '18F': 75.7, '18A': 63.1, '16F': 39.8}	59	99.8		18C/18B			{}	{}	18C/18B	GREEN	18C	18C	1
ERR1440693	{'13': 98.6, '09L': 29.1, '09N': 28.9, '14': 27.1, '36': 27.1}	94	98.6		13			{}	{}	13	GREEN	13	13	1
ERR1440694	{'27': 99.3, '06B-I': 42.3, '06A-III': 41.9, '22F': 41.4, '06C': 41.2}	109	99.3		27			{}	{}	27	GREEN	27	27	1
ERR1440695	{'05': 95.3, '45': 23.7, '36': 22.3, '20': 20.9, '04': 19.7}	100	95.3		5			{}	{}	5	GREEN	5	5	1
ERR1440696	{'13': 98.8, '09N': 29.3, '20': 29.3, '09L': 29.2, '36': 27.5}	53	98.8		13			{}	{}	13	GREEN	13	13	1
ERR1440697	{'09A': 99.7, '09V': 99.5, '09N': 38.4, '09L': 37.0, '06A-IV': 30.6}	99	99.7		9A/9V			{}	{}	9A/9V	GREEN	09V	09V	1
ERR1440698	{'09A': 99.7, '09V': 99.5, '09N': 39.2, '09L': 37.4, '06A-IV': 28.8}	91	99.7		9A/9V			{}	{}	9A/9V	GREEN	09V	09V	1
ERR1440699	{'09A': 99.5, '09V': 99.3, '09N': 38.4, '09L': 37.2, '06A-IV': 29.1}	124	99.5		9A/9V			{}	{}	9A/9V	GREEN	09V	09V	1
ERR1440700	{'29': 100.0, '39': 20.9, '35F': 19.8, '22F': 17.7, '35B': 16.4}	93	100		29			{}	{}	29	GREEN	29	29	1
ERR1440701	{'18C': 95.8, '18B': 95.7, '18F': 75.5, '18A': 62.1, '16F': 39.3}	85	95.8		18C/18B			{}	{}	18C/18B	GREEN	18B	18B	1
ERR1440702	{'05': 95.3, '45': 22.6, '36': 22.3, '20': 20.4, '12A': 19.9}	105	95.3		5			{}	{}	5	GREEN	5	5	1
ERR1440703	{'05': 95.4, '45': 22.8, '36': 22.5, '20': 20.9, '12A': 20.7}	80	95.4		5			{}	{}	5	GREEN	5	5	1
ERR1440704	{'35B': 100.0, '33F': 33.9, '35C': 33.5, '34': 33.4, '35A': 33.1}	103	100		35B/35D			{}	{}	35B/35D	GREEN	29	35B	1
ERR1440705	{'05': 95.3, '36': 22.7, '45': 22.5, '20': 21.3, '12A': 19.8}	101	95.3		5			{}	{}	5	GREEN	5	5	1
ERR1440706	{'05': 95.4, '45': 22.5, '36': 22.3, '20': 20.9, '12A': 19.9}	111	95.4		5			{}	{}	5	GREEN	5	5	1
ERR1440707	{'23B': 99.5, '23B1': 64.7, '23F': 45.9, '23A': 40.1, '06A-IV': 37.7}	104	99.5		23B			{}	{}	23B	GREEN	23B	23B	1
ERR1440708	{'37': 98.8, '33F': 76.8, '33A': 75.5, '33F2': 70.7, '35B': 32.2}	76	98.8		37			{}	{}	37	GREEN	37	37	1
ERR1440709	{'37': 97.2, '33F': 76.8, '33A': 75.6, '33F2': 71.0, '35B': 32.2}	82	97.2		37			{}	{}	37	GREEN	37	37	1
ERR1440710	{'23B1': 100.0, '23B': 56.3, '19A-II': 36.7, '19A-I': 36.4, '19AF': 31.4}	113	100		23B			{}	{}	23B	GREEN	23B	23B1	1
ERR1440711	{'23B': 99.2, '23B1': 65.2, '23F': 45.7, '23A': 40.3, '06A-IV': 37.4}	89	99.2		23B			{}	{}	23B	GREEN	23B	23B	1
ERR1440712	{'23B': 99.3, '23B1': 64.7, '23F': 45.9, '23A': 40.0, '06A-IV': 37.0}	80	99.3		23B			{}	{}	23B	GREEN	23B	23B	1
ERR1440713	{'23B': 99.5, '23B1': 64.6, '23F': 46.6, '23A': 40.7, '06A-IV': 38.1}	84	99.5		23B			{}	{}	23B	GREEN	23B	23B	1
ERR1440714	{'23B': 99.5, '23B1': 64.7, '23F': 45.9, '23A': 40.3, '06A-IV': 37.1}	102	99.5		23B			{}	{}	23B	GREEN	23B	23B	1
ERR1440715	{'23B': 99.1, '23B1': 64.5, '23F': 45.4, '23A': 39.9, '06A-IV': 36.7}	109	99.1		23B			{}	{}	23B	GREEN	23B	23B	1
ERR1440716	{'23B': 99.7, '23B1': 64.7, '23F': 45.8, '23A': 39.9, '06A-IV': 36.8}	108	99.7		23B			{}	{}	23B	GREEN	23B	23B	1
ERR1440717	{'19B': 95.9, '19C': 70.5, '19F-II': 54.9, '19F-I': 54.0, '19F': 53.9}	103	95.9		19B			{}	{}	19B	GREEN	19B	19B	1
ERR1440718	{'23B': 99.5, '23B1': 64.7, '23F': 46.6, '23A': 40.8, '06A-IV': 38.2}	100	99.5		23B			{}	{}	23B	GREEN	23B	23B	1
ERR1440719	{'23B': 99.5, '23B1': 64.7, '23F': 45.9, '23A': 40.3, '06A-IV': 37.3}	105	99.5		23B			{}	{}	23B	GREEN	23B	23B	1
ERR1440720	{'35B': 99.7, '33F': 33.8, '34': 33.6, '35C': 33.6, '35A': 33.1}	68	99.7		35B/35D			{}	{}	35B/35D	GREEN	29	35B	1
ERR1440721	{'05': 95.2, '45': 22.8, '36': 22.2, '20': 20.8, '12A': 19.8}	50	95.2		5			{}	{}	5	GREEN	5	5	1
ERR1440722	{'05': 95.3, '45': 24.1, '36': 22.0, '20': 20.4, '12A': 19.8}	87	95.3		5			{}	{}	5	GREEN	5	5	1
ERR1440723	{'37': 53.2, '01': 7.5, '25F': 7.3, '25A': 7.1, '45': 6.8}	64	53.2		Below 70% hit - Poor Sequence quality, variant or non-typeable organism.			{}	{}	Below 70% hit - Poor Sequence quality, variant or non-typeable organism.	RED	37	37	0
ERR1440724	{'13': 98.6, '09N': 28.9, '09L': 28.7, '36': 27.5, '14': 27.3}	58	98.6		13			{}	{}	13	GREEN	13	13	1
ERR1440725	{'37': 97.2, '33F': 77.0, '33A': 75.6, '33F2': 70.5, '35B': 32.4}	61	97.2		37			{}	{}	37	GREEN	37	37	1
ERR1440726	{'10A': 99.9, '10B': 66.8, '10C': 27.5, '10F': 17.9, '22F': 16.3}	97	99.9		10A			{}	{}	10A	GREEN	10F	10A	1
ERR1440727	{'23B': 99.5, '23B1': 64.7, '23F': 46.0, '23A': 40.2, '06A-IV': 36.8}	121	99.5		23B			{}	{}	23B	GREEN	23B	23B	1
ERR1440728	{'07C': 99.5, '07B': 73.3, '40': 71.3, '24B': 48.9, '24F': 48.8}	112	99.5		7C			{}	{}	7C	GREEN	07C	07C	1
ERR1440729	{'23B': 99.6, '23B1': 64.7, '23F': 46.0, '23A': 40.4, '06A-IV': 37.4}	104	99.6		23B			{}	{}	23B	GREEN	23B	23B	1
ERR1440730	{'07C': 99.5, '07B': 73.3, '40': 70.9, '24B': 49.0, '24F': 48.9}	100	99.5		7C			{}	{}	7C	GREEN	07C	07C	1
ERR1440731	{'23B': 99.5, '23B1': 64.7, '23F': 45.8, '23A': 39.9, '06A-IV': 37.4}	148	99.5		23B			{}	{}	23B	GREEN	23B	23B	1
ERR1440732	{'18A': 99.8, '18F': 54.0, '18B': 53.9, '18C': 53.9, '19F-IV': 37.5}	104	99.8		18A			{}	{}	18A	GREEN	18A	18A	1
ERR1440733	{'28A': 98.0, '28F': 92.1, '23F': 49.6, '16F': 43.7, '06B-I': 40.2}	95	98		28F/28A			{}	{}	28F/28A	GREEN	28A	28A	1
ERR1440734	{'23B': 99.5, '23B1': 64.8, '23F': 46.1, '23A': 39.9, '06A-IV': 37.1}	120	99.5		23B			{}	{}	23B	GREEN	23B	23B	1
ERR1440735	{'23B': 99.5, '23B1': 64.7, '23F': 46.2, '23A': 40.1, '06A-IV': 37.6}	107	99.5		23B			{}	{}	23B	GREEN	23B	23B	1
ERR1440736	{'35B': 99.8, '33F': 33.7, '35C': 33.7, '35A': 33.3, '34': 33.2}	113	99.8		35B/35D			{}	{}	35B/35D	GREEN	35C	35B	1
ERR1440737	{'28A': 99.4, '28F': 92.6, '23F': 49.6, '16F': 43.9, '23B': 39.5}	136	99.4		28F/28A			{}	{}	28F/28A	GREEN	28A	28A	1
ERR1440738	{'28A': 99.5, '28F': 92.4, '23F': 49.8, '16F': 44.0, '06B-I': 39.6}	131	99.5		28F/28A			{}	{}	28F/28A	GREEN	28A	28A	1
ERR1440739	{'23B': 99.5, '23B1': 64.7, '23F': 46.5, '23A': 40.3, '06A-IV': 37.6}	139	99.5		23B			{}	{}	23B	GREEN	23B	23B	1
ERR1440740	{'38': 99.3, '25F': 84.7, '25A': 83.7, '10C': 12.4, '10F': 12.0}	15	99.3	25F_25A_38	25F_25A_38		[[0], [19]]	{'wcyD': ['b: 100.0'], 'wcyV': 96.95}	25F_25A_38	25F_25A_38	AMBER	10F	Failed	0
ERR1440741	{'23B': 99.5, '23B1': 64.7, '23F': 46.7, '23A': 40.5, '06A-IV': 38.0}	92	99.5		23B			{}	{}	23B	GREEN	23B	23B	1
ERR1440742	{'23B': 99.5, '23B1': 64.7, '23F': 45.8, '23A': 39.9, '06A-IV': 36.9}	115	99.5		23B			{}	{}	23B	GREEN	23B	23B	1
ERR1440743	{'28A': 99.2, '28F': 92.6, '23F': 50.0, '16F': 44.7, '06B-I': 39.8}	150	99.2		28F/28A			{}	{}	28F/28A	GREEN	28A	28A	1
ERR1440744	{'28A': 98.4, '28F': 92.1, '23F': 49.9, '16F': 43.6, '06B-I': 39.8}	121	98.4		28F/28A			{}	{}	28F/28A	GREEN	28A	28A	1
ERR1440745	{'28A': 98.2, '28F': 92.2, '23F': 49.8, '16F': 43.7, '06B-I': 40.0}	99	98.2		28F/28A			{}	{}	28F/28A	GREEN	28A	28A	1
ERR1440746	{'23B': 99.5, '23B1': 64.8, '23F': 46.1, '23A': 40.4, '06A-IV': 37.5}	103	99.5		23B			{}	{}	23B	GREEN	23B	23B	1
ERR1440747	{'23B': 99.5, '23B1': 65.8, '23F': 46.0, '23A': 39.9, '06A-IV': 37.2}	124	99.5		23B			{}	{}	23B	GREEN	23B	23B	1
ERR1440748	{'18A': 99.8, '18B': 54.4, '18C': 54.4, '18F': 53.9, '19F-IV': 37.7}	114	99.8		18A			{}	{}	18A	GREEN	18A	18A	1
ERR1440749	{'23B': 99.5, '23B1': 65.1, '23F': 46.3, '23A': 40.5, '06A-IV': 37.0}	128	99.5		23B			{}	{}	23B	GREEN	23B	23B	1
ERR1440750	{'23B': 99.5, '23B1': 64.7, '23F': 45.9, '23A': 39.9, '06A-IV': 37.1}	104	99.5		23B			{}	{}	23B	GREEN	23B	23B	1
ERR1440751	{'28A': 99.5, '28F': 92.7, '23F': 49.6, '16F': 43.8, '06B-I': 39.5}	116	99.5		28F/28A			{}	{}	28F/28A	GREEN	28A	28A	1
ERR1440752	{'05': 95.3, '45': 22.6, '36': 22.4, '20': 20.6, '12A': 19.8}	95	95.3		5			{}	{}	5	GREEN	5	5	1
ERR1440753	{'28A': 98.2, '28F': 91.8, '23F': 49.7, '16F': 43.7, '06B-I': 40.2}	156	98.2		28F/28A			{}	{}	28F/28A	GREEN	28A	28A	1
ERR1440754	{'23B': 99.5, '23B1': 64.8, '23F': 47.0, '23A': 39.9, '06A-IV': 37.6}	115	99.5		23B			{}	{}	23B	GREEN	23B	23B	1
ERR1440755	{'23B': 99.5, '23B1': 64.9, '23F': 46.3, '23A': 40.2, '06A-IV': 37.1}	151	99.5		23B			{}	{}	23B	GREEN	23B	23B	1
ERR1440756	{'18A': 99.9, '18B': 54.5, '18C': 54.5, '18F': 54.1, '19F-IV': 37.8}	92	99.9		18A			{}	{}	18A	GREEN	18A	18A	1
ERR1440757	{'23B': 99.5, '23B1': 65.0, '23F': 46.3, '23A': 40.4, '06A-IV': 37.6}	116	99.5		23B			{}	{}	23B	GREEN	23B	23B	1
ERR1440758	{'05': 95.3, '45': 22.7, '36': 22.4, '20': 20.9, '04': 19.8}	125	95.3		5			{}	{}	5	GREEN	5	5	1
ERR1440759	{'05': 95.3, '45': 22.8, '36': 22.2, '20': 20.7, '12A': 19.9}	140	95.3		5			{}	{}	5	GREEN	5	5	1
ERR1440760	{'05': 95.2, '45': 22.8, '36': 22.0, '20': 20.4, '12A': 20.1}	149	95.2		5			{}	{}	5	GREEN	5	5	1
ERR1440761	{'05': 95.3, '45': 22.9, '36': 22.3, '20': 20.6, '12A': 19.8}	135	95.3		5			{}	{}	5	GREEN	5	5	1
ERR1440762	{'05': 95.2, '45': 23.2, '36': 22.0, '20': 20.4, '12A': 19.8}	163	95.2		5			{}	{}	5	GREEN	5	5	1
ERR1440763	{'05': 95.2, '45': 22.8, '36': 22.2, '20': 20.7, '12A': 20.0}	143	95.2		5			{}	{}	5	GREEN	5	5	1
ERR1440764	{'05': 95.4, '45': 24.1, '36': 22.5, '20': 20.8, '12A': 20.0}	156	95.4		5			{}	{}	5	GREEN	5	5	1
ERR1440765	{'05': 95.6, '45': 23.0, '36': 22.0, '20': 21.3, '12A': 20.3}	148	95.6		5			{}	{}	5	GREEN	5	5	1
ERR1440766	{'05': 95.6, '45': 23.2, '36': 22.4, '20': 20.5, '12A': 19.9}	128	95.6		5			{}	{}	5	GREEN	5	5	1
ERR1440767	{'05': 95.3, '45': 22.6, '36': 22.4, '20': 20.6, '12A': 19.8}	118	95.3		5			{}	{}	5	GREEN	5	5	1
ERR1440768	{'28A': 95.3, '28F': 88.1, '23F': 52.3, '16F': 42.0, '06A-IV': 42.0}	96	95.3		28F/28A			{}	{}	28F/28A	GREEN	28A	28A	1
ERR1440769	{'05': 95.2, '45': 22.7, '36': 22.0, '20': 20.6, '12A': 19.8}	121	95.2		5			{}	{}	5	GREEN	5	5	1
ERR1440770	{'05': 95.3, '45': 22.8, '36': 22.5, '20': 21.2, '12A': 20.2}	122	95.3		5			{}	{}	5	GREEN	5	5	1
ERR1440771	{'05': 95.3, '45': 22.7, '36': 22.5, '20': 20.7, '12A': 20.2}	157	95.3		5			{}	{}	5	GREEN	5	5	1
ERR1440772	{'05': 95.2, '36': 23.4, '45': 23.3, '20': 21.0, '04': 20.0}	144	95.2		5			{}	{}	5	GREEN	5	5	1
ERR1440773	{'23B': 99.4, '23B1': 64.6, '23F': 45.8, '23A': 40.0, '06A-IV': 36.8}	126	99.4		23B			{}	{}	23B	GREEN	23B	23B	1
ERR1440774	{'23B': 99.5, '23B1': 64.7, '23F': 46.3, '23A': 40.2, '06A-IV': 37.3}	118	99.5		23B			{}	{}	23B	GREEN	23B	23B	1
ERR1440775	{'05': 95.3, '45': 23.6, '36': 21.9, '20': 21.0, '12A': 20.3}	154	95.3		5			{}	{}	5	GREEN	5	5	1
ERR1440776	{'05': 95.2, '45': 23.6, '36': 23.4, '20': 21.6, '12A': 20.0}	158	95.2		5			{}	{}	5	GREEN	5	5	1
ERR1440777	{'29': 100.0, '39': 21.2, '35F': 19.6, '22F': 16.8, '35B': 16.5}	117	100		29			{}	{}	29	GREEN	29	29	1
ERR1440778	{'23B': 99.5, '23B1': 64.8, '23F': 45.8, '23A': 40.0, '06A-IV': 36.8}	128	99.5		23B			{}	{}	23B	GREEN	23B	23B	1
ERR1440779	{'23B': 99.5, '23B1': 64.7, '23F': 46.0, '23A': 39.9, '06A-IV': 37.3}	133	99.5		23B			{}	{}	23B	GREEN	23B	23B	1
ERR1440780	{'23B': 99.5, '23B1': 64.7, '23F': 46.1, '23A': 40.1, '06A-IV': 37.2}	124	99.5		23B			{}	{}	23B	GREEN	23B	23B	1
ERR1440781	{'23B': 99.5, '23B1': 64.7, '23F': 45.9, '23A': 39.9, '06A-IV': 37.2}	109	99.5		23B			{}	{}	23B	GREEN	23B	23B	1
ERR1440782	{'23B': 99.4, '23B1': 64.7, '23F': 45.8, '23A': 39.9, '06A-IV': 37.0}	139	99.4		23B			{}	{}	23B	GREEN	23B	23B	1
ERR1440783	{'05': 95.5, '45': 22.7, '36': 21.9, '20': 20.7, '12A': 19.9}	110	95.5		5			{}	{}	5	GREEN	5	5	1
ERR1440784	{'23B': 99.4, '23B1': 64.7, '23F': 45.7, '23A': 39.9, '06A-IV': 36.8}	137	99.4		23B			{}	{}	23B	GREEN	23B	23B	1
ERR1440785	{'23B': 99.5, '23B1': 64.8, '23F': 46.4, '23A': 40.6, '06A-IV': 37.5}	105	99.5		23B			{}	{}	23B	GREEN	23B	23B	1
ERR1440786	{'29': 100.0, '39': 20.8, '35F': 19.3, '35B': 16.7, '22F': 16.5}	146	100		29			{}	{}	29	GREEN	29	29	1
ERR1440787	{'13': 83.8, '36': 32.9, '14': 27.0, '15B': 26.7, '15C': 26.3}	105	83.8		13			{}	{}	13	AMBER	13	13	1
ERR1440788	{'29': 100.0, '39': 20.8, '35F': 19.7, '22F': 16.6, '35B': 16.6}	154	100		29			{}	{}	29	GREEN	29	29	1
ERR1440790	{'12F': 97.3, '44': 94.1, '12B': 93.0, '12A': 80.8, '46': 78.0}	127	97.3	12F_12A_12B_44_46			[[5]]	{'wciI': [2, 100.0]}	{'wciI': 2}	12F	GREEN	12B	12F	1
ERR1440791	{'10F': 98.1, '10C': 80.5, '10B': 20.9, '10A': 18.3, '22F': 14.1}	108	98.1		10F			{}	{}	10F	GREEN	10F	10F	1
ERR1440792	{'12F': 96.9, '44': 93.6, '12B': 92.7, '12A': 80.5, '46': 77.6}	144	96.9	12F_12A_12B_44_46			[[5]]	{'wciI': [2, 100.0]}	{'wciI': 2}	12F	GREEN	12B	12F	1
ERR1440793	{'07C': 99.4, '07B': 73.6, '40': 71.6, '24B': 49.6, '24F': 49.0}	124	99.4		7C			{}	{}	7C	GREEN	07C	07C	1
ERR1440794	{'10F': 99.5, '10C': 82.0, '10B': 22.4, '10A': 19.8, '23B': 17.6}	131	99.5		10F			{}	{}	10F	GREEN	10F	10F	1
ERR1440795	{'07C': 99.4, '07B': 73.5, '40': 71.2, '24B': 49.2, '24F': 49.0}	118	99.4		7C			{}	{}	7C	GREEN	07C	07C	1
ERR1440796	{'23B1': 91.1, '23B': 56.8, '19A-II': 36.3, '19A-I': 36.1, '19AF': 32.2}	145	91.1		23B			{}	{}	23B	GREEN	23B	23B1	1
ERR1440797	{'07C': 99.5, '07B': 74.1, '40': 71.5, '24B': 49.5, '24F': 49.2}	109	99.5		7C			{}	{}	7C	GREEN	07C	07C	1
ERR1440798	{'23B': 99.3, '23B1': 65.8, '23F': 46.6, '23A': 40.5, '06A-IV': 37.7}	122	99.3		23B			{}	{}	23B	GREEN	23B	23B	1
ERR1440799	{'07C': 99.3, '07B': 73.0, '40': 70.8, '24F': 49.6, '24B': 49.5}	353	99.3		7C			{}	{}	7C	GREEN	07C	07C	1
ERR1440800	{'18A': 91.9, '18B': 53.7, '18C': 53.7, '18F': 53.0, '19F-IV': 37.8}	150	91.9		18A			{}	{}	18A	GREEN	18A	18A	1
ERR1440801	{'02': 93.5, '22F': 40.9, '06B-I': 39.5, '06A-III': 39.4, '06A-II': 39.2}	128	93.5		2			{}	{}	2	GREEN	2	2	1
ERR1440802	{'23A': 99.7, '23F': 67.7, '23B': 43.7, '19F-II': 38.0, '15B': 37.4}	131	99.7		23A			{}	{}	23A	GREEN	23B	23A	1
ERR1440803	{'19A-II': 100.0, '19A-I': 96.6, '19A': 86.5, '19A-III': 86.3, '19AF': 62.2}	116	100	19A_19AF			[[6]]	{'wzy': [1, 95.25]}	{'wzy': 1}	19A	GREEN	19C	19A	1
[truncated: 54 more rows]

## Sheet: assembly_validation
sampleid	top_hits	max_mm	max_percent	folder	stage1_result	mix_mm	stage2_varids	stage2_hits	stage2_result	predicted_serotype	rag_status	Lab serotype	wgs serotype	SCORE
ERR1438873	{'01': 98.0, '19F': 32.2, '19F-I': 31.8, '19F-III': 31.5, '19F-II': 31.3}	1	98		1			{}	{}	1	GREEN	1	1	1
ERR1438888	{'01': 98.3, '19F': 32.2, '19F-I': 31.8, '19F-III': 31.5, '19F-II': 31.3}	1	98.3		1			{}	{}	1	GREEN	1	1	1
ERR1438900	{'01': 98.0, '19F': 32.2, '19F-I': 31.8, '19F-III': 31.5, '19F-II': 31.3}	1	98		1			{}	{}	1	GREEN	1	1	1
ERR1438901	{'01': 98.4, '19F': 32.3, '19F-I': 31.8, '19F-III': 31.6, '19F-II': 31.3}	1	98.4		1			{}	{}	1	GREEN	1	1	1
ERR1438908	{'01': 98.2, '19F': 32.3, '19F-I': 31.8, '19F-III': 31.6, '19F-II': 31.3}	1	98.2		1			{}	{}	1	GREEN	1	1	1
ERR1439512	{'01': 98.3, '19F': 32.1, '19F-I': 31.6, '19F-III': 31.4, '19F-II': 31.1}	1	98.3		1			{}	{}	1	GREEN	1	1	1
ERR1439521	{'01': 98.5, '19F': 32.3, '19F-I': 31.8, '19F-III': 31.6, '19F-II': 31.3}	1	98.5		1			{}	{}	1	GREEN	1	1	1
ERR1439738	{'01': 98.2, '19F': 32.3, '19F-I': 31.8, '19F-III': 31.6, '19F-II': 31.3}	1	98.2		1			{}	{}	1	GREEN	1	1	1
ERR1439741	{'01': 98.3, '19F': 32.3, '19F-I': 31.8, '19F-III': 31.6, '19F-II': 31.3}	1	98.3		1			{}	{}	1	GREEN	1	1	1
ERR1439743	{'01': 98.5, '19F': 32.3, '19F-I': 31.8, '19F-III': 31.6, '19F-II': 31.3}	1	98.5		1			{}	{}	1	GREEN	1	1	1
ERR1439747	{'01': 98.3, '19F': 32.3, '19F-I': 31.8, '19F-III': 31.6, '19F-II': 31.3}	1	98.3		1			{}	{}	1	GREEN	1	1	1
ERR1439752	{'01': 98.3, '19F': 32.3, '19F-I': 31.8, '19F-III': 31.6, '19F-II': 31.3}	1	98.3		1			{}	{}	1	GREEN	1	1	1
ERR1439754	{'01': 98.4, '19F': 32.3, '19F-I': 31.8, '19F-III': 31.6, '19F-II': 31.3}	1	98.4		1			{}	{}	1	GREEN	1	1	1
ERR1439751	{'01': 98.2, '19F': 32.3, '19F-I': 31.8, '19F-III': 31.6, '19F-II': 31.3}	1	98.2		1			{}	{}	1	GREEN	1	1	1
ERR1439757	{'01': 98.3, '19F': 32.3, '19F-I': 31.8, '19F-III': 31.6, '19F-II': 31.3}	1	98.3		1			{}	{}	1	GREEN	1	1	1
ERR1439760	{'01': 98.9, '19F': 32.3, '19F-I': 31.8, '19F-III': 31.6, '19F-II': 31.3}	1	98.9		1			{}	{}	1	GREEN	1	1	1
ERR1439765	{'01': 98.5, '19F': 32.3, '19F-I': 31.8, '19F-III': 31.6, '19F-II': 31.3}	1	98.5		1			{}	{}	1	GREEN	1	1	1
ERR1439792	{'01': 98.3, '19F': 32.3, '19F-I': 31.8, '19F-III': 31.6, '19F-II': 31.3}	1	98.3		1			{}	{}	1	GREEN	1	1	1
ERR1439795	{'01': 98.3, '19F': 32.3, '19F-I': 31.8, '19F-III': 31.6, '19F-II': 31.3}	1	98.3		1			{}	{}	1	GREEN	1	1	1
ERR1439799	{'01': 98.5, '19F': 32.3, '19F-I': 31.8, '19F-III': 31.6, '19F-II': 31.3}	1	98.5		1			{}	{}	1	GREEN	1	1	1
ERR1439802	{'01': 98.3, '19F': 32.3, '19F-I': 31.8, '19F-III': 31.6, '19F-II': 31.3}	1	98.3		1			{}	{}	1	GREEN	1	1	1
ERR1439793	{'01': 98.3, '19F': 32.3, '19F-I': 31.8, '19F-III': 31.6, '19F-II': 31.3}	1	98.3		1			{}	{}	1	GREEN	1	1	1
ERR1439829	{'01': 98.4, '19F': 32.3, '19F-I': 31.8, '19F-III': 31.6, '19F-II': 31.3}	1	98.4		1			{}	{}	1	GREEN	1	1	1
ERR1439826	{'01': 98.1, '19F': 32.2, '19F-I': 31.8, '19F-III': 31.5, '19F-II': 31.3}	1	98.1		1			{}	{}	1	GREEN	1	1	1
ERR1439830	{'01': 98.2, '19F': 32.3, '19F-I': 31.8, '19F-III': 31.6, '19F-II': 31.3}	1	98.2		1			{}	{}	1	GREEN	1	1	1
ERR1439871	{'01': 98.5, '19F': 32.3, '19F-I': 31.8, '19F-III': 31.6, '19F-II': 31.3}	1	98.5		1			{}	{}	1	GREEN	1	1	1
ERR1439874	{'01': 98.3, '19F': 32.3, '19F-I': 31.8, '19F-III': 31.6, '19F-II': 31.3}	1	98.3		1			{}	{}	1	GREEN	1	1	1
ERR1439877	{'01': 98.5, '19F': 32.3, '19F-I': 31.8, '19F-III': 31.6, '19F-II': 31.3}	1	98.5		1			{}	{}	1	GREEN	1	1	1
ERR1439850	{'01': 99.3, '19F': 32.2, '19F-I': 31.8, '19F-III': 31.5, '19F-II': 31.3}	1	99.3		1			{}	{}	1	GREEN	1	1	1
ERR1439846	{'01': 98.2, '19F': 32.3, '19F-I': 31.8, '19F-III': 31.6, '19F-II': 31.3}	1	98.2		1			{}	{}	1	GREEN	1	1	1
ERR1439961	{'01': 75.2, '19F': 32.2, '19F-I': 31.8, '19F-III': 31.5, '19F-II': 31.3}	1	75.2		1			{}	{}	1	AMBER	1	1	1
ERR1440211	{'01': 98.2, '19F': 32.3, '19F-I': 31.8, '19F-III': 31.6, '19F-II': 31.3}	1	98.2		1			{}	{}	1	GREEN	1	1	1
ERR1440229	{'01': 96.0, '19F': 32.3, '19F-I': 31.8, '19F-III': 31.6, '19F-II': 31.3}	1	96		1			{}	{}	1	GREEN	1	1	1
ERR1440251	{'01': 98.3, '19F': 32.3, '19F-I': 31.8, '19F-III': 31.6, '19F-II': 31.3}	1	98.3		1			{}	{}	1	GREEN	1	1	1
ERR1440281	{'01': 97.8, '19F': 32.3, '19F-I': 31.8, '19F-III': 31.6, '19F-II': 31.3}	1	97.8		1			{}	{}	1	GREEN	1	1	1
ERR1440254	{'01': 98.4, '19F': 32.3, '19F-I': 31.8, '19F-III': 31.6, '19F-II': 31.3}	1	98.4		1			{}	{}	1	GREEN	1	1	1
ERR1440377	{'01': 98.5, '19F': 32.3, '19F-I': 31.8, '19F-III': 31.6, '19F-II': 31.3}	1	98.5		1			{}	{}	1	GREEN	1	1	1
ERR1440370	{'01': 98.5, '19F': 32.3, '19F-I': 31.8, '19F-III': 31.6, '19F-II': 31.3}	1	98.5		1			{}	{}	1	GREEN	1	1	1
ERR1440484	{'01': 98.0, '19F': 32.1, '19F-I': 31.6, '19F-III': 31.4, '19F-II': 31.1}	1	98		1			{}	{}	1	GREEN	1	1	1
ERR1440580	{'01': 98.5, '19F': 32.3, '19F-I': 31.8, '19F-III': 31.6, '19F-II': 31.3}	1	98.5		1			{}	{}	1	GREEN	1	1	1
ERR1438971	{'02': 93.2, '22F': 40.1, '06B-I': 39.0, '06A-III': 38.9, '06A-II': 38.7}	1	93.2		2			{}	{}	2	GREEN	2	2	1
ERR1438987	{'02': 92.2, '22F': 39.5, '06B-I': 38.7, '06A-III': 38.6, '06A-II': 38.5}	1	92.2		2			{}	{}	2	GREEN	2	2	1
ERR1440686	{'02': 93.1, '22F': 39.9, '06A-I': 38.6, '06B-I': 38.5, '06B': 38.4}	1	93.1		2			{}	{}	2	GREEN	2	2	1
ERR1440801	{'02': 93.1, '22F': 40.1, '06B-I': 39.0, '06A-III': 38.9, '06A-II': 38.7}	1	93.1		2			{}	{}	2	GREEN	2	2	1
ERR1440805	{'02': 92.4, '22F': 39.5, '06B-I': 38.6, '06A-III': 38.5, '06A-II': 38.3}	1	92.4		2			{}	{}	2	GREEN	2	2	1
ERR1440822	{'02': 91.9, '22F': 39.6, '06B-I': 38.3, '06A-III': 38.2, '06A-II': 38.0}	1	91.9		2			{}	{}	2	GREEN	2	2	1
ERR1440839	{'02': 92.2, '22F': 39.6, '06B-I': 38.7, '06A-III': 38.6, '06A-II': 38.5}	1	92.2		2			{}	{}	2	GREEN	2	2	1
ERR1440841	{'02': 93.2, '22F': 39.8, '06B-I': 38.8, '06A-II': 38.7, '06A-III': 38.7}	1	93.2		2			{}	{}	2	GREEN	2	2	1
ERR1438791	{'03': 95.2, '01': 17.3, '36': 17.1, '20': 15.9, '09N': 15.8}	1	95.2		3			{}	{}	3	GREEN	18F	3	1
ERR1438843	{'03': 94.3, '36': 17.4, '20': 15.9, '09N': 15.8, '09L': 15.0}	1	94.3		3			{}	{}	3	GREEN	3	3	1
ERR1438892	{'03': 95.2, '36': 17.1, '01': 16.4, '20': 15.9, '09N': 15.8}	1	95.2		3			{}	{}	3	GREEN	3	3	1
ERR1438870	{'03': 95.8, '20': 17.9, '01': 17.5, '36': 16.4, '09L': 16.1}	1	95.8		3			{}	{}	3	GREEN	3	3	1
ERR1438913	{'03': 95.2, '36': 17.1, '01': 16.7, '20': 15.9, '09N': 15.8}	1	95.2		3			{}	{}	3	GREEN	3	3	1
ERR1438931	{'03': 95.5, '20': 17.2, '09L': 16.1, '36': 16.1, '01': 15.9}	1	95.5		3			{}	{}	3	GREEN	3	3	1
ERR1439350	{'03': 95.5, '20': 17.2, '36': 16.1, '09L': 16.0, '01': 15.9}	1	95.5		3			{}	{}	3	GREEN	3	3	1
ERR1439486	{'03': 94.8, '36': 17.1, '01': 16.5, '20': 15.9, '09N': 15.8}	1	94.8		3			{}	{}	3	GREEN	3	3	1
ERR1439502	{'03': 95.2, '36': 16.9, '01': 16.6, '20': 15.9, '09N': 15.8}	1	95.2		3			{}	{}	3	GREEN	3	3	1
ERR1439511	{'03': 95.2, '36': 17.1, '01': 16.6, '20': 15.9, '09N': 15.8}	1	95.2		3			{}	{}	3	GREEN	3	3	1
ERR1439529	{'03': 95.2, '36': 17.1, '01': 16.6, '20': 15.9, '09N': 15.8}	1	95.2		3			{}	{}	3	GREEN	3	3	1
ERR1439687	{'03': 94.3, '36': 17.4, '20': 15.9, '09N': 15.8, '09L': 15.1}	1	94.3		3			{}	{}	3	GREEN	3	3	1
ERR1439778	{'03': 95.2, '36': 17.1, '01': 16.6, '20': 15.9, '09L': 15.6}	1	95.2		3			{}	{}	3	GREEN	3	3	1
ERR1439905	{'03': 95.2, '36': 17.1, '01': 16.6, '20': 15.9, '09N': 15.8}	1	95.2		3			{}	{}	3	GREEN	3	3	1
ERR1439914	{'03': 95.2, '36': 17.1, '01': 15.9, '20': 15.9, '09L': 15.6}	1	95.2		3			{}	{}	3	GREEN	3	3	1
ERR1439917	{'03': 95.0, '36': 17.1, '01': 16.4, '20': 15.9, '09N': 15.8}	1	95		3			{}	{}	3	GREEN	3	3	1
ERR1439934	{'03': 94.8, '36': 17.1, '01': 16.4, '20': 15.9, '09N': 15.8}	1	94.8		3			{}	{}	3	GREEN	3	3	1
ERR1439948	{'03': 95.2, '36': 17.1, '01': 16.7, '20': 15.9, '09N': 15.7}	1	95.2		3			{}	{}	3	GREEN	3	3	1
ERR1439953	{'03': 94.3, '36': 17.4, '20': 15.9, '09N': 15.7, '09L': 15.1}	1	94.3		3			{}	{}	3	GREEN	3	3	1
ERR1439939	{'03': 95.2, '36': 17.0, '20': 15.8, '09N': 15.6, '01': 15.5}	1	95.2		3			{}	{}	3	GREEN	3	3	1
ERR1439962	{'03': 95.2, '36': 17.0, '01': 16.0, '20': 15.9, '09L': 15.6}	1	95.2		3			{}	{}	3	GREEN	3	3	1
ERR1439987	{'03': 95.2, '36': 17.1, '01': 16.6, '20': 15.9, '09N': 15.5}	1	95.2		3			{}	{}	3	GREEN	3	3	1
ERR1439990	{'03': 95.2, '36': 16.9, '09N': 15.8, '20': 15.8, '09L': 15.2}	1	95.2		3			{}	{}	3	GREEN	3	3	1
ERR1440023	{'03': 94.3, '36': 17.4, '20': 15.9, '09N': 15.8, '09L': 15.1}	1	94.3		3			{}	{}	3	GREEN	3	3	1
ERR1440038	{'03': 95.2, '36': 17.1, '01': 16.6, '20': 15.9, '09N': 15.8}	1	95.2		3			{}	{}	3	GREEN	3	3	1
ERR1440073	{'03': 95.2, '36': 17.1, '01': 16.6, '20': 15.9, '09L': 15.5}	1	95.2		3			{}	{}	3	GREEN	3	3	1
ERR1440040	{'03': 95.2, '36': 17.1, '01': 16.6, '20': 15.9, '09N': 15.8}	1	95.2		3			{}	{}	3	GREEN	3	3	1
ERR1440101	{'03': 95.2, '36': 17.1, '01': 15.9, '20': 15.9, '09N': 15.8}	1	95.2		3			{}	{}	3	GREEN	3	3	1
ERR1440107	{'03': 94.3, '36': 17.4, '20': 15.9, '09N': 15.8, '09L': 15.0}	1	94.3		3			{}	{}	3	GREEN	3	3	1
ERR1440122	{'03': 94.3, '36': 17.4, '20': 15.9, '09N': 15.8, '09L': 15.1}	1	94.3		3			{}	{}	3	GREEN	3	3	1
ERR1440144	{'03': 94.3, '36': 17.4, '20': 15.9, '09N': 15.7, '09L': 15.2}	1	94.3		3			{}	{}	3	GREEN	3	3	1
ERR1440117	{'03': 94.3, '36': 17.4, '20': 15.9, '09N': 15.8, '09L': 15.1}	1	94.3		3			{}	{}	3	GREEN	3	3	1
ERR1440111	{'03': 94.3, '36': 17.4, '20': 15.9, '09N': 15.8, '09L': 15.2}	1	94.3		3			{}	{}	3	GREEN	3	3	1
ERR1440155	{'03': 95.2, '36': 17.1, '20': 15.8, '09L': 15.1, '09N': 15.1}	1	95.2		3			{}	{}	3	GREEN	3	3	1
ERR1440237	{'03': 95.2, '01': 17.1, '36': 17.1, '20': 15.9, '09N': 15.7}	1	95.2		3			{}	{}	3	GREEN	3	3	1
ERR1440266	{'03': 95.2, '36': 17.0, '01': 16.5, '20': 15.8, '09N': 15.7}	1	95.2		3			{}	{}	3	GREEN	3	3	1
ERR1440296	{'03': 95.2, '36': 17.0, '01': 16.5, '20': 15.8, '09N': 15.6}	1	95.2		3			{}	{}	3	GREEN	3	3	1
ERR1440531	{'03': 95.2, '36': 17.1, '01': 16.6, '20': 15.9, '09N': 15.8}	1	95.2		3			{}	{}	3	GREEN	3	3	1
ERR1440540	{'03': 95.2, '36': 17.1, '01': 16.4, '20': 15.9, '09N': 15.8}	1	95.2		3			{}	{}	3	GREEN	3	3	1
ERR1440530	{'03': 97.4, '01': 17.2, '20': 15.5, '09N': 15.3, '09L': 14.9}	1	97.4		3			{}	{}	3	GREEN	3	3	1
ERR1440551	{'03': 95.2, '36': 17.1, '01': 16.6, '20': 15.9, '09N': 15.8}	1	95.2		3			{}	{}	3	GREEN	3	3	1
ERR1440583	{'03': 94.3, '36': 17.4, '01': 16.3, '20': 15.9, '09N': 15.8}	1	94.3		3			{}	{}	3	GREEN	3	3	1
ERR1440581	{'03': 95.2, '01': 17.1, '36': 17.1, '20': 15.9, '09N': 15.8}	1	95.2		3			{}	{}	3	GREEN	3	3	1
ERR1440588	{'03': 95.2, '36': 17.1, '01': 16.6, '20': 15.9, '09N': 15.8}	1	95.2		3			{}	{}	3	GREEN	3	3	1
ERR1440587	{'03': 95.5, '20': 17.2, '36': 16.1, '09L': 16.0, '01': 15.9}	1	95.5		3			{}	{}	3	GREEN	3	3	1
ERR1440571	{'03': 95.2, '36': 17.1, '01': 16.6, '20': 15.9, '09N': 15.8}	1	95.2		3			{}	{}	3	GREEN	3	3	1
ERR1438896	{'04': 100.0, '45': 32.7, '12F': 23.5, '44': 23.3, '12A': 22.4}	1	100		4			{}	{}	4	GREEN	4	4	1
ERR1438914	{'04': 99.7, '45': 33.2, '12F': 23.5, '44': 23.3, '12A': 22.4}	1	99.7		4			{}	{}	4	GREEN	4	4	1
ERR1439200	{'04': 99.5, '45': 32.7, '12A': 26.9, '46': 26.8, '12F': 23.5}	1	99.5		4			{}	{}	4	GREEN	4	4	1
ERR1439221	{'04': 97.7, '45': 33.5, '12F': 23.6, '44': 23.4, '12A': 22.4}	1	97.7		4			{}	{}	4	GREEN	4	4	1
ERR1439236	{'04': 99.7, '45': 31.9, '12F': 23.5, '44': 23.3, '12A': 22.4}	1	99.7		4			{}	{}	4	GREEN	4	4	1
ERR1439254	{'04': 89.1, '12B': 30.4, '12A': 30.3, '46': 30.2, '12F': 28.8}	1	89.1		4			{}	{}	4	AMBER	4	4	1
ERR1439290	{'04': 89.1, '12B': 30.4, '12A': 30.3, '46': 30.2, '12F': 28.8}	1	89.1		4			{}	{}	4	AMBER	4	4	1
ERR1439294	{'04': 98.2, '45': 33.5, '12F': 23.8, '44': 23.6, '12A': 22.7}	1	98.2		4			{}	{}	4	GREEN	4	4	1
ERR1439360	{'04': 98.3, '45': 33.9, '12F': 23.8, '44': 23.6, '12A': 22.7}	1	98.3		4			{}	{}	4	GREEN	4	4	1
ERR1439391	{'04': 97.7, '45': 33.2, '12A': 26.9, '46': 26.8, '12F': 23.6}	1	97.7		4			{}	{}	4	GREEN	4	4	1
ERR1439422	{'04': 99.5, '45': 32.8, '12A': 26.9, '46': 26.8, '12F': 23.5}	1	99.5		4			{}	{}	4	GREEN	4	4	1
ERR1439446	{'04': 98.8, '45': 33.5, '12F': 23.7, '44': 23.5, '12A': 22.6}	1	98.8		4			{}	{}	4	GREEN	4	4	1
ERR1439455	{'04': 100.0, '45': 32.8, '12A': 26.8, '46': 26.7, '12F': 23.5}	1	100		4			{}	{}	4	GREEN	4	4	1
ERR1439541	{'04': 99.8, '45': 33.2, '12A': 26.9, '46': 26.8, '12F': 23.5}	1	99.8		4			{}	{}	4	GREEN	4	4	1
ERR1439567	{'04': 100.0, '45': 32.1, '12A': 26.8, '46': 26.7, '12F': 23.5}	1	100		4			{}	{}	4	GREEN	4	4	1
ERR1439589	{'04': 99.7, '45': 33.5, '12F': 23.5, '44': 23.3, '12A': 22.4}	1	99.7		4			{}	{}	4	GREEN	4	4	1
ERR1439662	{'04': 99.7, '45': 33.2, '12F': 23.5, '44': 23.3, '12A': 22.4}	1	99.7		4			{}	{}	4	GREEN	4	4	1
ERR1439719	{'04': 99.7, '45': 33.1, '12F': 23.5, '44': 23.3, '12A': 22.4}	1	99.7		4			{}	{}	4	GREEN	4	4	1
ERR1439705	{'04': 89.0, '12B': 30.4, '12A': 30.2, '46': 30.1, '12F': 28.8}	1	89		4			{}	{}	4	AMBER	4	4	1
ERR1439704	{'04': 99.8, '45': 32.7, '12A': 26.9, '46': 26.8, '12F': 23.5}	1	99.8		4			{}	{}	4	GREEN	4	4	1
ERR1439732	{'04': 97.7, '45': 33.6, '12F': 23.6, '44': 23.4, '12A': 22.4}	1	97.7		4			{}	{}	4	GREEN	4	4	1
ERR1439763	{'04': 99.7, '45': 33.1, '12F': 23.5, '44': 23.3, '12A': 22.4}	1	99.7		4			{}	{}	4	GREEN	4	4	1
ERR1439788	{'04': 98.3, '45': 33.3, '12F': 23.8, '44': 23.6, '12A': 22.7}	1	98.3		4			{}	{}	4	GREEN	4	4	1
ERR1439815	{'04': 97.8, '45': 33.0, '12A': 26.9, '46': 26.8, '12F': 23.4}	1	97.8		4			{}	{}	4	GREEN	4	4	1
ERR1439773	{'04': 99.8, '45': 33.0, '12A': 26.9, '46': 26.8, '12F': 23.5}	1	99.8		4			{}	{}	4	GREEN	4	4	1
ERR1439811	{'04': 98.0, '45': 33.1, '12A': 26.7, '46': 26.6, '12F': 23.4}	1	98		4			{}	{}	4	GREEN	4	4	1
ERR1439810	{'04': 98.0, '45': 33.1, '12A': 26.8, '46': 26.7, '12F': 23.4}	1	98		4			{}	{}	4	GREEN	4	4	1
ERR1439832	{'04': 99.5, '45': 33.0, '12A': 26.9, '46': 26.8, '12F': 23.5}	1	99.5		4			{}	{}	4	GREEN	4	4	1
ERR1439814	{'04': 98.0, '45': 33.1, '12A': 26.8, '46': 26.7, '12F': 23.4}	1	98		4			{}	{}	4	GREEN	4	4	1
ERR1439816	{'04': 97.9, '45': 32.4, '12A': 26.9, '46': 26.8, '12F': 23.4}	1	97.9		4			{}	{}	4	GREEN	4	4	1
ERR1439837	{'04': 97.9, '45': 33.1, '12A': 26.9, '46': 26.8, '12F': 23.4}	1	97.9		4			{}	{}	4	GREEN	4	4	1
ERR1439836	{'04': 99.8, '45': 32.9, '12A': 26.9, '46': 26.8, '12F': 23.5}	1	99.8		4			{}	{}	4	GREEN	4	4	1
ERR1439839	{'04': 97.9, '45': 32.9, '12A': 26.9, '46': 26.8, '12F': 23.4}	1	97.9		4			{}	{}	4	GREEN	4	4	1
ERR1439838	{'04': 99.5, '45': 32.9, '12A': 26.9, '46': 26.8, '12F': 23.5}	1	99.5		4			{}	{}	4	GREEN	4	4	1
ERR1439840	{'04': 99.7, '45': 33.3, '12F': 23.5, '44': 23.3, '12A': 22.4}	1	99.7		4			{}	{}	4	GREEN	4	4	1
ERR1440194	{'04': 99.7, '45': 32.4, '12F': 23.5, '44': 23.3, '12A': 22.4}	1	99.7		4			{}	{}	4	GREEN	4	4	1
ERR1440203	{'04': 89.1, '12B': 30.4, '12A': 30.3, '46': 30.2, '12F': 28.8}	1	89.1		4			{}	{}	4	AMBER	4	4	1
ERR1440244	{'04': 99.8, '45': 32.7, '12A': 26.9, '46': 26.8, '12F': 23.5}	1	99.8		4			{}	{}	4	GREEN	4	4	1
ERR1440253	{'04': 99.8, '45': 33.5, '12A': 26.9, '46': 26.8, '12F': 23.5}	1	99.8		4			{}	{}	4	GREEN	4	4	1
ERR1440312	{'04': 99.8, '45': 32.5, '12A': 26.9, '46': 26.8, '12F': 23.5}	1	99.8		4			{}	{}	4	GREEN	4	4	1
ERR1440343	{'04': 99.6, '45': 32.9, '12A': 26.9, '46': 26.8, '12F': 23.4}	1	99.6		4			{}	{}	4	GREEN	4	4	1
ERR1440469	{'04': 99.8, '45': 32.8, '12A': 26.9, '46': 26.8, '12F': 23.5}	1	99.8		4			{}	{}	4	GREEN	4	4	1
ERR1440535	{'04': 97.7, '45': 33.4, '12F': 23.6, '44': 23.4, '12A': 22.4}	1	97.7		4			{}	{}	4	GREEN	4	4	1
ERR1440649	{'04': 99.6, '45': 33.1, '12F': 23.5, '44': 23.3, '12A': 22.4}	1	99.6		4			{}	{}	4	GREEN	5	4	1
ERR1439377	{'05': 95.2, '45': 21.6, '36': 20.4, '12A': 19.7, '46': 19.6}	1	95.2		5			{}	{}	5	GREEN	5	5	1
ERR1439536	{'05': 95.3, '45': 21.5, '36': 20.5, '12A': 19.7, '46': 19.6}	1	95.3		5			{}	{}	5	GREEN	5	5	1
ERR1439561	{'05': 95.3, '45': 21.5, '36': 20.8, '12A': 19.7, '46': 19.6}	1	95.3		5			{}	{}	5	GREEN	5	5	1
ERR1439630	{'05': 95.3, '45': 21.4, '36': 20.8, '12A': 19.7, '46': 19.6}	1	95.3		5			{}	{}	5	GREEN	5	5	1
ERR1439727	{'05': 95.3, '45': 21.2, '36': 20.0, '12A': 19.7, '46': 19.6}	1	95.3		5			{}	{}	5	GREEN	5	5	1
ERR1439804	{'05': 95.3, '45': 21.6, '36': 20.7, '12A': 19.7, '46': 19.6}	1	95.3		5			{}	{}	5	GREEN	5	5	1
ERR1439783	{'05': 95.0, '45': 21.9, '36': 20.4, '12A': 19.7, '46': 19.6}	1	95		5			{}	{}	5	GREEN	5	5	1
ERR1439835	{'05': 95.3, '45': 21.6, '36': 20.8, '12A': 19.5, '04': 19.4}	1	95.3		5			{}	{}	5	GREEN	5	5	1
ERR1439878	{'05': 95.3, '45': 21.5, '36': 20.7, '12A': 19.7, '46': 19.6}	1	95.3		5			{}	{}	5	GREEN	5	5	1
ERR1440604	{'05': 77.2, '45': 21.9, '36': 20.0, '12A': 19.7, '46': 19.6}	1	77.2		5			{}	{}	5	AMBER	5	5	1
ERR1440627	{'05': 95.3, '45': 21.1, '36': 20.9, '12A': 19.6, '46': 19.5}	1	95.3		5			{}	{}	5	GREEN	5	5	1
ERR1440685	{'05': 95.2, '45': 21.7, '36': 20.8, '12A': 19.7, '46': 19.6}	1	95.2		5			{}	{}	5	GREEN	5	5	1
ERR1440678	{'05': 95.3, '45': 21.3, '36': 21.0, '12A': 19.5, '04': 19.4}	1	95.3		5			{}	{}	5	GREEN	5	5	1
ERR1440682	{'05': 95.3, '45': 21.9, '36': 20.6, '12A': 19.7, '46': 19.6}	1	95.3		5			{}	{}	5	GREEN	5	5	1
ERR1440695	{'05': 95.3, '45': 21.6, '36': 20.7, '12A': 19.7, '46': 19.6}	1	95.3		5			{}	{}	5	GREEN	5	5	1
ERR1440681	{'05': 95.3, '45': 21.4, '36': 20.7, '12A': 19.7, '46': 19.6}	1	95.3		5			{}	{}	5	GREEN	5	5	1
ERR1440705	{'05': 95.3, '45': 22.1, '36': 20.9, '12A': 19.7, '46': 19.6}	1	95.3		5			{}	{}	5	GREEN	5	5	1
ERR1440703	{'05': 95.3, '45': 21.4, '36': 20.5, '12A': 19.7, '46': 19.6}	1	95.3		5			{}	{}	5	GREEN	5	5	1
ERR1440702	{'05': 95.2, '45': 21.6, '36': 20.5, '12A': 19.7, '46': 19.6}	1	95.2		5			{}	{}	5	GREEN	5	5	1
ERR1440721	{'05': 95.2, '45': 21.7, '36': 20.4, '12A': 19.6, '46': 19.5}	1	95.2		5			{}	{}	5	GREEN	5	5	1
ERR1440706	{'05': 95.3, '45': 21.4, '36': 20.6, '12A': 19.7, '46': 19.6}	1	95.3		5			{}	{}	5	GREEN	5	5	1
ERR1440722	{'05': 95.2, '45': 21.5, '36': 20.4, '12A': 19.7, '46': 19.6}	1	95.2		5			{}	{}	5	GREEN	5	5	1
ERR1440758	{'05': 95.3, '45': 21.6, '36': 20.6, '12A': 19.7, '46': 19.6}	1	95.3		5			{}	{}	5	GREEN	5	5	1
ERR1440752	{'05': 95.2, '45': 21.7, '36': 20.8, '12A': 19.7, '46': 19.6}	1	95.2		5			{}	{}	5	GREEN	5	5	1
ERR1440759	{'05': 95.3, '45': 21.6, '36': 20.8, '12A': 19.7, '46': 19.6}	1	95.3		5			{}	{}	5	GREEN	5	5	1
ERR1440762	{'05': 95.2, '45': 21.7, '36': 21.0, '12A': 19.7, '20': 19.6}	1	95.2		5			{}	{}	5	GREEN	5	5	1
ERR1440764	{'05': 95.3, '45': 22.4, '36': 21.0, '12A': 19.7, '46': 19.6}	1	95.3		5			{}	{}	5	GREEN	5	5	1
ERR1440767	{'05': 95.3, '45': 21.6, '36': 21.0, '12A': 19.7, '46': 19.6}	1	95.3		5			{}	{}	5	GREEN	5	5	1
ERR1440760	{'05': 95.2, '45': 22.5, '36': 20.2, '12A': 19.7, '46': 19.6}	1	95.2		5			{}	{}	5	GREEN	5	5	1
ERR1440769	{'05': 95.2, '45': 21.4, '36': 21.0, '12A': 19.7, '46': 19.6}	1	95.2		5			{}	{}	5	GREEN	5	5	1
ERR1440770	{'05': 95.0, '45': 21.8, '36': 21.0, '12A': 19.7, '46': 19.6}	1	95		5			{}	{}	5	GREEN	5	5	1
ERR1440763	{'05': 95.2, '45': 21.8, '36': 20.8, '12A': 19.7, '46': 19.6}	1	95.2		5			{}	{}	5	GREEN	5	5	1
ERR1440765	{'05': 95.2, '45': 21.8, '36': 21.0, '20': 19.9, '12A': 19.7}	1	95.2		5			{}	{}	5	GREEN	5	5	1
ERR1440761	{'05': 95.3, '45': 21.3, '36': 20.3, '12A': 19.7, '46': 19.6}	1	95.3		5			{}	{}	5	GREEN	5	5	1
ERR1440766	{'05': 95.2, '45': 21.7, '36': 20.8, '12A': 19.7, '46': 19.6}	1	95.2		5			{}	{}	5	GREEN	5	5	1
ERR1440771	{'05': 95.3, '45': 21.6, '36': 20.8, '12A': 19.7, '46': 19.6}	1	95.3		5			{}	{}	5	GREEN	5	5	1
ERR1440772	{'05': 95.2, '45': 21.6, '36': 20.8, '12A': 19.7, '46': 19.6}	1	95.2		5			{}	{}	5	GREEN	5	5	1
ERR1440775	{'05': 95.3, '45': 21.3, '36': 20.7, '12A': 19.7, '46': 19.6}	1	95.3		5			{}	{}	5	GREEN	5	5	1
ERR1440776	{'05': 95.2, '45': 21.8, '36': 20.1, '12A': 19.7, '46': 19.6}	1	95.2		5			{}	{}	5	GREEN	5	5	1
ERR1440783	{'05': 95.3, '45': 21.2, '36': 20.6, '12A': 19.7, '46': 19.6}	1	95.3		5			{}	{}	5	GREEN	5	5	1
ERR1438847	{'08': 99.8, '06A-II': 24.7, '06A-VI': 24.6, '02': 24.4, '06B-II': 24.1}	1	99.8		8			{}	{}	8	GREEN	8	8	1
ERR1438911	{'08': 99.6, '06A-II': 24.7, '06A-VI': 24.6, '02': 24.4, '06B-II': 24.1}	1	99.6		8			{}	{}	8	GREEN	8	8	1
ERR1439406	{'08': 99.8, '06A-II': 24.7, '06A-VI': 24.6, '02': 24.4, '06B-II': 24.1}	1	99.8		8			{}	{}	8	GREEN	8	8	1
ERR1439485	{'08': 99.8, '06A-II': 24.7, '06A-VI': 24.6, '02': 24.4, '06B-II': 24.1}	1	99.8		8			{}	{}	8	GREEN	8	8	1
ERR1439474	{'08': 99.8, '06A-II': 24.7, '06A-VI': 24.6, '02': 24.4, '06B-II': 24.1}	1	99.8		8			{}	{}	8	GREEN	8	8	1
ERR1439495	{'08': 99.6, '06A-II': 24.7, '06A-VI': 24.6, '02': 24.4, '06B-II': 24.1}	1	99.6		8			{}	{}	8	GREEN	8	8	1
ERR1439496	{'08': 99.8, '06A-II': 24.7, '06A-VI': 24.6, '02': 24.4, '06B-II': 24.1}	1	99.8		8			{}	{}	8	GREEN	8	8	1
ERR1439481	{'08': 99.5, '06A-II': 24.7, '06A-VI': 24.6, '02': 24.4, '06B-II': 24.1}	1	99.5		8			{}	{}	8	GREEN	8	8	1
ERR1439543	{'08': 99.6, '06A-II': 24.7, '06A-VI': 24.6, '02': 24.4, '06B-II': 24.1}	1	99.6		8			{}	{}	8	GREEN	8	8	1
ERR1439517	{'08': 99.8, '06A-II': 24.7, '06A-VI': 24.6, '02': 24.4, '06B-II': 24.1}	1	99.8		8			{}	{}	8	GREEN	8	8	1
ERR1439515	{'08': 99.8, '06A-II': 24.7, '06A-VI': 24.6, '02': 24.4, '06B-II': 24.1}	1	99.8		8			{}	{}	8	GREEN	8	8	1
ERR1439534	{'08': 99.8, '06A-II': 24.7, '06A-VI': 24.6, '02': 24.4, '06B-II': 24.1}	1	99.8		8			{}	{}	8	GREEN	8	8	1
ERR1439892	{'08': 99.8, '06A-II': 24.7, '06A-VI': 24.6, '02': 24.4, '06B-II': 24.1}	1	99.8		8			{}	{}	8	GREEN	8	8	1
ERR1439900	{'08': 99.8, '06A-II': 24.7, '06A-VI': 24.6, '02': 24.4, '06B-II': 24.1}	1	99.8		8			{}	{}	8	GREEN	8	8	1
ERR1439909	{'08': 99.8, '06A-II': 24.7, '06A-VI': 24.6, '02': 24.4, '06B-II': 24.1}	1	99.8		8			{}	{}	8	GREEN	8	8	1
ERR1439915	{'08': 99.8, '06A-II': 24.7, '06A-VI': 24.6, '02': 24.4, '06B-II': 24.1}	1	99.8		8			{}	{}	8	GREEN	8	8	1
ERR1439912	{'08': 99.7, '06A-II': 24.6, '06A-VI': 24.5, '02': 24.3, '06B-II': 24.0}	1	99.7		8			{}	{}	8	GREEN	8	8	1
ERR1439897	{'08': 99.8, '06A-II': 24.7, '06A-VI': 24.6, '02': 24.4, '06B-II': 24.1}	1	99.8		8			{}	{}	8	GREEN	8	8	1
ERR1439904	{'08': 98.9, '06A-II': 24.5, '06A-VI': 24.4, '02': 24.2, '06B-II': 23.9}	1	98.9		8			{}	{}	8	GREEN	8	8	1
ERR1439920	{'08': 99.5, '06A-II': 24.7, '06A-VI': 24.6, '02': 24.4, '06B-II': 24.1}	1	99.5		8			{}	{}	8	GREEN	8	8	1
ERR1439921	{'08': 99.8, '06A-II': 24.7, '06A-VI': 24.6, '02': 24.4, '06B-II': 24.1}	1	99.8		8			{}	{}	8	GREEN	8	8	1
ERR1439936	{'08': 99.8, '06A-II': 24.7, '06A-VI': 24.6, '02': 24.4, '06B-II': 24.1}	1	99.8		8			{}	{}	8	GREEN	8	8	1
ERR1439928	{'08': 99.8, '06A-II': 24.7, '06A-VI': 24.6, '02': 24.4, '06B-II': 24.1}	1	99.8		8			{}	{}	8	GREEN	8	8	1
ERR1439938	{'08': 97.9, '06A-II': 24.7, '06A-VI': 24.6, '02': 24.4, '06B-II': 24.1}	1	97.9		8			{}	{}	8	GREEN	8	8	1
ERR1439933	{'08': 99.8, '06A-II': 24.7, '06A-VI': 24.6, '02': 24.4, '06B-II': 24.1}	1	99.8		8			{}	{}	8	GREEN	8	8	1
ERR1439931	{'08': 99.8, '06A-II': 24.7, '06A-VI': 24.6, '02': 24.4, '06B-II': 24.1}	1	99.8		8			{}	{}	8	GREEN	8	8	1
ERR1439975	{'08': 99.8, '06A-II': 24.7, '06A-VI': 24.6, '02': 24.4, '06B-II': 24.1}	1	99.8		8			{}	{}	8	GREEN	8	8	1
ERR1439980	{'08': 91.9, '06A-II': 24.7, '06A-VI': 24.6, '02': 24.4, '06B-II': 24.1}	1	91.9		8			{}	{}	8	GREEN	8	8	1
ERR1439968	{'08': 87.2, '06A-II': 24.7, '06A-VI': 24.6, '02': 24.4, '06B-II': 24.1}	1	87.2		8			{}	{}	8	AMBER	8	8	1
ERR1440016	{'08': 99.8, '06A-II': 24.7, '06A-VI': 24.6, '02': 24.4, '06B-II': 24.1}	1	99.8		8			{}	{}	8	GREEN	8	8	1
ERR1440021	{'08': 99.8, '06A-II': 24.7, '06A-VI': 24.6, '02': 24.4, '06B-II': 24.1}	1	99.8		8			{}	{}	8	GREEN	8	8	1
ERR1440022	{'08': 99.8, '06A-II': 24.7, '06A-VI': 24.6, '02': 24.4, '06B-II': 24.1}	1	99.8		8			{}	{}	8	GREEN	8	8	1
ERR1440025	{'08': 99.8, '06A-II': 24.7, '06A-VI': 24.6, '02': 24.4, '06B-II': 24.1}	1	99.8		8			{}	{}	8	GREEN	8	8	1
ERR1439996	{'08': 99.8, '06A-II': 24.7, '06A-VI': 24.6, '02': 24.4, '06B-II': 24.1}	1	99.8		8			{}	{}	8	GREEN	8	8	1
ERR1440003	{'08': 99.8, '06A-II': 24.7, '06A-VI': 24.6, '02': 24.4, '06B-II': 24.1}	1	99.8		8			{}	{}	8	GREEN	8	8	1
ERR1440037	{'08': 99.8, '06A-II': 24.7, '06A-VI': 24.6, '02': 24.4, '06B-II': 24.1}	1	99.8		8			{}	{}	8	GREEN	8	8	1
ERR1440043	{'08': 99.8, '06A-II': 24.7, '06A-VI': 24.6, '02': 24.4, '06B-II': 24.1}	1	99.8		8			{}	{}	8	GREEN	8	8	1
ERR1440041	{'08': 99.5, '06A-II': 24.7, '06A-VI': 24.6, '02': 24.2, '06B-II': 24.1}	1	99.5		8			{}	{}	8	GREEN	8	8	1
ERR1440057	{'08': 99.8, '06A-II': 24.7, '06A-VI': 24.6, '02': 24.4, '06B-II': 24.1}	1	99.8		8			{}	{}	8	GREEN	8	8	1
ERR1440067	{'08': 99.8, '06A-II': 24.7, '06A-VI': 24.6, '02': 24.4, '06B-II': 24.1}	1	99.8		8			{}	{}	8	GREEN	8	8	1
ERR1440078	{'08': 99.6, '06A-II': 24.7, '06A-VI': 24.6, '02': 24.4, '06B-II': 24.1}	1	99.6		8			{}	{}	8	GREEN	NTR	8	1
ERR1440044	{'08': 99.8, '06A-II': 24.7, '06A-VI': 24.6, '02': 24.4, '06B-II': 24.1}	1	99.8		8			{}	{}	8	GREEN	8	8	1
ERR1440065	{'08': 99.6, '06A-II': 24.9, '06A-VI': 24.8, '02': 24.4, '06B-II': 24.3}	1	99.6		8			{}	{}	8	GREEN	8	8	1
ERR1440089	{'08': 99.8, '06A-II': 24.7, '06A-VI': 24.6, '02': 24.4, '06B-II': 24.1}	1	99.8		8			{}	{}	8	GREEN	8	8	1
ERR1440094	{'08': 99.8, '06A-II': 24.7, '06A-VI': 24.6, '02': 24.4, '06B-II': 24.1}	1	99.8		8			{}	{}	8	GREEN	8	8	1
ERR1440086	{'08': 99.8, '06A-II': 24.7, '06A-VI': 24.6, '02': 24.4, '06B-II': 24.1}	1	99.8		8			{}	{}	8	GREEN	8	8	1
ERR1440100	{'08': 99.8, '06A-II': 24.7, '06A-VI': 24.6, '02': 24.4, '06B-II': 24.1}	1	99.8		8			{}	{}	8	GREEN	8	8	1
ERR1440083	{'08': 99.8, '06A-II': 24.7, '06A-VI': 24.6, '02': 24.4, '06B-II': 24.1}	1	99.8		8			{}	{}	8	GREEN	8	8	1
ERR1440099	{'08': 99.8, '06A-II': 24.7, '06A-VI': 24.6, '02': 24.4, '06B-II': 24.1}	1	99.8		8			{}	{}	8	GREEN	8	8	1
ERR1440139	{'08': 99.8, '06A-II': 24.7, '06A-VI': 24.6, '02': 24.4, '06B-II': 24.1}	1	99.8		8			{}	{}	8	GREEN	8	8	1
ERR1440142	{'08': 99.8, '06A-II': 24.7, '06A-VI': 24.6, '02': 24.4, '06B-II': 24.1}	1	99.8		8			{}	{}	8	GREEN	8	8	1
ERR1440131	{'08': 99.6, '06A-II': 24.5, '02': 24.4, '06A-VI': 24.4, '06B-II': 23.9}	1	99.6		8			{}	{}	8	GREEN	8	8	1
ERR1440119	{'08': 99.8, '06A-II': 24.7, '06A-VI': 24.6, '02': 24.4, '06B-II': 24.1}	1	99.8		8			{}	{}	8	GREEN	8	8	1
ERR1440160	{'08': 99.8, '06A-II': 24.7, '06A-VI': 24.6, '02': 24.4, '06B-II': 24.1}	1	99.8		8			{}	{}	8	GREEN	8	8	1
ERR1440162	{'08': 99.8, '06A-II': 24.7, '06A-VI': 24.6, '02': 24.4, '06B-II': 24.1}	1	99.8		8			{}	{}	8	GREEN	8	8	1
ERR1440164	{'08': 98.7, '06A-II': 24.7, '06A-VI': 24.6, '02': 24.4, '06B-II': 24.1}	1	98.7		8			{}	{}	8	GREEN	8	8	1
ERR1440171	{'08': 99.8, '06A-II': 24.7, '06A-VI': 24.6, '02': 24.4, '06B-II': 24.1}	1	99.8		8			{}	{}	8	GREEN	8	8	1
ERR1440180	{'08': 99.8, '06A-II': 24.7, '06A-VI': 24.6, '02': 24.4, '06B-II': 24.1}	1	99.8		8			{}	{}	8	GREEN	8	8	1
ERR1440181	{'08': 99.8, '06A-II': 24.7, '06A-VI': 24.6, '02': 24.4, '06B-II': 24.1}	1	99.8		8			{}	{}	8	GREEN	8	8	1
ERR1440188	{'08': 99.8, '06A-II': 24.7, '06A-VI': 24.6, '02': 24.4, '06B-II': 24.1}	1	99.8		8			{}	{}	8	GREEN	8	8	1
ERR1440241	{'08': 99.8, '06A-II': 24.7, '06A-VI': 24.6, '02': 24.4, '06B-II': 24.1}	1	99.8		8			{}	{}	8	GREEN	8	8	1
ERR1440242	{'08': 99.8, '06A-II': 24.7, '06A-VI': 24.6, '02': 24.4, '06B-II': 24.1}	1	99.8		8			{}	{}	8	GREEN	8	8	1
ERR1440199	{'08': 99.7, '06A-II': 24.7, '06A-VI': 24.6, '02': 24.4, '06B-II': 24.1}	1	99.7		8			{}	{}	8	GREEN	19A	8	1
ERR1440269	{'08': 99.8, '06A-II': 24.7, '06A-VI': 24.6, '02': 24.4, '06B-II': 24.1}	1	99.8		8			{}	{}	8	GREEN	8	8	1
ERR1440272	{'08': 99.5, '06A-II': 24.4, '06A-VI': 24.3, '02': 24.2, '06B-II': 23.8}	1	99.5		8			{}	{}	8	GREEN	8	8	1
ERR1440267	{'08': 99.8, '06A-II': 24.7, '06A-VI': 24.6, '02': 24.4, '06B-II': 24.1}	1	99.8		8			{}	{}	8	GREEN	8	8	1
ERR1440264	{'08': 99.8, '06A-II': 24.7, '06A-VI': 24.6, '02': 24.4, '06B-II': 24.1}	1	99.8		8			{}	{}	8	GREEN	8	8	1
ERR1440273	{'08': 99.8, '06A-II': 24.7, '06A-VI': 24.6, '02': 24.4, '06B-II': 24.1}	1	99.8		8			{}	{}	8	GREEN	8	8	1
ERR1440291	{'08': 99.8, '06A-II': 24.7, '06A-VI': 24.6, '02': 24.4, '06B-II': 24.1}	1	99.8		8			{}	{}	8	GREEN	8	8	1
ERR1440290	{'08': 99.8, '06A-II': 24.7, '06A-VI': 24.6, '02': 24.4, '06B-II': 24.1}	1	99.8		8			{}	{}	8	GREEN	8	8	1
ERR1440289	{'08': 99.8, '06A-II': 24.7, '06A-VI': 24.6, '02': 24.4, '06B-II': 24.1}	1	99.8		8			{}	{}	8	GREEN	8	8	1
ERR1440545	{'08': 99.8, '06A-II': 24.6, '06A-VI': 24.5, '02': 24.4, '06B-II': 24.0}	1	99.8		8			{}	{}	8	GREEN	8	8	1
ERR1439202	{'13': 99.0, '09L': 28.8, '09N': 28.5, '20': 28.1, '14': 27.1}	1	99		13			{}	{}	13	GREEN	13	13	1
ERR1439205	{'13': 98.9, '09L': 28.1, '09N': 27.6, '14': 26.8, '20': 26.8}	1	98.9		13			{}	{}	13	GREEN	13	13	1
ERR1439385	{'13': 98.6, '09L': 28.7, '20': 28.6, '09N': 28.4, '36': 27.4}	1	98.6		13			{}	{}	13	GREEN	13	13	1
ERR1439416	{'13': 83.3, '36': 27.9, '14': 27.2, '15B': 26.7, '15C': 26.3}	1	83.3		13			{}	{}	13	AMBER	13	13	1
ERR1439544	{'13': 98.5, '20': 29.5, '09L': 28.9, '09N': 28.7, '36': 27.5}	1	98.5		13			{}	{}	13	GREEN	13	13	1
ERR1439726	{'13': 98.7, '36': 31.4, '09L': 28.7, '09N': 27.9, '14': 26.8}	1	98.7		13			{}	{}	13	GREEN	13	13	1
ERR1439885	{'13': 85.4, '14': 28.3, '09L': 26.5, '09N': 26.0, '19B': 24.5}	1	85.4		13			{}	{}	13	AMBER	13	13	1
ERR1440196	{'13': 97.7, '09N': 29.0, '09L': 28.7, '36': 28.7, '20': 28.0}	1	97.7		13			{}	{}	13	GREEN	13	13	1
ERR1440366	{'13': 83.7, '36': 32.3, '14': 27.2, '15B': 26.7, '15C': 26.3}	1	83.7		13			{}	{}	13	AMBER	13	13	1
ERR1440618	{'13': 98.6, '20': 29.7, '09N': 29.0, '09L': 28.7, '36': 28.5}	1	98.6		13			{}	{}	13	GREEN	13	13	1
ERR1440628	{'13': 85.5, '14': 28.2, '09L': 27.1, '09N': 26.9, '36': 26.4}	1	85.5		13			{}	{}	13	AMBER	13	13	1
ERR1440666	{'13': 98.7, '09L': 28.8, '09N': 28.5, '20': 28.5, '36': 27.7}	1	98.7		13			{}	{}	13	GREEN	13	13	1
ERR1440677	{'13': 83.6, '36': 27.7, '09L': 25.8, '09N': 25.6, '14': 25.6}	1	83.6		13			{}	{}	13	AMBER	13	13	1
ERR1440693	{'13': 98.6, '09L': 28.5, '09N': 28.4, '14': 27.0, '36': 26.7}	1	98.6		13			{}	{}	13	GREEN	13	13	1
ERR1440684	{'13': 83.6, '36': 27.7, '09L': 26.1, '09N': 25.9, '14': 25.1}	1	83.6		13			{}	{}	13	AMBER	13	13	1
ERR1440696	{'13': 98.7, '20': 29.3, '09L': 29.0, '09N': 28.8, '36': 27.5}	1	98.7		13			{}	{}	13	GREEN	13	13	1
ERR1440683	{'13': 83.6, '36': 32.8, '14': 27.2, '15B': 26.7, '15C': 26.3}	1	83.6		13			{}	{}	13	AMBER	13	13	1
ERR1440680	{'13': 83.7, '36': 32.1, '14': 27.0, '15B': 26.7, '15C': 26.3}	1	83.7		13			{}	{}	13	AMBER	13	13	1
ERR1440724	{'13': 98.5, '09L': 28.0, '09N': 27.9, '36': 26.9, '14': 26.8}	1	98.5		13			{}	{}	13	GREEN	13	13	1
ERR1440787	{'13': 83.8, '36': 32.8, '14': 26.9, '15B': 26.7, '15C': 26.3}	1	83.8		13			{}	{}	13	AMBER	13	13	1
ERR1439014	{'14': 92.7, '36': 27.3, '09L': 25.7, '09N': 25.0, '15B': 24.3}	1	92.7		14			{}	{}	14	GREEN	14	14	1
ERR1439090	{'14': 92.5, '36': 28.6, '09L': 25.8, '09N': 24.7, '15B': 24.2}	1	92.5		14			{}	{}	14	GREEN	14	14	1
ERR1439157	{'14': 92.6, '36': 28.5, '09L': 25.7, '09N': 24.4, '15B': 24.1}	1	92.6		14			{}	{}	14	GREEN	14	14	1
ERR1439171	{'14': 92.9, '36': 27.3, '09L': 25.7, '09N': 24.7, '15B': 24.3}	1	92.9		14			{}	{}	14	GREEN	14	14	1
ERR1439226	{'14': 94.1, '36': 25.4, '09L': 25.3, '09N': 24.6, '15B': 24.3}	1	94.1		14			{}	{}	14	GREEN	14	14	1
ERR1439300	{'14': 93.1, '36': 27.3, '09L': 25.6, '09N': 25.4, '15B': 24.3}	1	93.1		14			{}	{}	14	GREEN	14	14	1
ERR1439441	{'14': 93.4, '36': 27.4, '09L': 25.5, '09N': 25.2, '15B': 24.3}	1	93.4		14			{}	{}	14	GREEN	14	14	1
ERR1439471	{'14': 92.9, '36': 27.3, '09L': 25.6, '09N': 25.3, '15B': 24.3}	1	92.9		14			{}	{}	14	GREEN	14	14	1
ERR1439539	{'14': 93.4, '36': 27.4, '09L': 25.6, '09N': 25.1, '15B': 24.3}	1	93.4		14			{}	{}	14	GREEN	14	14	1
ERR1439553	{'14': 92.6, '36': 28.6, '09L': 25.5, '15B': 24.2, '09N': 24.1}	1	92.6		14			{}	{}	14	GREEN	14	14	1
ERR1439564	{'14': 93.4, '36': 27.3, '09L': 25.9, '09N': 25.4, '15B': 24.3}	1	93.4		14			{}	{}	14	GREEN	14	14	1
ERR1439565	{'14': 92.9, '36': 27.3, '09L': 25.5, '09N': 24.9, '15B': 24.3}	1	92.9		14			{}	{}	14	GREEN	14	14	1
ERR1439559	{'14': 94.4, '36': 25.7, '09L': 24.8, '15B': 24.3, '15C': 24.2}	1	94.4		14			{}	{}	14	GREEN	14	14	1
ERR1439574	{'14': 91.4, '19F-IV': 25.9, '36': 25.3, '09L': 24.4, '09N': 24.2}	1	91.4		14			{}	{}	14	GREEN	14	14	1
ERR1439587	{'14': 93.3, '36': 27.2, '09L': 25.5, '09N': 24.6, '15B': 24.2}	1	93.3		14			{}	{}	14	GREEN	14	14	1
ERR1439606	{'14': 91.8, '36': 28.0, '09L': 23.7, '15B': 23.7, '15C': 23.6}	1	91.8		14			{}	{}	14	GREEN	14	14	1
ERR1439614	{'14': 92.3, '36': 28.5, '09L': 25.7, '09N': 24.6, '15B': 24.2}	1	92.3		14			{}	{}	14	GREEN	14	14	1
ERR1439623	{'14': 92.4, '36': 28.3, '09L': 25.5, '09N': 24.2, '15B': 23.9}	1	92.4		14			{}	{}	14	GREEN	14	14	1
ERR1439684	{'14': 92.7, '36': 28.6, '09L': 25.8, '09N': 24.3, '15B': 24.2}	1	92.7		14			{}	{}	14	GREEN	14	14	1
ERR1439658	{'14': 95.0, '36': 26.9, '09L': 24.6, '15B': 24.3, '15C': 24.2}	1	95		14			{}	{}	14	GREEN	14	14	1
ERR1439665	{'14': 92.7, '36': 28.6, '09L': 25.8, '09N': 24.7, '15B': 24.2}	1	92.7		14			{}	{}	14	GREEN	14	14	1
ERR1439679	{'14': 92.8, '36': 27.2, '09L': 25.6, '09N': 25.3, '15B': 24.2}	1	92.8		14			{}	{}	14	GREEN	14	14	1
ERR1439690	{'14': 91.4, '09L': 26.7, '36': 26.7, '09N': 26.4, '15B': 23.4}	1	91.4		14			{}	{}	14	GREEN	14	14	1
ERR1439725	{'14': 92.7, '36': 28.6, '09L': 25.8, '09N': 24.5, '15B': 24.2}	1	92.7		14			{}	{}	14	GREEN	14	14	1
ERR1439698	{'14': 92.7, '36': 28.5, '09L': 25.6, '09N': 24.2, '15B': 24.2}	1	92.7		14			{}	{}	14	GREEN	14	14	1
ERR1439745	{'14': 93.0, '36': 27.3, '09L': 25.6, '09N': 25.2, '15B': 24.3}	1	93		14			{}	{}	14	GREEN	14	14	1
ERR1439791	{'14': 93.4, '36': 27.3, '09L': 25.5, '09N': 25.2, '15B': 24.3}	1	93.4		14			{}	{}	14	GREEN	14	14	1
ERR1439847	{'14': 93.0, '36': 27.6, '09L': 25.8, '09N': 25.3, '15B': 24.3}	1	93		14			{}	{}	14	GREEN	14	14	1
ERR1439853	{'14': 94.2, '36': 25.9, '09L': 25.0, '15B': 24.3, '09N': 24.2}	1	94.2		14			{}	{}	14	GREEN	14	14	1
ERR1440200	{'14': 92.7, '36': 28.6, '09L': 25.8, '09N': 24.5, '15B': 24.2}	1	92.7		14			{}	{}	14	GREEN	14	14	1
ERR1440247	{'14': 92.7, '36': 27.8, '09L': 25.7, '09N': 24.6, '15B': 24.3}	1	92.7		14			{}	{}	14	GREEN	14	14	1
ERR1440249	{'14': 99.9, '09L': 27.3, '36': 26.0, '09N': 24.7, '15B': 24.3}	1	99.9		14			{}	{}	14	GREEN	14	14	1
ERR1440252	{'14': 93.5, '36': 25.9, '09L': 24.9, '15B': 24.3, '15C': 24.2}	1	93.5		14			{}	{}	14	GREEN	14	14	1
ERR1440308	{'14': 91.4, '36': 26.7, '09L': 26.4, '09N': 26.4, '15B': 23.4}	1	91.4		14			{}	{}	14	GREEN	14	14	1
ERR1440432	{'14': 91.2, '36': 26.7, '09L': 26.6, '09N': 26.4, '15B': 23.4}	1	91.2		14			{}	{}	14	GREEN	14	14	1
ERR1440615	{'14': 100.0, '36': 26.9, '09L': 26.4, '09N': 24.9, '15B': 24.3}	1	100		14			{}	{}	14	GREEN	14	14	1
ERR1440605	{'14': 91.9, '36': 28.4, '09L': 24.9, '09N': 24.1, '15B': 23.7}	1	91.9		14			{}	{}	14	GREEN	14	14	1
ERR1439282	{'36': 14.9, '22F': 6.1, '20': 5.6, '01': 4.9, '25F': 4.6}	1	14.9		Below 20% hit - possible acapsular organism, check species identity and sequence quality.			{}	{}	Below 20% hit - possible acapsular organism, check species identity and sequence quality.	RED	8	8	0
ERR1440608	{'14': 92.7, '36': 28.7, '09L': 25.8, '09N': 24.5, '15B': 24.2}	1	92.7		14			{}	{}	14	GREEN	14	14	1
ERR1440619	{'14': 93.0, '36': 27.3, '09L': 25.6, '09N': 25.0, '15B': 24.3}	1	93		14			{}	{}	14	GREEN	14	14	1
ERR1440599	{'14': 92.7, '36': 28.8, '09L': 25.8, '09N': 24.7, '15B': 24.2}	1	92.7		14			{}	{}	14	GREEN	14	14	1
ERR1438879	{'20': 99.5, '13': 26.1, '09L': 25.1, '36': 25.0, '09N': 24.7}	1	99.5		20			{}	{}	20	GREEN	20	20	1
ERR1439489	{'20': 86.6, '47F': 26.2, '35A': 24.3, '09L': 23.5, '09N': 21.6}	1	86.6		20			{}	{}	20	AMBER	20	20	1
ERR1439852	{'20': 99.5, '13': 26.1, '36': 25.0, '09L': 24.8, '47F': 24.4}	1	99.5		20			{}	{}	20	GREEN	20	20	1
ERR1439858	{'20': 99.5, '13': 26.1, '09L': 25.0, '36': 25.0, '47F': 24.4}	1	99.5		20			{}	{}	20	GREEN	20	20	1
ERR1439875	{'20': 99.5, '13': 26.1, '36': 25.0, '09L': 24.8, '47F': 24.4}	1	99.5		20			{}	{}	20	GREEN	20	20	1
ERR1439881	{'20': 98.8, '13': 26.1, '09L': 24.8, '36': 24.8, '47F': 24.3}	1	98.8		20			{}	{}	20	GREEN	20	20	1
ERR1439886	{'20': 99.3, '13': 26.1, '09L': 25.0, '36': 25.0, '47F': 24.4}	1	99.3		20			{}	{}	20	GREEN	20	20	1
ERR1440027	{'20': 98.9, '13': 26.1, '09L': 25.0, '36': 24.9, '47F': 24.4}	1	98.9		20			{}	{}	20	GREEN	20	20	1
ERR1439999	{'20': 97.8, '13': 26.1, '09L': 25.0, '36': 24.8, '47F': 24.3}	1	97.8		20			{}	{}	20	GREEN	20	20	1
ERR1440064	{'20': 99.5, '13': 26.1, '36': 25.0, '09L': 24.5, '47F': 24.4}	1	99.5		20			{}	{}	20	GREEN	20	20	1
ERR1440093	{'20': 99.4, '13': 26.1, '09L': 25.2, '36': 24.9, '47F': 24.4}	1	99.4		20			{}	{}	20	GREEN	20	20	1
ERR1440198	{'20': 99.5, '13': 26.1, '09L': 25.1, '36': 25.0, '47F': 24.4}	1	99.5		20			{}	{}	20	GREEN	20	20	1
ERR1440206	{'20': 99.5, '13': 26.1, '36': 25.0, '09L': 24.4, '47F': 24.4}	1	99.5		20			{}	{}	20	GREEN	20	20	1
ERR1440213	{'20': 99.5, '13': 26.1, '36': 25.0, '09L': 24.9, '47F': 24.4}	1	99.5		20			{}	{}	20	GREEN	20	20	1
ERR1440215	{'20': 99.5, '13': 26.1, '09L': 25.2, '36': 25.0, '47F': 24.4}	1	99.5		20			{}	{}	20	GREEN	20	20	1
ERR1440216	{'20': 99.2, '13': 26.1, '09L': 25.2, '36': 25.0, '47F': 24.4}	1	99.2		20			{}	{}	20	GREEN	20	20	1
ERR1440218	{'20': 99.5, '13': 26.1, '09L': 25.1, '36': 25.0, '47F': 24.4}	1	99.5		20			{}	{}	20	GREEN	20	20	1
ERR1440202	{'20': 99.5, '13': 26.1, '09L': 25.0, '36': 25.0, '47F': 24.4}	1	99.5		20			{}	{}	20	GREEN	20	20	1
ERR1440234	{'20': 99.5, '13': 26.1, '09L': 25.1, '36': 25.0, '47F': 24.4}	1	99.5		20			{}	{}	20	GREEN	20	20	1
ERR1440248	{'20': 98.7, '13': 26.1, '09L': 25.4, '09N': 24.7, '36': 24.6}	1	98.7		20			{}	{}	20	GREEN	20	20	1
ERR1440280	{'20': 99.5, '13': 26.1, '09L': 25.0, '36': 25.0, '47F': 24.4}	1	99.5		20			{}	{}	20	GREEN	20	20	1
ERR1440310	{'20': 99.3, '13': 25.9, '09L': 24.9, '36': 24.8, '47F': 24.2}	1	99.3		20			{}	{}	20	GREEN	20	20	1
ERR1440318	{'20': 99.1, '13': 25.9, '36': 24.8, '09L': 24.6, '47F': 24.2}	1	99.1		20			{}	{}	20	GREEN	20	20	1
ERR1440321	{'20': 99.5, '13': 26.1, '09L': 25.0, '36': 25.0, '47F': 24.4}	1	99.5		20			{}	{}	20	GREEN	20	20	1
ERR1440311	{'20': 99.5, '13': 26.1, '09L': 25.1, '36': 25.0, '47F': 24.4}	1	99.5		20			{}	{}	20	GREEN	20	20	1
ERR1440316	{'20': 99.5, '13': 26.1, '09L': 25.2, '36': 25.0, '09N': 24.7}	1	99.5		20			{}	{}	20	GREEN	20	20	1
ERR1440327	{'20': 98.7, '13': 26.1, '09L': 24.9, '36': 24.7, '47F': 24.3}	1	98.7		20			{}	{}	20	GREEN	20	20	1
ERR1440344	{'20': 91.3, '09L': 25.1, '13': 24.9, '09N': 23.8, '47F': 23.6}	1	91.3		20			{}	{}	20	GREEN	20	20	1
ERR1440365	{'20': 99.5, '13': 26.1, '09L': 25.1, '36': 25.0, '47F': 24.4}	1	99.5		20			{}	{}	20	GREEN	20	20	1
ERR1440371	{'20': 99.4, '13': 26.1, '36': 25.0, '09L': 24.8, '47F': 24.4}	1	99.4		20			{}	{}	20	GREEN	20	20	1
ERR1440403	{'20': 99.4, '13': 26.1, '09L': 25.2, '36': 24.9, '47F': 24.4}	1	99.4		20			{}	{}	20	GREEN	20	20	1
ERR1440368	{'20': 99.5, '13': 26.1, '09L': 25.0, '36': 25.0, '47F': 24.4}	1	99.5		20			{}	{}	20	GREEN	20	20	1
ERR1440376	{'20': 99.4, '13': 26.0, '36': 25.0, '09L': 24.9, '47F': 24.4}	1	99.4		20			{}	{}	20	GREEN	20	20	1
ERR1440407	{'20': 99.4, '13': 26.1, '09L': 25.1, '36': 25.0, '47F': 24.4}	1	99.4		20			{}	{}	20	GREEN	20	20	1
ERR1440419	{'20': 97.0, '13': 26.1, '09L': 25.0, '47F': 24.3, '09N': 24.1}	1	97		20			{}	{}	20	GREEN	20	20	1
ERR1440470	{'20': 98.6, '13': 26.1, '36': 25.0, '09L': 24.9, '47F': 24.3}	1	98.6		20			{}	{}	20	GREEN	20	20	1
ERR1440477	{'20': 99.5, '13': 26.1, '09L': 25.0, '36': 25.0, '47F': 24.4}	1	99.5		20			{}	{}	20	GREEN	20	20	1
ERR1440475	{'20': 99.5, '13': 26.1, '09L': 25.1, '36': 25.0, '47F': 24.4}	1	99.5		20			{}	{}	20	GREEN	20	20	1
ERR1440590	{'20': 91.3, '09L': 25.0, '13': 24.9, '09N': 23.7, '47F': 23.6}	1	91.3		20			{}	{}	20	GREEN	20	20	1
ERR1440570	{'20': 99.5, '13': 26.1, '09L': 25.0, '36': 25.0, '47F': 24.4}	1	99.5		20			{}	{}	20	GREEN	20	20	1
ERR1438854	{'21': 99.8, '22F': 35.7, '06A-II': 32.0, '06A-VI': 31.9, '06A-III': 31.6}	1	99.8		21			{}	{}	21	GREEN	21	21	1
ERR1438916	{'21': 99.5, '22F': 34.2, '06A-IV': 32.5, '06A-II': 31.9, '06A-VI': 31.8}	1	99.5		21			{}	{}	21	GREEN	21	21	1
ERR1439035	{'21': 100.0, '22F': 34.8, '06A-II': 32.1, '06A-VI': 32.0, '06A-III': 31.7}	1	100		21			{}	{}	21	GREEN	21	21	1
ERR1439776	{'21': 99.5, '22F': 35.2, '06A-IV': 32.3, '06A-II': 31.7, '06A-VI': 31.6}	1	99.5		21			{}	{}	21	GREEN	21	21	1
ERR1440019	{'21': 95.8, '22F': 37.5, '06A-II': 32.9, '06A-VI': 32.8, '06A-III': 32.3}	1	95.8		21			{}	{}	21	GREEN	21	21	1
ERR1440114	{'21': 100.0, '22F': 35.2, '06A-IV': 33.1, '06A-II': 32.5, '06A-VI': 32.4}	1	100		21			{}	{}	21	GREEN	21	21	1
ERR1440210	{'21': 99.8, '22F': 35.5, '06A-IV': 33.6, '06A-II': 33.0, '06A-VI': 32.9}	1	99.8		21			{}	{}	21	GREEN	21	21	1
ERR1440197	{'21': 99.5, '22F': 34.7, '06A-IV': 32.1, '06A-II': 31.5, '06A-VI': 31.4}	1	99.5		21			{}	{}	21	GREEN	21	21	1
ERR1440227	{'21': 95.6, '22F': 37.6, '06A-II': 34.1, '06A-VI': 34.0, '06A-III': 33.7}	1	95.6		21			{}	{}	21	GREEN	21	21	1
ERR1440284	{'21': 100.0, '22F': 35.9, '06A-IV': 32.8, '06A-II': 32.2, '06A-VI': 32.1}	1	100		21			{}	{}	21	GREEN	21	21	1
ERR1440322	{'21': 99.8, '22F': 35.4, '06A-IV': 33.0, '06A-II': 32.4, '06A-VI': 32.3}	1	99.8		21			{}	{}	21	GREEN	21	21	1
ERR1440329	{'21': 100.0, '22F': 36.0, '06A-IV': 32.8, '06A-II': 32.2, '06A-VI': 32.1}	1	100		21			{}	{}	21	GREEN	21	21	1
ERR1440350	{'21': 100.0, '22F': 35.9, '06A-IV': 32.8, '06A-II': 32.2, '06A-VI': 32.1}	1	100		21			{}	{}	21	GREEN	21	21	1
ERR1440339	{'21': 99.5, '22F': 35.7, '06A-IV': 32.8, '06A-II': 32.2, '06A-VI': 32.1}	1	99.5		21			{}	{}	21	GREEN	21	21	1
ERR1440331	{'21': 99.8, '22F': 35.8, '06A-IV': 33.9, '06A-II': 33.3, '06A-VI': 33.2}	1	99.8		21			{}	{}	21	GREEN	21	21	1
ERR1440384	{'21': 100.0, '22F': 34.8, '06A-IV': 32.5, '06A-II': 31.9, '06A-VI': 31.8}	1	100		21			{}	{}	21	GREEN	21	21	1
ERR1440383	{'21': 95.8, '22F': 37.6, '06A-II': 33.0, '06A-VI': 32.9, '06A-III': 32.4}	1	95.8		21			{}	{}	21	GREEN	21	21	1
ERR1440451	{'21': 100.0, '22F': 35.2, '06A-IV': 32.5, '06A-II': 31.9, '06A-VI': 31.8}	1	100		21			{}	{}	21	GREEN	21	21	1
ERR1440480	{'21': 95.6, '22F': 37.6, '06A-II': 33.7, '06A-VI': 33.6, '06A-III': 33.1}	1	95.6		21			{}	{}	21	GREEN	21	21	1
ERR1440859	{'21': 99.8, '22F': 35.6, '06A-IV': 33.9, '06A-II': 33.3, '06A-VI': 33.2}	1	99.8		21			{}	{}	21	GREEN	21	21	1
ERR1440858	{'21': 100.0, '22F': 34.5, '06A-IV': 34.0, '06A-II': 33.4, '06A-VI': 33.3}	1	100		21			{}	{}	21	GREEN	21	21	1
ERR1438861	{'27': 99.7, '06B-I': 41.4, '06A-III': 41.1, '22F': 40.8, '06C': 40.4}	1	99.7		27			{}	{}	27	GREEN	27	27	1
ERR1439217	{'27': 99.7, '06B-I': 41.5, '06A-III': 41.2, '22F': 40.8, '06C': 40.5}	1	99.7		27			{}	{}	27	GREEN	27	27	1
ERR1439341	{'27': 99.7, '06B-I': 41.5, '06A-III': 41.2, '22F': 40.8, '06C': 40.5}	1	99.7		27			{}	{}	27	GREEN	27	27	1
ERR1439383	{'27': 99.7, '06B-I': 41.5, '06A-III': 41.2, '22F': 40.8, '06C': 40.5}	1	99.7		27			{}	{}	27	GREEN	27	27	1
ERR1439396	{'27': 99.5, '06B-I': 41.8, '06A-III': 41.5, '06C': 40.8, '06C-I': 40.8}	1	99.5		27			{}	{}	27	GREEN	27	27	1
ERR1439428	{'27': 99.5, '06B-I': 41.5, '06A-III': 41.2, '06C': 40.4, '06C-I': 40.4}	1	99.5		27			{}	{}	27	GREEN	27	27	1
ERR1439426	{'27': 99.5, '06B-I': 41.5, '06A-III': 41.2, '22F': 40.6, '06C': 40.5}	1	99.5		27			{}	{}	27	GREEN	27	27	1
ERR1439598	{'27': 99.7, '06B-I': 41.4, '06A-III': 41.1, '06C': 40.4, '06C-I': 40.4}	1	99.7		27			{}	{}	27	GREEN	27	27	1
ERR1439620	{'27': 98.9, '06B-I': 42.0, '06A-III': 41.7, '06C': 41.0, '06C-I': 41.0}	1	98.9		27			{}	{}	27	GREEN	27	27	1
ERR1439610	{'27': 99.7, '06B-I': 41.5, '06A-III': 41.2, '06C': 40.4, '06C-I': 40.4}	1	99.7		27			{}	{}	27	GREEN	27	27	1
ERR1440096	{'27': 99.7, '06B-I': 41.4, '06A-III': 41.1, '22F': 40.9, '06C': 40.3}	1	99.7		27			{}	{}	27	GREEN	27	27	1
ERR1440235	{'27': 99.4, '06B-I': 41.5, '06A-III': 41.2, '06C': 40.5, '06C-I': 40.5}	1	99.4		27			{}	{}	27	GREEN	27	27	1
ERR1440315	{'27': 99.7, '06B-I': 41.4, '06A-III': 41.1, '22F': 41.0, '06C': 40.4}	1	99.7		27			{}	{}	27	GREEN	27	27	1
ERR1440358	{'27': 99.7, '06B-I': 41.8, '06A-III': 41.5, '06C': 40.7, '06C-I': 40.7}	1	99.7		27			{}	{}	27	GREEN	27	27	1
ERR1440471	{'27': 99.4, '06B-I': 41.5, '06A-III': 41.2, '22F': 40.6, '06C': 40.5}	1	99.4		27			{}	{}	27	GREEN	27	27	1
ERR1440613	{'27': 99.7, '06B-I': 41.5, '06A-III': 41.2, '22F': 40.6, '06C': 40.5}	1	99.7		27			{}	{}	27	GREEN	27	27	1
ERR1440616	{'27': 99.4, '06B-I': 41.5, '06A-III': 41.2, '06C': 40.5, '06C-I': 40.5}	1	99.4		27			{}	{}	27	GREEN	27	27	1
ERR1440625	{'27': 99.7, '06B-I': 41.5, '06A-III': 41.2, '06C': 40.4, '22F': 40.4}	1	99.7		27			{}	{}	27	GREEN	27	27	1
ERR1440631	{'27': 99.7, '06B-I': 41.7, '06A-III': 41.4, '06C': 40.6, '22F': 40.6}	1	99.7		27			{}	{}	27	GREEN	27	27	1
ERR1440636	{'27': 99.7, '22F': 40.8, '06B-I': 40.6, '06A-III': 40.3, '06C': 39.8}	1	99.7		27			{}	{}	27	GREEN	27	27	1
ERR1440664	{'27': 99.6, '06B-I': 41.5, '06A-III': 41.2, '22F': 40.6, '06C': 40.5}	1	99.6		27			{}	{}	27	GREEN	27	27	1
ERR1440662	{'27': 99.8, '06B-I': 42.0, '06A-III': 41.7, '06C': 41.1, '06C-I': 41.1}	1	99.8		27			{}	{}	27	GREEN	27	27	1
ERR1440639	{'27': 99.2, '06B-I': 41.3, '06A-III': 41.0, '22F': 40.7, '06C': 40.2}	1	99.2		27			{}	{}	27	GREEN	27	27	1
ERR1440694	{'27': 99.3, '06B-I': 41.4, '06A-III': 41.1, '22F': 40.5, '06C': 40.4}	1	99.3		27			{}	{}	27	GREEN	27	27	1
ERR1438984	{'29': 99.9, '39': 20.7, '35F': 19.2, '22F': 15.9, '35B': 14.9}	1	99.9		29			{}	{}	29	GREEN	29	29	1
ERR1438994	{'29': 99.8, '39': 20.8, '35F': 19.3, '22F': 16.0, '35B': 14.9}	1	99.8		29			{}	{}	29	GREEN	29	29	1
ERR1438999	{'29': 99.9, '39': 20.8, '35F': 19.3, '22F': 15.7, '35B': 14.7}	1	99.9		29			{}	{}	29	GREEN	29	29	1
ERR1440333	{'29': 100.0, '39': 20.8, '35F': 19.3, '22F': 16.0, '35B': 15.0}	1	100		29			{}	{}	29	GREEN	29	29	1
ERR1440700	{'29': 100.0, '39': 20.8, '35F': 19.3, '22F': 15.5, '35B': 14.7}	1	100		29			{}	{}	29	GREEN	29	29	1
ERR1440679	{'29': 98.6, '39': 21.2, '35F': 19.7, '22F': 16.8, '35B': 16.3}	1	98.6		29			{}	{}	29	GREEN	29	29	1
ERR1440777	{'29': 100.0, '39': 20.8, '35F': 19.3, '22F': 15.7, '35B': 15.1}	1	100		29			{}	{}	29	GREEN	29	29	1
ERR1440786	{'29': 100.0, '39': 20.8, '35F': 19.3, '35B': 15.9, '22F': 15.7}	1	100		29			{}	{}	29	GREEN	29	29	1
ERR1440788	{'29': 100.0, '39': 20.8, '35F': 19.3, '35B': 15.9, '22F': 15.7}	1	100		29			{}	{}	29	GREEN	29	29	1
ERR1438810	{'31': 99.7, '41A': 57.3, '41F': 49.0, '06A-II': 36.4, '06A-VI': 36.4}	1	99.7		31			{}	{}	31	GREEN	31	31	1
ERR1439376	{'31': 99.5, '41A': 57.0, '41F': 48.8, '06A-II': 36.6, '06A-VI': 36.6}	1	99.5		31			{}	{}	31	GREEN	31	31	1
ERR1439579	{'31': 99.6, '41A': 57.1, '41F': 48.9, '06A-II': 36.6, '06A-VI': 36.6}	1	99.6		31			{}	{}	31	GREEN	31	31	1
ERR1440047	{'31': 99.6, '41A': 57.1, '41F': 48.9, '06A-II': 37.4, '06A-VI': 37.4}	1	99.6		31			{}	{}	31	GREEN	31	31	1
ERR1440177	{'31': 99.6, '41A': 57.1, '41F': 48.9, '06A-II': 36.6, '06A-VI': 36.6}	1	99.6		31			{}	{}	31	GREEN	31	31	1
ERR1440189	{'31': 99.6, '41A': 57.2, '41F': 49.0, '06A-II': 36.4, '06A-VI': 36.4}	1	99.6		31			{}	{}	31	GREEN	31	31	1
ERR1440271	{'31': 99.8, '41A': 57.3, '41F': 49.0, '06A-II': 36.5, '06A-VI': 36.5}	1	99.8		31			{}	{}	31	GREEN	31	31	1
ERR1440288	{'31': 99.7, '41A': 57.3, '41F': 49.0, '06A-II': 36.5, '06A-VI': 36.5}	1	99.7		31			{}	{}	31	GREEN	31	31	1
ERR1440320	{'31': 99.5, '41A': 57.3, '41F': 49.0, '06A-II': 36.4, '06A-VI': 36.4}	1	99.5		31			{}	{}	31	GREEN	31	31	1
ERR1440335	{'31': 99.7, '41A': 57.3, '41F': 49.0, '06A-II': 36.5, '06A-VI': 36.5}	1	99.7		31			{}	{}	31	GREEN	31	31	1
ERR1440334	{'31': 99.7, '41A': 57.3, '41F': 49.0, '06A-II': 36.4, '06A-VI': 36.4}	1	99.7		31			{}	{}	31	GREEN	31	31	1
ERR1440345	{'31': 99.8, '41A': 57.3, '41F': 49.0, '06A-II': 36.5, '06A-VI': 36.5}	1	99.8		31			{}	{}	31	GREEN	31	31	1
ERR1440348	{'31': 99.7, '41A': 57.2, '41F': 49.0, '06A-II': 36.4, '06A-VI': 36.4}	1	99.7		31			{}	{}	31	GREEN	31	31	1
ERR1440355	{'31': 99.6, '41A': 57.1, '41F': 48.9, '06A-II': 36.6, '06A-VI': 36.6}	1	99.6		31			{}	{}	31	GREEN	31	31	1
ERR1440392	{'31': 99.5, '41A': 57.0, '41F': 48.8, '06A-II': 36.5, '06A-VI': 36.5}	1	99.5		31			{}	{}	31	GREEN	31	31	1
ERR1440397	{'31': 99.5, '41A': 57.1, '41F': 48.9, '06A-II': 36.6, '06A-VI': 36.6}	1	99.5		31			{}	{}	31	GREEN	31	31	1
ERR1440396	{'31': 99.8, '41A': 57.3, '41F': 49.0, '06A-II': 36.5, '06A-VI': 36.5}	1	99.8		31			{}	{}	31	GREEN	31	31	1
ERR1440372	{'31': 99.8, '41A': 57.3, '41F': 49.0, '06A-II': 36.5, '06A-VI': 36.5}	1	99.8		31			{}	{}	31	GREEN	31	31	1
ERR1440410	{'31': 99.7, '41A': 57.2, '41F': 49.0, '06A-II': 36.4, '06A-VI': 36.4}	1	99.7		31			{}	{}	31	GREEN	31	31	1
ERR1440450	{'31': 99.6, '41A': 57.1, '41F': 48.9, '06A-II': 36.6, '06A-VI': 36.6}	1	99.6		31			{}	{}	31	GREEN	31	31	1
ERR1440474	{'31': 99.6, '41A': 57.1, '41F': 48.9, '06A-II': 36.6, '06A-VI': 36.6}	1	99.6		31			{}	{}	31	GREEN	31	31	1
ERR1440508	{'31': 99.1, '41A': 56.8, '41F': 48.6, '06A-II': 36.6, '06A-VI': 36.6}	1	99.1		31			{}	{}	31	GREEN	31	31	1
ERR1438989	{'34': 92.7, '33F2': 34.6, '35B': 32.1, '33F': 28.8, '33C': 27.7}	1	92.7		34			{}	{}	34	GREEN	34	34	1
ERR1439085	{'34': 93.0, '33F2': 34.6, '35B': 32.0, '33F': 29.0, '33C': 28.0}	1	93		34			{}	{}	34	GREEN	34	34	1
ERR1439107	{'34': 93.0, '33F2': 34.6, '35B': 32.0, '33F': 29.0, '33C': 28.0}	1	93		34			{}	{}	34	GREEN	34	34	1
ERR1439228	{'34': 98.7, '33F2': 35.1, '35B': 33.0, '33F': 29.8, '33C': 28.5}	1	98.7		34			{}	{}	34	GREEN	34	34	1
ERR1439366	{'34': 93.0, '33F2': 34.6, '35B': 32.0, '33F': 29.0, '33C': 28.0}	1	93		34			{}	{}	34	GREEN	34	34	1
ERR1439362	{'34': 92.2, '33F2': 34.7, '35B': 32.0, '33F': 29.0, '33C': 28.0}	1	92.2		34			{}	{}	34	GREEN	34	34	1
ERR1439433	{'34': 99.1, '33F2': 35.3, '35B': 33.2, '33F': 30.0, '33C': 28.6}	1	99.1		34			{}	{}	34	GREEN	34	34	1
ERR1439465	{'34': 98.7, '33F2': 35.1, '35B': 33.3, '33F': 29.8, '33C': 28.5}	1	98.7		34			{}	{}	34	GREEN	34	34	1
ERR1439613	{'34': 99.3, '33F2': 35.4, '35B': 33.5, '33F': 30.0, '33C': 28.7}	1	99.3		34			{}	{}	34	GREEN	34	34	1
ERR1439689	{'34': 93.0, '33F2': 34.7, '35B': 31.7, '33F': 29.0, '33C': 28.0}	1	93		34			{}	{}	34	GREEN	34	34	1
ERR1439712	{'34': 93.0, '33F2': 34.7, '35B': 32.2, '33F': 29.0, '33C': 28.0}	1	93		34			{}	{}	34	GREEN	34	34	1
ERR1439714	{'34': 93.0, '33F2': 34.7, '35B': 32.2, '33F': 29.0, '33C': 28.0}	1	93		34			{}	{}	34	GREEN	34	34	1
ERR1439740	{'34': 92.0, '33F2': 34.7, '35B': 32.0, '33F': 29.0, '33C': 28.0}	1	92		34			{}	{}	34	GREEN	34	34	1
ERR1439736	{'34': 92.9, '33F2': 34.6, '35B': 32.1, '33F': 29.0, '33C': 28.0}	1	92.9		34			{}	{}	34	GREEN	34	34	1
ERR1439821	{'34': 93.0, '33F2': 34.6, '35B': 32.0, '33F': 29.0, '33C': 28.0}	1	93		34			{}	{}	34	GREEN	34	34	1
ERR1439882	{'34': 98.1, '33F2': 35.4, '35B': 33.7, '33F': 30.0, '33C': 28.7}	1	98.1		34			{}	{}	34	GREEN	34	34	1
ERR1440031	{'34': 92.6, '33F2': 34.5, '35B': 32.1, '33F': 28.8, '33C': 27.6}	1	92.6		34			{}	{}	34	GREEN	34	34	1
ERR1440214	{'34': 99.1, '33F2': 35.3, '35B': 33.1, '33F': 30.0, '33C': 28.6}	1	99.1		34			{}	{}	34	GREEN	34	34	1
ERR1440283	{'34': 98.7, '33F2': 35.2, '35B': 33.1, '33F': 29.9, '33C': 28.5}	1	98.7		34			{}	{}	34	GREEN	34	34	1
ERR1440307	{'34': 92.9, '33F2': 34.7, '35B': 32.2, '33F': 29.0, '33C': 28.0}	1	92.9		34			{}	{}	34	GREEN	34	34	1
ERR1440338	{'34': 93.0, '33F2': 34.6, '35B': 31.9, '33F': 29.0, '33C': 28.0}	1	93		34			{}	{}	34	GREEN	34	34	1
ERR1438991	{'29': 59.9, '35B': 37.9, '35F': 26.9, '33B': 23.6, '33D': 23.4}	1	59.9		Below 70% hit - Poor Sequence quality, variant or non-typeable organism.			{}	{}	Below 70% hit - Poor Sequence quality, variant or non-typeable organism.	RED	29	Failed	1
ERR1440617	{'34': 90.3, '33F2': 35.5, '35B': 35.2, '33F': 32.1, '33C': 31.6}	1	90.3		34			{}	{}	34	GREEN	34	34	1
ERR1440663	{'34': 92.4, '33F2': 34.6, '35B': 32.1, '33F': 28.8, '33C': 27.7}	1	92.4		34			{}	{}	34	GREEN	34	34	1
ERR1438799	{'36': 99.6, '09L': 27.0, '09N': 26.6, '14': 26.1, '19F-II': 24.3}	1	99.6		36			{}	{}	36	GREEN	36	36	1
ERR1438978	{'36': 99.1, '09L': 27.5, '09N': 26.6, '14': 26.3, '19F-II': 24.4}	1	99.1		36			{}	{}	36	GREEN	36	36	1
ERR1438995	{'36': 99.2, '09L': 27.3, '09N': 26.7, '14': 26.3, '19F-II': 24.5}	1	99.2		36			{}	{}	36	GREEN	36	36	1
ERR1439480	{'37': 98.8, '33F': 76.8, '33A': 75.5, '33F2': 70.2, '35B': 30.7}	1	98.8		37			{}	{}	37	GREEN	37	37	1
ERR1439566	{'37': 98.8, '33F': 76.8, '33A': 75.5, '33F2': 70.3, '35B': 31.8}	1	98.8		37			{}	{}	37	GREEN	37	37	1
ERR1439578	{'37': 98.8, '33F': 77.5, '33A': 76.2, '33F2': 71.0, '35B': 32.3}	1	98.8		37			{}	{}	37	GREEN	37	37	1
ERR1439608	{'37': 98.8, '33F': 76.8, '33A': 75.5, '33F2': 70.3, '35B': 32.0}	1	98.8		37			{}	{}	37	GREEN	37	37	1
ERR1439599	{'37': 98.8, '33F': 76.8, '33A': 75.5, '33F2': 70.2, '35B': 30.1}	1	98.8		37			{}	{}	37	GREEN	37	37	1
ERR1439602	{'37': 98.8, '33F': 76.8, '33A': 75.5, '33F2': 70.3, '35B': 32.1}	1	98.8		37			{}	{}	37	GREEN	37	37	1
ERR1439605	{'37': 98.8, '33F': 76.8, '33A': 75.5, '33F2': 70.3, '35B': 32.1}	1	98.8		37			{}	{}	37	GREEN	37	37	1
ERR1439733	{'37': 98.8, '33F': 76.8, '33A': 75.5, '33F2': 70.3, '35B': 32.1}	1	98.8		37			{}	{}	37	GREEN	37	37	1
ERR1439700	{'37': 98.8, '33F': 76.8, '33A': 75.5, '33F2': 70.2, '35B': 30.4}	1	98.8		37			{}	{}	37	GREEN	37	37	1
ERR1439823	{'37': 98.8, '33F': 76.8, '33A': 75.5, '33F2': 70.3, '35B': 31.9}	1	98.8		37			{}	{}	37	GREEN	37	37	1
ERR1439872	{'37': 98.8, '33F': 76.8, '33A': 75.5, '33F2': 70.1, '35B': 30.5}	1	98.8		37			{}	{}	37	GREEN	37	37	1
ERR1439908	{'37': 98.8, '33F': 76.8, '33A': 75.5, '33F2': 70.3, '35B': 30.8}	1	98.8		37			{}	{}	37	GREEN	37	37	1
ERR1440191	{'37': 98.8, '33F': 76.8, '33A': 75.5, '33F2': 70.3, '35B': 32.1}	1	98.8		37			{}	{}	37	GREEN	37	37	1
ERR1440667	{'37': 98.8, '33F': 76.8, '33A': 75.5, '33F2': 70.3, '35B': 31.8}	1	98.8		37			{}	{}	37	GREEN	37	37	1
ERR1440709	{'37': 97.2, '33F': 76.8, '33A': 75.5, '33F2': 70.2, '35B': 31.8}	1	97.2		37			{}	{}	37	GREEN	37	37	1
ERR1440725	{'37': 97.2, '33F': 76.8, '33A': 75.5, '33F2': 70.3, '35B': 31.9}	1	97.2		37			{}	{}	37	GREEN	37	37	1
ERR1440708	{'37': 98.8, '33F': 76.8, '33A': 75.5, '33F2': 70.3, '35B': 30.7}	1	98.8		37			{}	{}	37	GREEN	37	37	1
ERR1440854	{'37': 97.7, '33F': 76.8, '33A': 75.5, '33F2': 70.2, '35B': 31.9}	1	97.7		37			{}	{}	37	GREEN	37	37	1
ERR1440851	{'37': 98.8, '33F': 77.6, '33A': 76.3, '33F2': 71.2, '35B': 30.3}	1	98.8		37			{}	{}	37	GREEN	37	37	1
ERR1440852	{'37': 98.8, '33F': 76.8, '33A': 75.5, '33F2': 70.3, '35B': 30.8}	1	98.8		37			{}	{}	37	GREEN	37	37	1
ERR1439899	{'38': 98.6, '25F': 83.9, '25A': 82.9, '36': 11.7, '20': 8.0}	1	98.6	25F_25A_38			[[9], [19]]	{'wcyD': ['b', 100.0], 'wcyV': 100.0}	{'wcyD': 'b', 'wcyV': 'detected'}	38	GREEN	38	38	1
ERR1439902	{'38': 98.4, '25F': 83.7, '25A': 82.8, '36': 11.8, '20': 8.3}	1	98.4	25F_25A_38			[[9], [19]]	{'wcyD': ['b', 100.0], 'wcyV': 100.0}	{'wcyD': 'b', 'wcyV': 'detected'}	38	GREEN	38	38	1
ERR1439944	{'38': 98.6, '25F': 83.9, '25A': 82.9, '36': 11.8, '20': 8.2}	1	98.6	25F_25A_38			[[9], [19]]	{'wcyD': ['b', 100.0], 'wcyV': 100.0}	{'wcyD': 'b', 'wcyV': 'detected'}	38	GREEN	38	38	1
ERR1439932	{'38': 98.8, '25F': 84.1, '25A': 83.1, '36': 11.8, '20': 8.3}	1	98.8	25F_25A_38			[[9], [19]]	{'wcyD': ['b', 100.0], 'wcyV': 100.0}	{'wcyD': 'b', 'wcyV': 'detected'}	38	GREEN	38	38	1
ERR1440045	{'38': 99.0, '25F': 84.1, '25A': 83.1, '36': 10.9, '20': 7.2}	1	99	25F_25A_38			[[9], [19]]	{'wcyD': ['b', 100.0], 'wcyV': 100.0}	{'wcyD': 'b', 'wcyV': 'detected'}	38	GREEN	38	38	1
ERR1440186	{'38': 98.5, '25F': 83.9, '25A': 82.9, '36': 11.7, '20': 7.9}	1	98.5	25F_25A_38			[[9], [19]]	{'wcyD': ['b', 100.0], 'wcyV': 100.0}	{'wcyD': 'b', 'wcyV': 'detected'}	38	GREEN	38	38	1
ERR1440324	{'38': 98.2, '25F': 84.0, '25A': 83.0, '36': 11.8, '20': 8.0}	1	98.2	25F_25A_38			[[9], [19]]	{'wcyD': ['b', 100.0], 'wcyV': 100.0}	{'wcyD': 'b', 'wcyV': 'detected'}	38	GREEN	38	38	1
ERR1440323	{'38': 98.3, '25F': 83.9, '25A': 82.9, '36': 11.8, '20': 8.3}	1	98.3	25F_25A_38			[[9], [19]]	{'wcyD': ['b', 100.0], 'wcyV': 100.0}	{'wcyD': 'b', 'wcyV': 'detected'}	38	GREEN	38	38	1
ERR1440349	{'38': 99.1, '25F': 84.4, '25A': 83.4, '36': 11.8, '20': 8.3}	1	99.1	25F_25A_38			[[9], [19]]	{'wcyD': ['b', 100.0], 'wcyV': 100.0}	{'wcyD': 'b', 'wcyV': 'detected'}	38	GREEN	38	38	1
ERR1440342	{'38': 99.5, '25F': 84.7, '25A': 83.7, '36': 11.8, '20': 8.2}	1	99.5	25F_25A_38			[[9], [19]]	{'wcyD': ['b', 100.0], 'wcyV': 100.0}	{'wcyD': 'b', 'wcyV': 'detected'}	38	GREEN	38	38	1
ERR1440354	{'38': 99.0, '25F': 84.3, '25A': 83.3, '36': 11.8, '20': 8.2}	1	99	25F_25A_38			[[9], [19]]	{'wcyD': ['b', 100.0], 'wcyV': 100.0}	{'wcyD': 'b', 'wcyV': 'detected'}	38	GREEN	38	38	1
ERR1440427	{'38': 98.4, '25F': 83.7, '25A': 82.7, '36': 11.8, '20': 8.2}	1	98.4	25F_25A_38			[[9], [19]]	{'wcyD': ['b', 100.0], 'wcyV': 100.0}	{'wcyD': 'b', 'wcyV': 'detected'}	38	GREEN	38	38	1
ERR1440440	{'38': 99.1, '25F': 84.4, '25A': 83.4, '36': 11.8, '20': 8.3}	1	99.1	25F_25A_38			[[9], [19]]	{'wcyD': ['b', 100.0], 'wcyV': 100.0}	{'wcyD': 'b', 'wcyV': 'detected'}	38	GREEN	38	38	1
ERR1440442	{'38': 98.1, '25F': 83.7, '25A': 82.8, '36': 11.8, '20': 8.3}	1	98.1	25F_25A_38			[[9], [19]]	{'wcyD': ['b', 100.0], 'wcyV': 100.0}	{'wcyD': 'b', 'wcyV': 'detected'}	38	GREEN	38	Failed	1
ERR1440464	{'38': 98.3, '25F': 83.8, '25A': 82.8, '36': 11.8, '20': 8.3}	1	98.3	25F_25A_38			[[9], [19]]	{'wcyD': ['b', 100.0], 'wcyV': 100.0}	{'wcyD': 'b', 'wcyV': 'detected'}	38	GREEN	38	38	1
ERR1440465	{'38': 97.1, '25F': 82.5, '25A': 81.7, '36': 11.0, '20': 7.0}	1	97.1	25F_25A_38			[[9], [19]]	{'wcyD': ['b', 100.0], 'wcyV': 100.0}	{'wcyD': 'b', 'wcyV': 'detected'}	38	GREEN	38	38	1
ERR1440507	{'38': 98.2, '25F': 83.5, '25A': 82.6, '36': 11.6, '20': 8.2}	1	98.2	25F_25A_38			[[9], [19]]	{'wcyD': ['b', 100.0], 'wcyV': 100.0}	{'wcyD': 'b', 'wcyV': 'detected'}	38	GREEN	38	38	1
ERR1440496	{'38': 98.9, '25F': 84.3, '25A': 83.3, '36': 11.8, '20': 8.2}	1	98.9	25F_25A_38			[[9], [19]]	{'wcyD': ['b', 100.0], 'wcyV': 100.0}	{'wcyD': 'b', 'wcyV': 'detected'}	38	GREEN	38	38	1
ERR1438866	{'39': 99.1, '29': 27.5, '34': 22.3, '43': 19.3, '33C': 18.5}	1	99.1		39			{}	{}	39	GREEN	39	39	1
ERR1439160	{'39': 99.5, '29': 27.5, '34': 22.3, '43': 19.4, '33C': 18.5}	1	99.5		39			{}	{}	39	GREEN	39	39	1
ERR1438795	{'48': 99.2, '24A': 46.7, '24B': 39.3, '24F': 38.8, '24F2': 37.3}	1	99.2		48			{}	{}	48	GREEN	48	48	1
ERR1438811	{'48': 99.5, '24A': 47.1, '24B': 39.7, '24F': 39.2, '24F2': 37.7}	1	99.5		48			{}	{}	48	GREEN	48	48	1
ERR1438798	{'48': 99.2, '24A': 46.7, '24B': 39.3, '24F': 38.8, '24F2': 37.3}	1	99.2		48			{}	{}	48	GREEN	48	48	1
ERR1438796	{'48': 99.2, '24A': 46.7, '24B': 39.3, '24F': 38.8, '24F2': 37.3}	1	99.2		48			{}	{}	48	GREEN	48	48	1
ERR1438797	{'48': 99.2, '24A': 46.7, '24B': 39.3, '24F': 38.8, '24F2': 37.3}	1	99.2		48			{}	{}	48	GREEN	48	48	1
ERR1439067	{'10A': 99.1, '10B': 67.2, '10C': 27.9, '10F': 18.3, '22F': 14.7}	1	99.1		10A			{}	{}	10A	GREEN	10A	10A	1
ERR1439275	{'10A': 98.8, '10B': 66.6, '10C': 27.7, '10F': 18.3, '22F': 13.5}	1	98.8		10A			{}	{}	10A	GREEN	10A	10A	1
ERR1439497	{'10A': 93.8, '10B': 64.6, '10C': 29.0, '10F': 19.4, '47A': 16.3}	1	93.8		10A			{}	{}	10A	GREEN	10A	10A	1
ERR1439530	{'10A': 93.6, '10B': 64.4, '10C': 29.0, '10F': 19.4, '47A': 16.3}	1	93.6		10A			{}	{}	10A	GREEN	10A	10A	1
ERR1439911	{'10A': 100.0, '10B': 66.8, '10C': 27.5, '10F': 17.9, '22F': 15.2}	1	100		10A			{}	{}	10A	GREEN	10A	10A	1
ERR1439896	{'10A': 100.0, '10B': 66.8, '10C': 27.5, '10F': 17.9, '22F': 14.4}	1	100		10A			{}	{}	10A	GREEN	10A	10A	1
ERR1439942	{'10A': 100.0, '10B': 66.8, '10C': 27.5, '10F': 17.9, '22F': 15.2}	1	100		10A			{}	{}	10A	GREEN	10A	10A	1
ERR1439935	{'10A': 93.9, '10B': 64.7, '10C': 29.0, '10F': 19.4, '47A': 16.3}	1	93.9		10A			{}	{}	10A	GREEN	10A	10A	1
ERR1440150	{'10A': 99.7, '10B': 66.5, '10C': 27.5, '10F': 17.9, '22F': 15.1}	1	99.7		10A			{}	{}	10A	GREEN	10A	10A	1
ERR1440179	{'10A': 93.9, '10B': 64.7, '10C': 29.0, '10F': 19.4, '47A': 16.3}	1	93.9		10A			{}	{}	10A	GREEN	10A	10A	1
ERR1440238	{'10A': 99.7, '10B': 66.5, '10C': 27.5, '10F': 17.9, '22F': 15.1}	1	99.7		10A			{}	{}	10A	GREEN	10A	10A	1
ERR1440263	{'10A': 99.9, '10B': 66.7, '10C': 27.5, '10F': 17.9, '22F': 15.1}	1	99.9		10A			{}	{}	10A	GREEN	10A	10A	1
ERR1440277	{'10A': 100.0, '10B': 66.8, '10C': 27.5, '10F': 17.9, '22F': 15.3}	1	100		10A			{}	{}	10A	GREEN	10A	10A	1
ERR1440375	{'10A': 93.9, '10B': 64.7, '10C': 29.0, '10F': 19.4, '47A': 16.3}	1	93.9		10A			{}	{}	10A	GREEN	10A	10A	1
ERR1440373	{'10A': 99.8, '10B': 66.6, '10C': 27.5, '10F': 17.9, '22F': 15.3}	1	99.8		10A			{}	{}	10A	GREEN	10A	10A	1
ERR1440388	{'10A': 100.0, '10B': 66.8, '10C': 27.5, '10F': 17.9, '22F': 15.0}	1	100		10A			{}	{}	10A	GREEN	10A	10A	1
ERR1440395	{'10A': 100.0, '10B': 66.8, '10C': 27.5, '10F': 17.9, '22F': 15.0}	1	100		10A			{}	{}	10A	GREEN	10A	10A	1
ERR1440398	{'10A': 93.9, '10B': 64.7, '10C': 29.0, '10F': 19.4, '47A': 16.3}	1	93.9		10A			{}	{}	10A	GREEN	10A	10A	1
ERR1440400	{'10A': 93.9, '10B': 64.7, '10C': 29.0, '10F': 19.4, '47A': 16.3}	1	93.9		10A			{}	{}	10A	GREEN	10A	10A	1
ERR1440402	{'10A': 99.9, '10B': 66.7, '10C': 27.5, '10F': 17.9, '22F': 15.1}	1	99.9		10A			{}	{}	10A	GREEN	10A	10A	1
ERR1440408	{'10A': 93.9, '10B': 64.7, '10C': 29.0, '10F': 19.4, '47A': 16.3}	1	93.9		10A			{}	{}	10A	GREEN	10A	10A	1
ERR1440421	{'10A': 99.9, '10B': 66.8, '10C': 27.4, '10F': 17.8, '22F': 15.3}	1	99.9		10A			{}	{}	10A	GREEN	10A	10A	1
ERR1440409	{'10A': 93.9, '10B': 64.7, '10C': 29.0, '10F': 19.4, '47A': 16.3}	1	93.9		10A			{}	{}	10A	GREEN	10A	10A	1
ERR1440423	{'10A': 99.9, '10B': 66.7, '10C': 27.5, '10F': 17.9, '22F': 14.6}	1	99.9		10A			{}	{}	10A	GREEN	10A	10A	1
ERR1440429	{'10A': 93.9, '10B': 64.7, '10C': 29.0, '10F': 19.4, '47A': 16.3}	1	93.9		10A			{}	{}	10A	GREEN	10A	10A	1
ERR1440431	{'10A': 100.0, '10B': 66.8, '10C': 27.5, '10F': 17.9, '22F': 15.3}	1	100		10A			{}	{}	10A	GREEN	10A	10A	1
ERR1440424	{'10A': 99.9, '10B': 66.7, '10C': 27.5, '10F': 17.9, '22F': 15.1}	1	99.9		10A			{}	{}	10A	GREEN	10A	10A	1
ERR1440454	{'10A': 93.9, '10B': 64.7, '10C': 29.0, '10F': 19.4, '47A': 16.3}	1	93.9		10A			{}	{}	10A	GREEN	10A	10A	1
ERR1440415	{'10A': 93.9, '10B': 64.7, '10C': 29.0, '10F': 19.4, '47A': 16.3}	1	93.9		10A			{}	{}	10A	GREEN	10A	10A	1
ERR1440456	{'10A': 99.9, '10B': 66.7, '10C': 27.5, '10F': 17.9, '22F': 14.1}	1	99.9		10A			{}	{}	10A	GREEN	10A	10A	1
ERR1440452	{'10A': 99.9, '10B': 66.7, '10C': 27.5, '10F': 17.9, '22F': 14.9}	1	99.9		10A			{}	{}	10A	GREEN	10A	10A	1
ERR1440455	{'10A': 99.9, '10B': 66.7, '10C': 27.5, '10F': 17.9, '22F': 15.1}	1	99.9		10A			{}	{}	10A	GREEN	10A	10A	1
ERR1440466	{'10A': 99.9, '10B': 66.8, '10C': 27.5, '10F': 17.9, '22F': 15.3}	1	99.9		10A			{}	{}	10A	GREEN	10A	10A	1
ERR1440463	{'10A': 99.9, '10B': 66.7, '10C': 27.5, '10F': 17.9, '22F': 14.9}	1	99.9		10A			{}	{}	10A	GREEN	10A	10A	1
ERR1440483	{'10A': 93.9, '10B': 64.7, '10C': 29.0, '10F': 19.4, '47A': 16.3}	1	93.9		10A			{}	{}	10A	GREEN	10A	10A	1
ERR1440512	{'10A': 99.9, '10B': 66.8, '10C': 27.5, '10F': 17.9, '22F': 14.8}	1	99.9		10A			{}	{}	10A	GREEN	10A	10A	1
ERR1440518	{'10A': 99.9, '10B': 66.8, '10C': 27.5, '10F': 17.9, '22F': 15.3}	1	99.9		10A			{}	{}	10A	GREEN	10A	10A	1
ERR1440544	{'10A': 100.0, '10B': 66.8, '10C': 27.5, '10F': 17.9, '22F': 15.2}	1	100		10A			{}	{}	10A	GREEN	10A	10A	1
ERR1440550	{'10A': 100.0, '10B': 66.8, '10C': 27.5, '10F': 17.9, '22F': 15.2}	1	100		10A			{}	{}	10A	GREEN	10A	10A	1
ERR1440554	{'10A': 99.7, '10B': 66.5, '10C': 27.3, '10F': 17.9, '22F': 15.1}	1	99.7		10A			{}	{}	10A	GREEN	10A	10A	1
ERR1440558	{'10A': 99.9, '10B': 66.7, '10C': 27.4, '10F': 17.8, '22F': 15.5}	1	99.9		10A			{}	{}	10A	GREEN	10A	10A	1
ERR1440726	{'10A': 99.9, '10B': 66.7, '10C': 27.4, '10F': 17.8, '22F': 15.1}	1	99.9		10A			{}	{}	10A	GREEN	10F	10A	1
ERR1439188	{'10B': 99.3, '10A': 65.1, '10F': 20.1, '10C': 18.8, '36': 14.9}	1	99.3		10B			{}	{}	10B	GREEN	10A	10B	1
ERR1439582	{'10B': 99.3, '10A': 65.2, '10F': 20.1, '10C': 18.8, '22F': 13.8}	1	99.3		10B			{}	{}	10B	GREEN	10B	10B	1
ERR1439595	{'10B': 99.3, '10A': 65.2, '10F': 20.1, '10C': 18.8, '22F': 13.5}	1	99.3		10B			{}	{}	10B	GREEN	10B	10B	1
ERR1439848	{'10B': 99.4, '10A': 65.5, '10F': 20.1, '10C': 18.8, '22F': 14.0}	1	99.4		10B			{}	{}	10B	GREEN	10B	10B	1
ERR1439880	{'10B': 98.8, '10A': 64.8, '10F': 20.1, '10C': 18.5, '22F': 13.8}	1	98.8		10B			{}	{}	10B	GREEN	10B	10B	1
ERR1440219	{'10B': 99.3, '10A': 65.2, '10F': 20.1, '10C': 18.8, '22F': 13.8}	1	99.3		10B			{}	{}	10B	GREEN	10B	10B	1
ERR1440231	{'10B': 99.3, '10A': 65.2, '10F': 20.1, '10C': 18.8, '22F': 13.8}	1	99.3		10B			{}	{}	10B	GREEN	10B	10B	1
ERR1439444	{'10F': 99.5, '10C': 81.9, '10B': 21.6, '10A': 18.7, '22F': 14.2}	1	99.5		10F			{}	{}	10F	GREEN	10F	10F	1
ERR1439556	{'10F': 99.3, '10C': 81.7, '10B': 21.4, '10A': 18.6, '22F': 14.1}	1	99.3		10F			{}	{}	10F	GREEN	10F	10F	1
ERR1439601	{'10F': 99.3, '10C': 81.7, '10B': 21.4, '10A': 18.6, '22F': 14.0}	1	99.3		10F			{}	{}	10F	GREEN	10B	10F	1
ERR1439635	{'10F': 98.6, '10C': 81.3, '10B': 22.4, '10A': 19.2, '22F': 14.7}	1	98.6		10F			{}	{}	10F	GREEN	10F	10F	1
ERR1439801	{'10F': 98.3, '10C': 81.2, '10B': 22.4, '10A': 19.2, '22F': 15.5}	1	98.3		10F			{}	{}	10F	GREEN	10F	10F	1
ERR1439825	{'10F': 99.3, '10C': 81.7, '10B': 21.4, '10A': 18.6, '22F': 14.1}	1	99.3		10F			{}	{}	10F	GREEN	10F	10F	1
ERR1439845	{'10F': 99.5, '10C': 81.9, '10B': 21.4, '10A': 18.6, '22F': 14.1}	1	99.5		10F			{}	{}	10F	GREEN	10F	10F	1
ERR1440274	{'10F': 99.8, '10C': 82.2, '10B': 21.7, '10A': 18.7, '22F': 14.5}	1	99.8		10F			{}	{}	10F	GREEN	10F	10F	1
ERR1440369	{'10F': 98.2, '10C': 80.9, '10B': 22.4, '10A': 19.2, '22F': 15.4}	1	98.2		10F			{}	{}	10F	GREEN	10F	10F	1
ERR1440422	{'10F': 98.2, '10C': 80.9, '10B': 22.4, '10A': 19.2, '22F': 15.2}	1	98.2		10F			{}	{}	10F	GREEN	10F	10F	1
ERR1440794	{'10F': 99.5, '10C': 81.9, '10B': 21.4, '10A': 18.6, '22F': 14.1}	1	99.5		10F			{}	{}	10F	GREEN	10F	10F	1
ERR1440791	{'10F': 98.1, '10C': 80.5, '10B': 20.3, '10A': 17.4, '22F': 13.7}	1	98.1		10F			{}	{}	10F	GREEN	10F	10F	1
ERR1440812	{'10F': 98.0, '10C': 80.9, '10B': 22.4, '10A': 19.2, '22F': 15.4}	1	98		10F			{}	{}	10F	GREEN	10F	10F	1
ERR1440815	{'10F': 96.5, '10C': 79.1, '10B': 21.7, '10A': 18.0, '22F': 14.1}	1	96.5		10F			{}	{}	10F	GREEN	10F	10F	1
ERR1440831	{'10F': 99.1, '10C': 82.0, '10B': 21.5, '10A': 18.7, '22F': 14.1}	1	99.1		10F			{}	{}	10F	GREEN	10F	10F	1
ERR1440830	{'10F': 99.1, '10C': 82.0, '10B': 21.5, '10A': 18.7, '22F': 14.1}	1	99.1		10F			{}	{}	10F	GREEN	10F	10F	1
ERR1440835	{'10F': 99.5, '10C': 81.9, '10B': 21.4, '10A': 18.6, '22F': 14.1}	1	99.5		10F			{}	{}	10F	GREEN	10F	10F	1
ERR1440826	{'10F': 99.1, '10C': 82.0, '10B': 21.5, '10A': 18.7, '22F': 14.1}	1	99.1		10F			{}	{}	10F	GREEN	10F	10F	1
ERR1440842	{'10F': 99.8, '10C': 82.2, '10B': 21.7, '10A': 18.7, '22F': 14.2}	1	99.8		10F			{}	{}	10F	GREEN	10F	10F	1
ERR1440845	{'10F': 98.1, '10C': 80.8, '10B': 22.3, '10A': 19.1, '22F': 15.6}	1	98.1		10F			{}	{}	10F	GREEN	10F	10F	1
ERR1438849	{'11D': 86.1, '11A': 83.3, '11F': 34.9, '11C': 27.5, '11B': 26.7}	1	86.1		11A/11D			{}	{}	11A/11D	AMBER	11A	11A	1
ERR1438912	{'11D': 99.9, '11A': 97.2, '11F': 42.0, '11C': 35.9, '11B': 34.4}	1	99.9		11A/11D			{}	{}	11A/11D	GREEN	11A	11A	1
ERR1438910	{'11D': 100.0, '11A': 97.2, '11F': 42.0, '11C': 35.9, '11B': 34.4}	1	100		11A/11D			{}	{}	11A/11D	GREEN	11A	11A	1
ERR1438920	{'11D': 99.0, '11A': 96.8, '11F': 41.4, '11C': 35.8, '11B': 34.4}	1	99		11A/11D			{}	{}	11A/11D	GREEN	11A	11A	1
ERR1438936	{'11D': 99.7, '11A': 96.9, '11F': 41.9, '11C': 35.9, '11B': 34.4}	1	99.7		11A/11D			{}	{}	11A/11D	GREEN	11A	11A	1
ERR1438979	{'11A': 99.6, '11D': 96.5, '11F': 40.0, '11C': 35.9, '11B': 34.4}	1	99.6		11A/11D			{}	{}	11A/11D	GREEN	2	11A	1
ERR1439184	{'11D': 100.0, '11A': 97.2, '11F': 42.0, '11C': 35.9, '11B': 34.4}	1	100		11A/11D			{}	{}	11A/11D	GREEN	11A	11A	1
ERR1439321	{'11D': 80.3, '11A': 79.0, '11F': 45.3, '11B': 34.8, '11C': 31.1}	1	80.3		11A/11D			{}	{}	11A/11D	AMBER	11A	11A	1
ERR1439347	{'11D': 100.0, '11A': 97.2, '11F': 42.0, '11C': 35.9, '11B': 34.4}	1	100		11A/11D			{}	{}	11A/11D	GREEN	11C	11A	1
ERR1439410	{'11D': 98.9, '11A': 96.1, '11F': 42.0, '11C': 35.4, '11B': 33.9}	1	98.9		11A/11D			{}	{}	11A/11D	GREEN	11A	11A	1
ERR1439397	{'11D': 100.0, '11A': 97.2, '11F': 42.0, '11C': 35.9, '11B': 34.4}	1	100		11A/11D			{}	{}	11A/11D	GREEN	11A	11A	1
ERR1439525	{'11D': 100.0, '11A': 97.2, '11F': 42.0, '11C': 35.9, '11B': 34.4}	1	100		11A/11D			{}	{}	11A/11D	GREEN	11A	11A	1
ERR1439538	{'11D': 99.9, '11A': 97.1, '11F': 42.0, '11C': 35.8, '11B': 34.3}	1	99.9		11A/11D			{}	{}	11A/11D	GREEN	11A	11A	1
ERR1439628	{'11D': 99.8, '11A': 97.2, '11F': 41.8, '11C': 35.9, '11B': 34.4}	1	99.8		11A/11D			{}	{}	11A/11D	GREEN	11C	11A	1
ERR1439680	{'11D': 99.4, '11A': 96.6, '11F': 41.9, '11C': 35.3, '11B': 33.8}	1	99.4		11A/11D			{}	{}	11A/11D	GREEN	11C	11A	1
ERR1439677	{'11D': 100.0, '11A': 97.2, '11F': 42.0, '11C': 35.9, '11B': 34.4}	1	100		11A/11D			{}	{}	11A/11D	GREEN	11C	11A	1
ERR1439951	{'11D': 100.0, '11A': 97.2, '11F': 42.0, '11C': 35.9, '11B': 34.4}	1	100		11A/11D			{}	{}	11A/11D	GREEN	11A	11A	1
ERR1439966	{'11D': 99.6, '11A': 97.0, '11F': 41.7, '11C': 35.9, '11B': 34.4}	1	99.6		11A/11D			{}	{}	11A/11D	GREEN	11A	Failed	1
ERR1439992	{'11D': 99.8, '11A': 97.1, '11F': 42.0, '11C': 35.8, '11B': 34.4}	1	99.8		11A/11D			{}	{}	11A/11D	GREEN	11A	11A	1
ERR1440055	{'11D': 100.0, '11A': 97.2, '11F': 42.0, '11C': 35.9, '11B': 34.4}	1	100		11A/11D			{}	{}	11A/11D	GREEN	11A	11A	1
ERR1440054	{'11D': 99.1, '11A': 96.3, '11F': 41.7, '11C': 35.8, '11B': 34.3}	1	99.1		11A/11D			{}	{}	11A/11D	GREEN	11A	11A	1
ERR1440080	{'11A': 99.1, '11D': 96.0, '11F': 39.6, '11C': 35.6, '11B': 34.1}	1	99.1		11A/11D			{}	{}	11A/11D	GREEN	11A	11A	1
ERR1440138	{'11D': 100.0, '11A': 97.2, '11F': 42.0, '11C': 35.9, '11B': 34.4}	1	100		11A/11D			{}	{}	11A/11D	GREEN	11A	11A	1
ERR1440135	{'11D': 99.1, '11A': 96.3, '11F': 41.6, '11C': 35.4, '11B': 34.1}	1	99.1		11A/11D			{}	{}	11A/11D	GREEN	11A	11A	1
ERR1440390	{'11D': 79.1, '11A': 77.8, '11F': 44.4, '11B': 34.2, '11C': 30.5}	1	79.1		11A/11D			{}	{}	11A/11D	AMBER	11A	11A	1
ERR1440399	{'11D': 100.0, '11A': 97.2, '11F': 42.0, '11C': 35.9, '11B': 34.4}	1	100		11A/11D			{}	{}	11A/11D	GREEN	11A	11A	1
ERR1440401	{'11D': 100.0, '11A': 97.2, '11F': 42.0, '11C': 35.9, '11B': 34.4}	1	100		11A/11D			{}	{}	11A/11D	GREEN	11A	11A	1
ERR1440394	{'11D': 99.7, '11A': 96.9, '11F': 42.0, '11C': 35.7, '11B': 34.2}	1	99.7		11A/11D			{}	{}	11A/11D	GREEN	11A	11A	1
ERR1440428	{'11D': 100.0, '11A': 97.2, '11F': 42.0, '11C': 35.9, '11B': 34.4}	1	100		11A/11D			{}	{}	11A/11D	GREEN	11A	11A	1
ERR1440434	{'11D': 100.0, '11A': 97.2, '11F': 42.0, '11C': 35.9, '11B': 34.4}	1	100		11A/11D			{}	{}	11A/11D	GREEN	11A	11A	1
ERR1440438	{'11D': 99.9, '11A': 97.1, '11F': 42.0, '11C': 35.8, '11B': 34.3}	1	99.9		11A/11D			{}	{}	11A/11D	GREEN	11A	11A	1
ERR1440443	{'11D': 99.7, '11A': 96.9, '11F': 41.9, '11C': 35.9, '11B': 34.4}	1	99.7		11A/11D			{}	{}	11A/11D	GREEN	11A	11A	1
ERR1440426	{'11D': 100.0, '11A': 97.2, '11F': 42.0, '11C': 35.9, '11B': 34.4}	1	100		11A/11D			{}	{}	11A/11D	GREEN	11A	11A	1
ERR1440472	{'11D': 100.0, '11A': 97.2, '11F': 42.0, '11C': 35.9, '11B': 34.4}	1	100		11A/11D			{}	{}	11A/11D	GREEN	11A	11A	1
ERR1440460	{'11D': 99.9, '11A': 97.1, '11F': 41.9, '11C': 35.9, '11B': 34.3}	1	99.9		11A/11D			{}	{}	11A/11D	GREEN	11A	11A	1
ERR1440485	{'11D': 99.0, '11A': 96.3, '11F': 41.4, '11C': 35.8, '11B': 34.3}	1	99		11A/11D			{}	{}	11A/11D	GREEN	11A	11A	1
ERR1440517	{'11D': 99.9, '11A': 97.1, '11F': 41.9, '11C': 35.9, '11B': 34.3}	1	99.9		11A/11D			{}	{}	11A/11D	GREEN	11A	11A	1
ERR1440499	{'11D': 100.0, '11A': 97.2, '11F': 42.0, '11C': 35.9, '11B': 34.4}	1	100		11A/11D			{}	{}	11A/11D	GREEN	11A	11A	1
ERR1440521	{'11D': 99.7, '11A': 96.9, '11F': 42.0, '11C': 35.6, '11B': 34.1}	1	99.7		11A/11D			{}	{}	11A/11D	GREEN	11A	11A	1
ERR1440541	{'11D': 80.3, '11A': 79.0, '11F': 45.3, '11B': 34.8, '11C': 31.1}	1	80.3		11A/11D			{}	{}	11A/11D	AMBER	11A	11A	1
ERR1440527	{'11D': 99.9, '11A': 97.1, '11F': 42.0, '11C': 35.9, '11B': 34.4}	1	99.9		11A/11D			{}	{}	11A/11D	GREEN	11A	11A	1
ERR1440486	{'11D': 99.8, '11A': 97.0, '11F': 42.0, '11C': 35.8, '11B': 34.3}	1	99.8		11A/11D			{}	{}	11A/11D	GREEN	11A	11A	1
ERR1440548	{'11D': 100.0, '11A': 97.2, '11F': 42.0, '11C': 35.9, '11B': 34.4}	1	100		11A/11D			{}	{}	11A/11D	GREEN	11A	11A	1
ERR1440536	{'11D': 100.0, '11A': 97.2, '11F': 42.0, '11C': 35.9, '11B': 34.4}	1	100		11A/11D			{}	{}	11A/11D	GREEN	11A	11A	1
ERR1440564	{'11D': 100.0, '11A': 97.2, '11F': 42.0, '11C': 35.9, '11B': 34.4}	1	100		11A/11D			{}	{}	11A/11D	GREEN	11A	11A	1
ERR1440593	{'11D': 99.9, '11A': 97.1, '11F': 42.0, '11C': 35.8, '11B': 34.3}	1	99.9		11A/11D			{}	{}	11A/11D	GREEN	11A	11A	1
ERR1439096	{'11B': 99.8, '11C': 89.4, '11A': 31.3, '11D': 31.0, '11F': 25.7}	1	99.8		11B/11C			{}	{}	11B/11C	GREEN	11B	11B	1
ERR1439577	{'11B': 99.5, '11C': 89.1, '11A': 31.1, '11D': 30.8, '11F': 25.7}	1	99.5		11B/11C			{}	{}	11B/11C	GREEN	11B	11B	1
ERR1440352	{'12A': 93.4, '12B': 92.9, '46': 91.0, '12F': 86.9, '44': 84.2}	1	93.4	12F_12A_12B_44_46			[[4]]	{'wciI': [1, 99.3]}	{'wciI': 1}	12A/12B/44/46	GREEN	12A	Failed	1
ERR1438806	{'12F': 96.7, '44': 93.4, '12B': 92.7, '12A': 80.4, '46': 77.3}	1	96.7	12F_12A_12B_44_46			[[5]]	{'wciI': [2, 100.0]}	{'wciI': 2}	12F	GREEN	12B	12F	1
ERR1438890	{'12F': 96.7, '44': 93.4, '12B': 92.7, '12A': 80.4, '46': 77.3}	1	96.7	12F_12A_12B_44_46			[[5]]	{'wciI': [2, 100.0]}	{'wciI': 2}	12F	GREEN	12F	12F	1
ERR1438917	{'12F': 96.7, '44': 93.4, '12B': 92.7, '12A': 80.4, '46': 77.3}	1	96.7	12F_12A_12B_44_46			[[5]]	{'wciI': [2, 100.0]}	{'wciI': 2}	12F	GREEN	12F	12F	1
ERR1439334	{'12F': 96.2, '12B': 93.1, '44': 93.0, '12A': 80.2, '46': 77.2}	1	96.2	12F_12A_12B_44_46			[[5]]	{'wciI': [2, 94.56]}	{'wciI': 2}	12F	GREEN	12F	12F	1
ERR1439373	{'12F': 96.7, '44': 93.4, '12B': 92.7, '12A': 80.4, '46': 77.3}	1	96.7	12F_12A_12B_44_46			[[5]]	{'wciI': [2, 100.0]}	{'wciI': 2}	12F	GREEN	12F	12F	1
ERR1439456	{'12F': 96.3, '12B': 93.2, '44': 93.0, '12A': 80.3, '46': 77.2}	1	96.3	12F_12A_12B_44_46			[[5]]	{'wciI': [2, 94.56]}	{'wciI': 2}	12F	GREEN	12B	12F	1
ERR1439470	{'12F': 96.5, '44': 93.5, '12B': 92.5, '12A': 80.6, '46': 77.5}	1	96.5	12F_12A_12B_44_46			[[5]]	{'wciI': [2, 100.0]}	{'wciI': 2}	12F	GREEN	12B	12F	1
ERR1439476	{'12F': 96.5, '44': 93.5, '12B': 92.5, '12A': 80.6, '46': 77.5}	1	96.5	12F_12A_12B_44_46			[[5]]	{'wciI': [2, 100.0]}	{'wciI': 2}	12F	GREEN	12F	12F	1
ERR1439475	{'12F': 96.2, '12B': 93.1, '44': 93.0, '12A': 80.2, '46': 77.2}	1	96.2	12F_12A_12B_44_46			[[5]]	{'wciI': [2, 94.56]}	{'wciI': 2}	12F	GREEN	12F	12F	1
ERR1439508	{'12F': 96.3, '12B': 93.2, '44': 93.0, '12A': 80.3, '46': 77.2}	1	96.3	12F_12A_12B_44_46			[[5]]	{'wciI': [2, 94.56]}	{'wciI': 2}	12F	GREEN	12F	12F	1
ERR1439513	{'12F': 96.2, '12B': 93.1, '44': 93.0, '12A': 80.2, '46': 77.2}	1	96.2	12F_12A_12B_44_46			[[5]]	{'wciI': [2, 94.56]}	{'wciI': 2}	12F	GREEN	12F	12F	1
ERR1439550	{'12F': 96.3, '12B': 93.2, '44': 93.0, '12A': 80.3, '46': 77.2}	1	96.3	12F_12A_12B_44_46			[[5]]	{'wciI': [2, 94.56]}	{'wciI': 2}	12F	GREEN	12B	12F	1
ERR1439568	{'12F': 96.3, '12B': 93.2, '44': 93.0, '12A': 80.3, '46': 77.2}	1	96.3	12F_12A_12B_44_46			[[5]]	{'wciI': [2, 94.56]}	{'wciI': 2}	12F	GREEN	12B	12F	1
ERR1439571	{'12F': 96.0, '12B': 93.4, '44': 93.0, '12A': 84.8, '46': 81.7}	1	96	12F_12A_12B_44_46			[[5]]	{'wciI': [2, 94.56]}	{'wciI': 2}	12F	GREEN	12B	12B	1
ERR1439570	{'12F': 96.0, '12B': 93.4, '44': 93.0, '12A': 84.2, '46': 81.1}	1	96	12F_12A_12B_44_46			[[5]]	{'wciI': [2, 94.56]}	{'wciI': 2}	12F	GREEN	12B	12B	1
ERR1439569	{'12F': 96.2, '12B': 93.1, '44': 93.0, '12A': 80.2, '46': 77.2}	1	96.2	12F_12A_12B_44_46			[[5]]	{'wciI': [2, 94.56]}	{'wciI': 2}	12F	GREEN	12B	12F	1
ERR1439572	{'12F': 96.0, '12B': 93.4, '44': 93.0, '12A': 84.8, '46': 81.7}	1	96	12F_12A_12B_44_46			[[5]]	{'wciI': [2, 94.56]}	{'wciI': 2}	12F	GREEN	12B	12B	1
ERR1439591	{'12F': 96.0, '12B': 93.4, '44': 93.0, '12A': 84.2, '46': 81.1}	1	96	12F_12A_12B_44_46			[[5]]	{'wciI': [2, 94.56]}	{'wciI': 2}	12F	GREEN	12B	12B	1
ERR1439585	{'12F': 96.7, '44': 93.4, '12B': 92.7, '12A': 80.4, '46': 77.3}	1	96.7	12F_12A_12B_44_46			[[5]]	{'wciI': [2, 100.0]}	{'wciI': 2}	12F	GREEN	12B	12F	1
ERR1439583	{'12F': 96.2, '12B': 93.1, '44': 93.0, '12A': 80.2, '46': 77.2}	1	96.2	12F_12A_12B_44_46			[[5]]	{'wciI': [2, 94.56]}	{'wciI': 2}	12F	GREEN	12B	12F	1
ERR1439609	{'12F': 96.2, '12B': 93.1, '44': 93.0, '12A': 80.2, '46': 77.2}	1	96.2	12F_12A_12B_44_46			[[5]]	{'wciI': [2, 94.56]}	{'wciI': 2}	12F	GREEN	12A	12F	1
ERR1439586	{'12F': 96.7, '44': 93.4, '12B': 92.7, '12A': 80.4, '46': 77.3}	1	96.7	12F_12A_12B_44_46			[[5]]	{'wciI': [2, 100.0]}	{'wciI': 2}	12F	GREEN	12B	12F	1
ERR1439588	{'12F': 96.0, '12B': 93.4, '44': 93.0, '12A': 84.2, '46': 81.1}	1	96	12F_12A_12B_44_46			[[5]]	{'wciI': [2, 94.56]}	{'wciI': 2}	12F	GREEN	12B	12B	1
ERR1439794	{'12F': 96.2, '12B': 93.1, '44': 93.0, '12A': 80.2, '46': 77.2}	1	96.2	12F_12A_12B_44_46			[[5]]	{'wciI': [2, 94.56]}	{'wciI': 2}	12F	GREEN	14	12F	1
ERR1439907	{'12F': 96.2, '12B': 93.1, '44': 93.0, '12A': 80.2, '46': 77.2}	1	96.2	12F_12A_12B_44_46			[[5]]	{'wciI': [2, 94.56]}	{'wciI': 2}	12F	GREEN	12F	12F	1
ERR1439901	{'12F': 96.7, '44': 93.4, '12B': 92.7, '12A': 80.4, '46': 77.3}	1	96.7	12F_12A_12B_44_46			[[5]]	{'wciI': [2, 100.0]}	{'wciI': 2}	12F	GREEN	12F	12F	1
ERR1439916	{'12F': 96.7, '44': 93.4, '12B': 92.7, '12A': 80.4, '46': 77.3}	1	96.7	12F_12A_12B_44_46			[[5]]	{'wciI': [2, 100.0]}	{'wciI': 2}	12F	GREEN	12F	12F	1
ERR1439926	{'12F': 96.3, '12B': 93.2, '44': 93.0, '12A': 80.3, '46': 77.2}	1	96.3	12F_12A_12B_44_46			[[5]]	{'wciI': [2, 94.56]}	{'wciI': 2}	12F	GREEN	12F	12F	1
ERR1439952	{'12F': 96.2, '12B': 93.1, '44': 93.0, '12A': 80.2, '46': 77.2}	1	96.2	12F_12A_12B_44_46			[[5]]	{'wciI': [2, 94.56]}	{'wciI': 2}	12F	GREEN	12F	12F	1
ERR1439978	{'12F': 96.2, '12B': 93.1, '44': 93.0, '12A': 80.2, '46': 77.2}	1	96.2	12F_12A_12B_44_46			[[5]]	{'wciI': [2, 94.56]}	{'wciI': 2}	12F	GREEN	12F	12F	1
ERR1439981	{'12F': 94.1, '44': 91.1, '12B': 90.8, '12A': 78.7, '46': 75.6}	1	94.1	12F_12A_12B_44_46			[[5]]	{'wciI': [2, 94.56]}	{'wciI': 2}	12F	GREEN	12F	12F	1
ERR1439929	{'12F': 96.0, '12B': 93.4, '44': 93.0, '12A': 84.8, '46': 81.7}	1	96	12F_12A_12B_44_46			[[5]]	{'wciI': [2, 94.56]}	{'wciI': 2}	12F	GREEN	12F	12B	1
ERR1440004	{'12F': 96.7, '44': 93.4, '12B': 92.7, '12A': 80.4, '46': 77.3}	1	96.7	12F_12A_12B_44_46			[[5]]	{'wciI': [2, 100.0]}	{'wciI': 2}	12F	GREEN	12F	12F	1
ERR1440001	{'12F': 95.4, '12B': 92.5, '44': 92.3, '12A': 79.5, '46': 76.5}	1	95.4	12F_12A_12B_44_46			[[5]]	{'wciI': [2, 94.56]}	{'wciI': 2}	12F	GREEN	12F	12F	1
ERR1439997	{'12F': 96.0, '12B': 93.4, '44': 93.0, '12A': 84.3, '46': 81.2}	1	96	12F_12A_12B_44_46			[[5]]	{'wciI': [2, 94.56]}	{'wciI': 2}	12F	GREEN	12B	12B	1
ERR1440035	{'12F': 96.2, '12B': 93.1, '44': 93.0, '12A': 80.2, '46': 77.2}	1	96.2	12F_12A_12B_44_46			[[5]]	{'wciI': [2, 94.56]}	{'wciI': 2}	12F	GREEN	12F	12F	1
ERR1440052	{'12F': 96.3, '12B': 93.2, '44': 93.0, '12A': 80.3, '46': 77.2}	1	96.3	12F_12A_12B_44_46			[[5]]	{'wciI': [2, 94.56]}	{'wciI': 2}	12F	GREEN	12F	12F	1
ERR1440070	{'12F': 96.2, '12B': 93.1, '44': 93.0, '12A': 80.2, '46': 77.2}	1	96.2	12F_12A_12B_44_46			[[5]]	{'wciI': [2, 94.56]}	{'wciI': 2}	12F	GREEN	12F	12F	1
ERR1440072	{'12F': 96.0, '12B': 93.4, '44': 93.0, '12A': 84.8, '46': 81.7}	1	96	12F_12A_12B_44_46			[[5]]	{'wciI': [2, 94.56]}	{'wciI': 2}	12F	GREEN	12F	12B	1
ERR1440048	{'12F': 96.2, '12B': 93.1, '44': 93.0, '12A': 80.2, '46': 77.2}	1	96.2	12F_12A_12B_44_46			[[5]]	{'wciI': [2, 94.56]}	{'wciI': 2}	12F	GREEN	12F	12F	1
ERR1440061	{'12F': 96.3, '12B': 93.2, '44': 93.0, '12A': 80.3, '46': 77.2}	1	96.3	12F_12A_12B_44_46			[[5]]	{'wciI': [2, 94.56]}	{'wciI': 2}	12F	GREEN	12F	12F	1
ERR1440126	{'12F': 96.2, '12B': 93.1, '44': 93.0, '12A': 80.2, '46': 77.2}	1	96.2	12F_12A_12B_44_46			[[5]]	{'wciI': [2, 94.56]}	{'wciI': 2}	12F	GREEN	12F	12F	1
ERR1440159	{'12F': 96.3, '12B': 93.2, '44': 93.0, '12A': 80.3, '46': 77.2}	1	96.3	12F_12A_12B_44_46			[[5]]	{'wciI': [2, 94.56]}	{'wciI': 2}	12F	GREEN	12F	12F	1
ERR1440192	{'12F': 96.0, '12B': 93.4, '44': 93.0, '12A': 84.4, '46': 81.3}	1	96	12F_12A_12B_44_46			[[5]]	{'wciI': [2, 94.56]}	{'wciI': 2}	12F	GREEN	12F	12B	1
ERR1440236	{'12F': 96.6, '44': 93.3, '12B': 92.6, '12A': 80.3, '46': 77.2}	1	96.6	12F_12A_12B_44_46			[[5]]	{'wciI': [2, 100.0]}	{'wciI': 2}	12F	GREEN	12F	12F	1
ERR1440240	{'12F': 96.2, '12B': 93.1, '44': 93.0, '12A': 80.2, '46': 77.2}	1	96.2	12F_12A_12B_44_46			[[5]]	{'wciI': [2, 94.56]}	{'wciI': 2}	12F	GREEN	12F	12F	1
ERR1440230	{'12F': 96.2, '12B': 93.1, '44': 93.0, '12A': 80.2, '46': 77.2}	1	96.2	12F_12A_12B_44_46			[[5]]	{'wciI': [2, 94.56]}	{'wciI': 2}	12F	GREEN	12F	12F	1
ERR1440255	{'12F': 96.3, '12B': 93.2, '44': 93.0, '12A': 80.3, '46': 77.2}	1	96.3	12F_12A_12B_44_46			[[5]]	{'wciI': [2, 94.56]}	{'wciI': 2}	12F	GREEN	12F	12F	1
ERR1440270	{'12F': 96.2, '12B': 93.1, '44': 93.0, '12A': 80.2, '46': 77.2}	1	96.2	12F_12A_12B_44_46			[[5]]	{'wciI': [2, 94.56]}	{'wciI': 2}	12F	GREEN	12F	12F	1
ERR1440265	{'12F': 96.3, '12B': 93.2, '44': 93.0, '12A': 80.3, '46': 77.2}	1	96.3	12F_12A_12B_44_46			[[5]]	{'wciI': [2, 94.56]}	{'wciI': 2}	12F	GREEN	12F	12F	1
ERR1440299	{'12F': 96.2, '12B': 93.1, '44': 93.0, '12A': 80.2, '46': 77.2}	1	96.2	12F_12A_12B_44_46			[[5]]	{'wciI': [2, 94.56]}	{'wciI': 2}	12F	GREEN	12F	12F	1
ERR1440553	{'12F': 96.2, '12B': 93.1, '44': 93.0, '12A': 80.2, '46': 77.2}	1	96.2	12F_12A_12B_44_46			[[5]]	{'wciI': [2, 94.56]}	{'wciI': 2}	12F	GREEN	12F	12F	1
ERR1440585	{'12F': 96.3, '12B': 93.2, '44': 93.0, '12A': 80.3, '46': 77.2}	1	96.3	12F_12A_12B_44_46			[[5]]	{'wciI': [2, 94.56]}	{'wciI': 2}	12F	GREEN	12F	12F	1
ERR1440586	{'12F': 96.3, '12B': 93.2, '44': 93.0, '12A': 80.3, '46': 77.2}	1	96.3	12F_12A_12B_44_46			[[5]]	{'wciI': [2, 94.56]}	{'wciI': 2}	12F	GREEN	12F	12F	1
ERR1440557	{'12F': 96.0, '12B': 93.4, '44': 93.0, '12A': 84.8, '46': 81.7}	1	96	12F_12A_12B_44_46			[[5]]	{'wciI': [2, 94.56]}	{'wciI': 2}	12F	GREEN	12F	12B	1
ERR1440577	{'12F': 96.2, '12B': 93.1, '44': 93.0, '12A': 80.2, '46': 77.2}	1	96.2	12F_12A_12B_44_46			[[5]]	{'wciI': [2, 94.56]}	{'wciI': 2}	12F	GREEN	12F	12F	1
ERR1440574	{'12F': 96.2, '12B': 93.1, '44': 93.0, '12A': 80.2, '46': 77.2}	1	96.2	12F_12A_12B_44_46			[[5]]	{'wciI': [2, 94.56]}	{'wciI': 2}	12F	GREEN	12F	12F	1
ERR1440556	{'12F': 96.0, '12B': 93.4, '44': 93.0, '12A': 84.8, '46': 81.7}	1	96	12F_12A_12B_44_46			[[5]]	{'wciI': [2, 94.56]}	{'wciI': 2}	12F	GREEN	12F	12B	1
ERR1440560	{'12F': 96.2, '12B': 93.1, '44': 93.0, '12A': 80.2, '46': 77.2}	1	96.2	12F_12A_12B_44_46			[[5]]	{'wciI': [2, 94.56]}	{'wciI': 2}	12F	GREEN	12F	12F	1
ERR1440792	{'12F': 96.7, '44': 93.4, '12B': 92.7, '12A': 80.4, '46': 77.3}	1	96.7	12F_12A_12B_44_46			[[5]]	{'wciI': [2, 100.0]}	{'wciI': 2}	12F	GREEN	12B	12F	1
ERR1440790	{'12F': 97.0, '44': 93.7, '12B': 93.0, '12A': 80.7, '46': 77.6}	1	97	12F_12A_12B_44_46			[[5]]	{'wciI': [2, 100.0]}	{'wciI': 2}	12F	GREEN	12B	12F	1
ERR1440813	{'12F': 96.7, '44': 93.4, '12B': 92.7, '12A': 80.4, '46': 77.3}	1	96.7	12F_12A_12B_44_46			[[5]]	{'wciI': [2, 100.0]}	{'wciI': 2}	12F	GREEN	12B	12F	1
ERR1440827	{'12F': 96.7, '44': 93.4, '12B': 92.7, '12A': 80.4, '46': 77.3}	1	96.7	12F_12A_12B_44_46			[[5]]	{'wciI': [2, 100.0]}	{'wciI': 2}	12F	GREEN	12B	12F	1
ERR1440820	{'12F': 96.7, '44': 93.4, '12B': 92.7, '12A': 80.4, '46': 77.3}	1	96.7	12F_12A_12B_44_46			[[5]]	{'wciI': [2, 100.0]}	{'wciI': 2}	12F	GREEN	12B	12F	1
ERR1440834	{'12F': 96.7, '44': 93.4, '12B': 92.7, '12A': 80.4, '46': 77.3}	1	96.7	12F_12A_12B_44_46			[[5]]	{'wciI': [2, 100.0]}	{'wciI': 2}	12F	GREEN	12B	12F	1
ERR1440824	{'12F': 96.7, '44': 93.4, '12B': 92.7, '12A': 80.4, '46': 77.3}	1	96.7	12F_12A_12B_44_46			[[5]]	{'wciI': [2, 100.0]}	{'wciI': 2}	12F	GREEN	12B	12F	1
ERR1440837	{'12F': 96.7, '44': 93.4, '12B': 92.7, '12A': 80.4, '46': 77.3}	1	96.7	12F_12A_12B_44_46			[[5]]	{'wciI': [2, 100.0]}	{'wciI': 2}	12F	GREEN	12B	12F	1
ERR1440847	{'12F': 96.7, '44': 93.4, '12B': 92.7, '12A': 80.4, '46': 77.3}	1	96.7	12F_12A_12B_44_46			[[5]]	{'wciI': [2, 100.0]}	{'wciI': 2}	12F	GREEN	12B	12F	1
ERR1440445	{'31': 44.4, '47A': 26.4, '08': 21.5, '06A-IV': 21.4, '35C': 20.7}	1	44.4		Below 70% hit - Poor Sequence quality, variant or non-typeable organism.			{}	{}	Below 70% hit - Poor Sequence quality, variant or non-typeable organism.	RED	31	31	0
ERR1438897	{'15A': 98.6, '15F': 73.8, '15C': 62.1, '15B': 62.0, '23F': 31.9}	1	98.6	15F_15A			[[11], [13], [15], [17]]	{'glf': 0, 'rmlB': 0, 'rmlD': 0, 'wcjE': 0}	{'glf': 'not_detected', 'rmlB': 'not_detected', 'rmlD': 'not_detected', 'wcjE': 'not_detected'}	15A	GREEN	15A	15A	1
ERR1438918	{'15A': 100.0, '15F': 74.3, '15C': 62.0, '15B': 61.9, '23F': 31.7}	1	100	15F_15A			[[11], [13], [15], [17]]	{'glf': 0, 'rmlB': 0, 'rmlD': 0, 'wcjE': 0}	{'glf': 'not_detected', 'rmlB': 'not_detected', 'rmlD': 'not_detected', 'wcjE': 'not_detected'}	15A	GREEN	15A	15A	1
ERR1439003	{'15A': 99.9, '15F': 74.2, '15C': 61.9, '15B': 61.8, '23F': 31.6}	1	99.9	15F_15A			[[11], [13], [15], [17]]	{'glf': 0, 'rmlB': 0, 'rmlD': 0, 'wcjE': 0}	{'glf': 'not_detected', 'rmlB': 'not_detected', 'rmlD': 'not_detected', 'wcjE': 'not_detected'}	15A	GREEN	15A	15A	1
ERR1439002	{'15A': 98.7, '15F': 73.5, '15C': 62.0, '15B': 61.9, '23F': 31.7}	1	98.7	15F_15A			[[11], [13], [15], [17]]	{'glf': 0, 'rmlB': 0, 'rmlD': 0, 'wcjE': 0}	{'glf': 'not_detected', 'rmlB': 'not_detected', 'rmlD': 'not_detected', 'wcjE': 'not_detected'}	15A	GREEN	15A	15A	1
ERR1439006	{'15A': 99.9, '15F': 74.2, '15C': 61.9, '15B': 61.8, '23F': 31.6}	1	99.9	15F_15A			[[11], [13], [15], [17]]	{'glf': 0, 'rmlB': 0, 'rmlD': 0, 'wcjE': 0}	{'glf': 'not_detected', 'rmlB': 'not_detected', 'rmlD': 'not_detected', 'wcjE': 'not_detected'}	15A	GREEN	15A	15A	1
ERR1439011	{'15A': 98.4, '15F': 73.6, '15C': 61.9, '15B': 61.8, '23F': 31.7}	1	98.4	15F_15A			[[11], [13], [15], [17]]	{'glf': 0, 'rmlB': 0, 'rmlD': 0, 'wcjE': 0}	{'glf': 'not_detected', 'rmlB': 'not_detected', 'rmlD': 'not_detected', 'wcjE': 'not_detected'}	15A	GREEN	15A	15A	1
ERR1439025	{'15A': 99.4, '15F': 73.8, '15C': 61.6, '15B': 61.5, '23F': 31.7}	1	99.4	15F_15A			[[11], [13], [15], [17]]	{'glf': 0, 'rmlB': 0, 'rmlD': 0, 'wcjE': 0}	{'glf': 'not_detected', 'rmlB': 'not_detected', 'rmlD': 'not_detected', 'wcjE': 'not_detected'}	15A	GREEN	15A	15A	1
ERR1439041	{'15A': 100.0, '15F': 74.3, '15C': 62.0, '15B': 61.9, '23F': 31.7}	1	100	15F_15A			[[11], [13], [15], [17]]	{'glf': 0, 'rmlB': 0, 'rmlD': 0, 'wcjE': 0}	{'glf': 'not_detected', 'rmlB': 'not_detected', 'rmlD': 'not_detected', 'wcjE': 'not_detected'}	15A	GREEN	15A	15A	1
ERR1439044	{'15A': 99.9, '15F': 74.3, '15C': 61.9, '15B': 61.8, '23F': 31.7}	1	99.9	15F_15A			[[11], [13], [15], [17]]	{'glf': 0, 'rmlB': 0, 'rmlD': 0, 'wcjE': 0}	{'glf': 'not_detected', 'rmlB': 'not_detected', 'rmlD': 'not_detected', 'wcjE': 'not_detected'}	15A	GREEN	15A	15A	1
ERR1439047	{'15A': 98.6, '15F': 73.8, '15C': 62.1, '15B': 62.0, '23F': 31.9}	1	98.6	15F_15A			[[11], [13], [15], [17]]	{'glf': 0, 'rmlB': 0, 'rmlD': 0, 'wcjE': 0}	{'glf': 'not_detected', 'rmlB': 'not_detected', 'rmlD': 'not_detected', 'wcjE': 'not_detected'}	15A	GREEN	15A	15A	1
ERR1439045	{'15A': 100.0, '15F': 74.3, '15C': 62.0, '15B': 61.9, '23F': 31.7}	1	100	15F_15A			[[11], [13], [15], [17]]	{'glf': 0, 'rmlB': 0, 'rmlD': 0, 'wcjE': 0}	{'glf': 'not_detected', 'rmlB': 'not_detected', 'rmlD': 'not_detected', 'wcjE': 'not_detected'}	15A	GREEN	15A	15A	1
ERR1439048	{'15A': 98.4, '15F': 73.7, '15C': 62.1, '15B': 62.0, '23F': 31.7}	1	98.4	15F_15A			[[11], [13], [15], [17]]	{'glf': 0, 'rmlB': 0, 'rmlD': 0, 'wcjE': 0}	{'glf': 'not_detected', 'rmlB': 'not_detected', 'rmlD': 'not_detected', 'wcjE': 'not_detected'}	15A	GREEN	15A	15A	1
ERR1439052	{'15A': 98.6, '15F': 73.8, '15C': 62.1, '15B': 62.0, '23F': 31.9}	1	98.6	15F_15A			[[11], [13], [15], [17]]	{'glf': 0, 'rmlB': 0, 'rmlD': 0, 'wcjE': 0}	{'glf': 'not_detected', 'rmlB': 'not_detected', 'rmlD': 'not_detected', 'wcjE': 'not_detected'}	15A	GREEN	15A	15A	1
ERR1439071	{'15A': 100.0, '15F': 74.3, '15C': 62.0, '15B': 61.9, '23F': 31.7}	1	100	15F_15A			[[11], [13], [15], [17]]	{'glf': 0, 'rmlB': 0, 'rmlD': 0, 'wcjE': 0}	{'glf': 'not_detected', 'rmlB': 'not_detected', 'rmlD': 'not_detected', 'wcjE': 'not_detected'}	15A	GREEN	15A	15A	1
ERR1439062	{'15A': 99.6, '15F': 73.9, '15C': 61.6, '15B': 61.5, '23F': 31.3}	1	99.6	15F_15A			[[11], [13], [15], [17]]	{'glf': 0, 'rmlB': 0, 'rmlD': 0, 'wcjE': 0}	{'glf': 'not_detected', 'rmlB': 'not_detected', 'rmlD': 'not_detected', 'wcjE': 'not_detected'}	15A	GREEN	15A	15A	1
ERR1439054	{'15A': 98.6, '15F': 73.8, '15C': 62.1, '15B': 62.0, '23F': 31.9}	1	98.6	15F_15A			[[11], [13], [15], [17]]	{'glf': 0, 'rmlB': 0, 'rmlD': 0, 'wcjE': 0}	{'glf': 'not_detected', 'rmlB': 'not_detected', 'rmlD': 'not_detected', 'wcjE': 'not_detected'}	15A	GREEN	15A	15A	1
ERR1439074	{'15A': 98.6, '15F': 73.8, '15C': 62.1, '15B': 62.0, '23F': 31.9}	1	98.6	15F_15A			[[11], [13], [15], [17]]	{'glf': 0, 'rmlB': 0, 'rmlD': 0, 'wcjE': 0}	{'glf': 'not_detected', 'rmlB': 'not_detected', 'rmlD': 'not_detected', 'wcjE': 'not_detected'}	15A	GREEN	15A	15A	1
ERR1439060	{'15A': 100.0, '15F': 74.3, '15C': 62.0, '15B': 61.9, '23F': 31.7}	1	100	15F_15A			[[11], [13], [15], [17]]	{'glf': 0, 'rmlB': 0, 'rmlD': 0, 'wcjE': 0}	{'glf': 'not_detected', 'rmlB': 'not_detected', 'rmlD': 'not_detected', 'wcjE': 'not_detected'}	15A	GREEN	15A	15A	1
ERR1439058	{'15A': 99.8, '15F': 74.1, '15C': 62.0, '15B': 61.9, '23F': 31.5}	1	99.8	15F_15A			[[11], [13], [15], [17]]	{'glf': 0, 'rmlB': 0, 'rmlD': 0, 'wcjE': 0}	{'glf': 'not_detected', 'rmlB': 'not_detected', 'rmlD': 'not_detected', 'wcjE': 'not_detected'}	15A	GREEN	15A	15A	1
ERR1439056	{'15A': 94.1, '15F': 71.4, '15B': 58.5, '15C': 58.5, '23F': 31.9}	1	94.1	15F_15A			[[11], [13], [15], [17]]	{'glf': 0, 'rmlB': 0, 'rmlD': 0, 'wcjE': 0}	{'glf': 'not_detected', 'rmlB': 'not_detected', 'rmlD': 'not_detected', 'wcjE': 'not_detected'}	15A	GREEN	15A	15A	1
ERR1439077	{'15A': 99.9, '15F': 74.2, '15C': 61.9, '15B': 61.8, '23F': 31.6}	1	99.9	15F_15A			[[11], [13], [15], [17]]	{'glf': 0, 'rmlB': 0, 'rmlD': 0, 'wcjE': 0}	{'glf': 'not_detected', 'rmlB': 'not_detected', 'rmlD': 'not_detected', 'wcjE': 'not_detected'}	15A	GREEN	15A	15A	1
ERR1439069	{'15A': 98.6, '15F': 73.8, '15C': 62.1, '15B': 62.0, '23F': 31.9}	1	98.6	15F_15A			[[11], [13], [15], [17]]	{'glf': 0, 'rmlB': 0, 'rmlD': 0, 'wcjE': 0}	{'glf': 'not_detected', 'rmlB': 'not_detected', 'rmlD': 'not_detected', 'wcjE': 'not_detected'}	15A	GREEN	15A	15A	1
ERR1439082	{'15A': 98.4, '15F': 73.7, '15C': 62.1, '15B': 62.0, '23F': 31.7}	1	98.4	15F_15A			[[11], [13], [15], [17]]	{'glf': 0, 'rmlB': 0, 'rmlD': 0, 'wcjE': 0}	{'glf': 'not_detected', 'rmlB': 'not_detected', 'rmlD': 'not_detected', 'wcjE': 'not_detected'}	15A	GREEN	15A	15A	1
ERR1439084	{'15A': 98.5, '15F': 73.7, '15C': 62.0, '15B': 61.9, '23F': 31.8}	1	98.5	15F_15A			[[11], [13], [15], [17]]	{'glf': 0, 'rmlB': 0, 'rmlD': 0, 'wcjE': 0}	{'glf': 'not_detected', 'rmlB': 'not_detected', 'rmlD': 'not_detected', 'wcjE': 'not_detected'}	15A	GREEN	15A	15A	1
ERR1439083	{'15A': 98.6, '15F': 73.8, '15C': 62.1, '15B': 62.0, '23F': 31.9}	1	98.6	15F_15A			[[11], [13], [15], [17]]	{'glf': 0, 'rmlB': 0, 'rmlD': 0, 'wcjE': 0}	{'glf': 'not_detected', 'rmlB': 'not_detected', 'rmlD': 'not_detected', 'wcjE': 'not_detected'}	15A	GREEN	15A	15A	1
ERR1439086	{'15A': 99.6, '15F': 73.9, '15C': 61.6, '15B': 61.5, '23F': 31.3}	1	99.6	15F_15A			[[11], [13], [15], [17]]	{'glf': 0, 'rmlB': 0, 'rmlD': 0, 'wcjE': 0}	{'glf': 'not_detected', 'rmlB': 'not_detected', 'rmlD': 'not_detected', 'wcjE': 'not_detected'}	15A	GREEN	15A	15A	1
ERR1439057	{'15A': 98.6, '15F': 73.8, '15C': 62.1, '15B': 62.0, '23F': 31.9}	1	98.6	15F_15A			[[11], [13], [15], [17]]	{'glf': 0, 'rmlB': 0, 'rmlD': 0, 'wcjE': 0}	{'glf': 'not_detected', 'rmlB': 'not_detected', 'rmlD': 'not_detected', 'wcjE': 'not_detected'}	15A	GREEN	15A	15A	1
ERR1439063	{'15A': 100.0, '15F': 74.3, '15C': 62.0, '15B': 61.9, '23F': 31.7}	1	100	15F_15A			[[11], [13], [15], [17]]	{'glf': 0, 'rmlB': 0, 'rmlD': 0, 'wcjE': 0}	{'glf': 'not_detected', 'rmlB': 'not_detected', 'rmlD': 'not_detected', 'wcjE': 'not_detected'}	15A	GREEN	15A	15A	1
ERR1439055	{'15A': 99.9, '15F': 74.2, '15C': 61.9, '15B': 61.8, '23F': 31.6}	1	99.9	15F_15A			[[11], [13], [15], [17]]	{'glf': 0, 'rmlB': 0, 'rmlD': 0, 'wcjE': 0}	{'glf': 'not_detected', 'rmlB': 'not_detected', 'rmlD': 'not_detected', 'wcjE': 'not_detected'}	15A	GREEN	15A	15A	1
ERR1439053	{'15A': 98.6, '15F': 73.8, '15C': 62.1, '15B': 62.0, '23F': 31.9}	1	98.6	15F_15A			[[11], [13], [15], [17]]	{'glf': 0, 'rmlB': 0, 'rmlD': 0, 'wcjE': 0}	{'glf': 'not_detected', 'rmlB': 'not_detected', 'rmlD': 'not_detected', 'wcjE': 'not_detected'}	15A	GREEN	15A	15A	1
ERR1439079	{'15A': 98.6, '15F': 73.8, '15C': 62.1, '15B': 62.0, '23F': 31.9}	1	98.6	15F_15A			[[11], [13], [15], [17]]	{'glf': 0, 'rmlB': 0, 'rmlD': 0, 'wcjE': 0}	{'glf': 'not_detected', 'rmlB': 'not_detected', 'rmlD': 'not_detected', 'wcjE': 'not_detected'}	15A	GREEN	15A	15A	1
ERR1439070	{'15A': 99.6, '15F': 73.9, '15C': 61.6, '15B': 61.5, '23F': 31.3}	1	99.6	15F_15A			[[11], [13], [15], [17]]	{'glf': 0, 'rmlB': 0, 'rmlD': 0, 'wcjE': 0}	{'glf': 'not_detected', 'rmlB': 'not_detected', 'rmlD': 'not_detected', 'wcjE': 'not_detected'}	15A	GREEN	15A	15A	1
ERR1439091	{'15A': 100.0, '15F': 74.3, '15C': 62.0, '15B': 61.9, '23F': 31.7}	1	100	15F_15A			[[11], [13], [15], [17]]	{'glf': 0, 'rmlB': 0, 'rmlD': 0, 'wcjE': 0}	{'glf': 'not_detected', 'rmlB': 'not_detected', 'rmlD': 'not_detected', 'wcjE': 'not_detected'}	15A	GREEN	15A	15A	1
ERR1439093	{'15A': 99.6, '15F': 73.9, '15C': 61.6, '15B': 61.5, '23F': 31.3}	1	99.6	15F_15A			[[11], [13], [15], [17]]	{'glf': 0, 'rmlB': 0, 'rmlD': 0, 'wcjE': 0}	{'glf': 'not_detected', 'rmlB': 'not_detected', 'rmlD': 'not_detected', 'wcjE': 'not_detected'}	15A	GREEN	15A	15A	1
ERR1439101	{'15A': 98.6, '15F': 73.8, '15C': 62.1, '15B': 62.0, '23F': 31.9}	1	98.6	15F_15A			[[11], [13], [15], [17]]	{'glf': 0, 'rmlB': 0, 'rmlD': 0, 'wcjE': 0}	{'glf': 'not_detected', 'rmlB': 'not_detected', 'rmlD': 'not_detected', 'wcjE': 'not_detected'}	15A	GREEN	15A	15A	1
ERR1439097	{'15A': 98.6, '15F': 73.8, '15C': 62.1, '15B': 62.0, '23F': 31.9}	1	98.6	15F_15A			[[11], [13], [15], [17]]	{'glf': 0, 'rmlB': 0, 'rmlD': 0, 'wcjE': 0}	{'glf': 'not_detected', 'rmlB': 'not_detected', 'rmlD': 'not_detected', 'wcjE': 'not_detected'}	15A	GREEN	15A	15A	1
ERR1439104	{'15A': 98.6, '15F': 73.8, '15C': 62.1, '15B': 62.0, '23F': 31.9}	1	98.6	15F_15A			[[11], [13], [15], [17]]	{'glf': 0, 'rmlB': 0, 'rmlD': 0, 'wcjE': 0}	{'glf': 'not_detected', 'rmlB': 'not_detected', 'rmlD': 'not_detected', 'wcjE': 'not_detected'}	15A	GREEN	15A	15A	1
ERR1439094	{'15A': 99.9, '15F': 74.3, '15C': 62.0, '15B': 61.9, '23F': 31.7}	1	99.9	15F_15A			[[11], [13], [15], [17]]	{'glf': 0, 'rmlB': 0, 'rmlD': 0, 'wcjE': 0}	{'glf': 'not_detected', 'rmlB': 'not_detected', 'rmlD': 'not_detected', 'wcjE': 'not_detected'}	15A	GREEN	15A	15A	1
ERR1439103	{'15A': 98.6, '15F': 73.8, '15C': 62.1, '15B': 62.0, '23F': 31.9}	1	98.6	15F_15A			[[11], [13], [15], [17]]	{'glf': 0, 'rmlB': 0, 'rmlD': 0, 'wcjE': 0}	{'glf': 'not_detected', 'rmlB': 'not_detected', 'rmlD': 'not_detected', 'wcjE': 'not_detected'}	15A	GREEN	15A	15A	1
ERR1439102	{'15A': 99.6, '15F': 73.9, '15C': 61.6, '15B': 61.5, '23F': 31.6}	1	99.6	15F_15A			[[11], [13], [15], [17]]	{'glf': 0, 'rmlB': 0, 'rmlD': 0, 'wcjE': 0}	{'glf': 'not_detected', 'rmlB': 'not_detected', 'rmlD': 'not_detected', 'wcjE': 'not_detected'}	15A	GREEN	15A	15A	1
ERR1439105	{'15A': 100.0, '15F': 74.3, '15C': 62.0, '15B': 61.9, '23F': 31.7}	1	100	15F_15A			[[11], [13], [15], [17]]	{'glf': 0, 'rmlB': 0, 'rmlD': 0, 'wcjE': 0}	{'glf': 'not_detected', 'rmlB': 'not_detected', 'rmlD': 'not_detected', 'wcjE': 'not_detected'}	15A	GREEN	15A	15A	1
ERR1439109	{'15A': 100.0, '15F': 74.3, '15C': 62.0, '15B': 61.9, '23F': 31.7}	1	100	15F_15A			[[11], [13], [15], [17]]	{'glf': 0, 'rmlB': 0, 'rmlD': 0, 'wcjE': 0}	{'glf': 'not_detected', 'rmlB': 'not_detected', 'rmlD': 'not_detected', 'wcjE': 'not_detected'}	15A	GREEN	15A	15A	1
ERR1439112	{'15A': 98.6, '15F': 73.8, '15C': 62.1, '15B': 62.0, '23F': 31.9}	1	98.6	15F_15A			[[11], [13], [15], [17]]	{'glf': 0, 'rmlB': 0, 'rmlD': 0, 'wcjE': 0}	{'glf': 'not_detected', 'rmlB': 'not_detected', 'rmlD': 'not_detected', 'wcjE': 'not_detected'}	15A	GREEN	15A	15A	1
ERR1439113	{'15A': 99.6, '15F': 73.9, '15C': 61.6, '15B': 61.5, '23F': 31.3}	1	99.6	15F_15A			[[11], [13], [15], [17]]	{'glf': 0, 'rmlB': 0, 'rmlD': 0, 'wcjE': 0}	{'glf': 'not_detected', 'rmlB': 'not_detected', 'rmlD': 'not_detected', 'wcjE': 'not_detected'}	15A	GREEN	15A	15A	1
ERR1439117	{'15A': 98.6, '15F': 73.8, '15C': 62.1, '15B': 62.0, '23F': 31.9}	1	98.6	15F_15A			[[11], [13], [15], [17]]	{'glf': 0, 'rmlB': 0, 'rmlD': 0, 'wcjE': 0}	{'glf': 'not_detected', 'rmlB': 'not_detected', 'rmlD': 'not_detected', 'wcjE': 'not_detected'}	15A	GREEN	15A	15A	1
ERR1439116	{'15A': 99.9, '15F': 74.2, '15C': 61.9, '15B': 61.8, '23F': 31.6}	1	99.9	15F_15A			[[11], [13], [15], [17]]	{'glf': 0, 'rmlB': 0, 'rmlD': 0, 'wcjE': 0}	{'glf': 'not_detected', 'rmlB': 'not_detected', 'rmlD': 'not_detected', 'wcjE': 'not_detected'}	15A	GREEN	15A	15A	1
ERR1439120	{'15A': 98.6, '15F': 73.8, '15C': 62.1, '15B': 62.0, '23F': 31.9}	1	98.6	15F_15A			[[11], [13], [15], [17]]	{'glf': 0, 'rmlB': 0, 'rmlD': 0, 'wcjE': 0}	{'glf': 'not_detected', 'rmlB': 'not_detected', 'rmlD': 'not_detected', 'wcjE': 'not_detected'}	15A	GREEN	15A	15A	1
ERR1439123	{'15A': 99.6, '15F': 73.9, '15C': 61.6, '15B': 61.5, '23F': 31.3}	1	99.6	15F_15A			[[11], [13], [15], [17]]	{'glf': 0, 'rmlB': 0, 'rmlD': 0, 'wcjE': 0}	{'glf': 'not_detected', 'rmlB': 'not_detected', 'rmlD': 'not_detected', 'wcjE': 'not_detected'}	15A	GREEN	15A	15A	1
ERR1439129	{'15A': 100.0, '15F': 74.3, '15C': 62.0, '15B': 61.9, '23F': 31.7}	1	100	15F_15A			[[11], [13], [15], [17]]	{'glf': 0, 'rmlB': 0, 'rmlD': 0, 'wcjE': 0}	{'glf': 'not_detected', 'rmlB': 'not_detected', 'rmlD': 'not_detected', 'wcjE': 'not_detected'}	15A	GREEN	15A	15A	1
ERR1439127	{'15A': 99.6, '15F': 73.9, '15C': 61.6, '15B': 61.5, '23F': 31.3}	1	99.6	15F_15A			[[11], [13], [15], [17]]	{'glf': 0, 'rmlB': 0, 'rmlD': 0, 'wcjE': 0}	{'glf': 'not_detected', 'rmlB': 'not_detected', 'rmlD': 'not_detected', 'wcjE': 'not_detected'}	15A	GREEN	15A	15A	1
[truncated: 1,318 more rows]
