# Supplementary material for: PneumoKITy: A fast, flexible, specific, and sensitive tool for Streptococcus pneumoniae serotype screening and mixed serotype detection from genome sequence data
Source: Microb Genom. 2022 Dec 14;8(12):mgen000904. doi: 10.1099/mgen.0.000904 (PMC9837567; doi:10.1099/mgen.0.000904)
Supplement: Supplementary material 4 [file mgen-8-904-s004.xls]

## Sheet: fastq
sampleid	ENA_accession	top_hits	max_mm	max_percent	folder	stage1_result	mix_mm	stage2_varids	stage2_hits	stage2_result		rag_status	PneumoCaT_serotype	Score
300867	ERR3530250	{'15C': 95.9, '15B': 95.8, '15A': 62.2, '15F': 48.4, '23A': 34.6}	101	95.9		15B/15C			{}	{}	15B/15C	GREEN	15BC	1
651721	ERR3530251	{'33F2': 100.0, '33F': 74.8, '33A': 70.4, '34': 42.0, '35B': 33.1}	87	100		33F/33A			{}	{}	33F/33A	GREEN	33F	1
759550	ERR3530252	{'01': 7.7, '45': 6.2, '20': 6.0, '25F': 6.0, '25A': 5.8}	678	7.7		Below 20% hit - possible acapsular organism, check species identity and sequence quality.			{}	{}	Below 20% hit - possible acapsular organism, check species identity and sequence quality.	RED	NT	1
760318	ERR3530253	{'35F': 99.1, '47F': 74.6, '35B': 27.7, '34': 27.6, '29': 23.8}	107	99.1		35F			{}	{}	35F	GREEN	35F	1
717890	ERR3530254	{'35B': 100.0, '33F': 33.7, '34': 33.7, '35C': 33.5, '35A': 33.1}	37	100		35B/35D			{}	{}	35B/35D	GREEN	35B	1
753487	ERR3530255	{'14': 92.0, '36': 30.3, '09L': 27.2, '09N': 26.0, '15B': 25.0}	62	92		14			{}	{}	14	GREEN	14	1
304287	ERR3530256	{'01': 7.5, '25F': 7.4, '25A': 7.2, '45': 6.5, '22F': 5.7}	841	7.5		Below 20% hit - possible acapsular organism, check species identity and sequence quality.			{}	{}	Below 20% hit - possible acapsular organism, check species identity and sequence quality.	RED	NT	1
720240	ERR3530257	{'21': 100.0, '07A': 61.3, '07F': 61.3, '22F': 43.8, '06A-IV': 40.8}	98	100		21			{}	{}	21	GREEN	21	1
753417	ERR3530258	{'23F': 99.1, '23A': 65.9, '06A-IV': 51.1, '23B': 49.6, '06A-V': 49.3}	148	99.1		23F			{}	{}	23F	GREEN	23F	1
720244	ERR3530259	{'34': 93.4, '33F2': 34.6, '35B': 32.5, '33F': 29.2, '33C': 28.4}	177	93.4		34			{}	{}	34	GREEN	34	1
720203	ERR3530260	{'11D': 100.0, '11A': 97.2, '11F': 43.1, '11C': 36.4, '11B': 34.9}	89	100		11A/11D			{}	{}	11A/11D	GREEN	11A	1
720978	ERR3530261	{'06B-I': 99.5, '06A-III': 97.5, '06B-II': 90.5, '06A': 90.1, '06A-IV': 88.6}	85	99.5	6A_6B_6C_6D	6A_6B_6C_6D		[[1]]	{'wciN': ['a', 100.0]}	{'wciN': 'a'}	6A/6B	GREEN	6B	1
308609	ERR3530262	{'21': 99.5, '22F': 36.1, '06A-IV': 34.0, '06A-II': 33.3, '06A-VI': 33.2}	129	99.5		21			{}	{}	21	GREEN	21	1
756611	ERR3530263	{'06A-I': 99.0, '06B': 94.7, '06A-V': 89.0, '06A': 88.4, '06A-III': 85.1}	89	99	6A_6B_6C_6D	6A_6B_6C_6D		[[1]]	{'wciN': ['a', 96.61]}	{'wciN': 'a'}	6A/6B	GREEN	6A	1
660124	ERR3530264	{'11D': 99.9, '11A': 97.1, '11F': 43.4, '11C': 36.5, '11B': 35.2}	108	99.9		11A/11D			{}	{}	11A/11D	GREEN	11A	1
717938	ERR3530265	{'11D': 100.0, '11A': 97.2, '11F': 43.8, '11C': 37.5, '11B': 36.1}	108	100		11A/11D			{}	{}	11A/11D	GREEN	11A	1
657387	ERR3530266	{'01': 8.4, '25F': 7.4, '45': 7.3, '25A': 7.2, '22F': 6.0}	723	8.4		Below 20% hit - possible acapsular organism, check species identity and sequence quality.			{}	{}	Below 20% hit - possible acapsular organism, check species identity and sequence quality.	RED	NT	1
721002	ERR3530267	{'17F': 99.6, '06B': 45.5, '06B-I': 45.4, '06A-III': 45.3, '06D': 44.7}	251	99.6		17F			{}	{}	17F	GREEN	17F	1
756656	ERR3530268	{'23F': 99.2, '23A': 65.6, '23B': 49.4, '28A': 48.3, '06A-IV': 47.7}	128	99.2		23F			{}	{}	23F	GREEN	23F	1
308593	ERR3530269	{'10A': 94.2, '10B': 65.0, '10C': 29.4, '10F': 19.6, '47A': 16.8}	153	94.2		10A			{}	{}	10A	GREEN	10A	1
756596	ERR3530270	{'23F': 99.2, '23A': 66.3, '23B': 49.4, '28A': 49.0, '06A-III': 47.7}	170	99.2		23F			{}	{}	23F	GREEN	23F	1
308573	ERR3530271	{'23A': 99.6, '23F': 67.9, '23B': 43.8, '19F-II': 38.4, '19F-IV': 37.9}	102	99.6		23A			{}	{}	23A	GREEN	23A	1
721020	ERR3530272	{'06C-I': 99.7, '06C': 99.5, '06D': 84.6, '06A-II': 79.6, '06A-VI': 79.6}	66	99.7	6A_6B_6C_6D	6A_6B_6C_6D		[[0]]	{'wciN': ['b: 88.5']}	{'wciN': 0}	6A_6B_6C_6D	RED	6C	0
720959	ERR3530273	{'21': 96.0, '22F': 39.6, '06A-II': 36.5, '06A-VI': 36.4, '06B-I': 35.9}	225	96		21			{}	{}	21	GREEN	21	1
753452	ERR3530274	{'06B-I': 99.7, '06A-III': 97.6, '06B-II': 90.3, '06A': 89.8, '06A-V': 88.4}	92	99.7	6A_6B_6C_6D	6A_6B_6C_6D		[[1]]	{'wciN': ['a', 100.0]}	{'wciN': 'a'}	6A/6B	GREEN	6B	1
753423	ERR3530275	{'11D': 99.9, '11A': 97.1, '11F': 44.1, '11C': 36.6, '11B': 35.3}	73	99.9		11A/11D			{}	{}	11A/11D	GREEN	11A	1
720183	ERR3530276	{'15C': 94.4, '15B': 94.3, '15A': 63.0, '15F': 49.8, '14': 33.6}	73	94.4		15B/15C			{}	{}	15B/15C	GREEN	15BC	1
304290	ERR3530277	{'11D': 100.0, '11A': 97.6, '11F': 43.4, '11C': 36.2, '11B': 34.8}	98	100		11A/11D			{}	{}	11A/11D	GREEN	11A	1
756613	ERR3530278	{'03': 96.0, '01': 18.8, '36': 17.7, '20': 16.7, '09N': 16.0}	161	96		3			{}	{}	3	GREEN	3	1
756612	ERR3530279	{'09A': 99.7, '09V': 99.5, '09N': 39.9, '09L': 38.3, '06A-IV': 27.4}	162	99.7		9A/9V			{}	{}	9A/9V	GREEN	9V	1
717967	ERR3530280	{'17F': 99.6, '06B': 45.3, '06B-I': 44.9, '06A-III': 44.8, '06D': 44.3}	175	99.6		17F			{}	{}	17F	GREEN	17F	1
311486	ERR3530281	{'16F': 96.9, '19F-IV': 45.0, '19F-II': 44.0, '19F': 43.0, '19F-I': 42.4}	163	96.9		16F			{}	{}	16F	GREEN	16F	1
758027	ERR3530282	{'23F': 99.0, '23A': 65.3, '23B': 49.3, '06A-IV': 48.1, '28A': 47.8}	143	99		23F			{}	{}	23F	GREEN	23F	1
759515	ERR3530283	{'23F': 99.0, '23A': 65.0, '23B': 48.0, '28A': 47.6, '06A-V': 46.1}	151	99		23F			{}	{}	23F	GREEN	23F	1
308617	ERR3530284	{'10A': 94.1, '10B': 65.0, '10C': 29.8, '10F': 19.9, '47A': 17.3}	147	94.1		10A			{}	{}	10A	GREEN	10A	1
758018	ERR3530285	{'19F-II': 99.6, '19F': 95.4, '19F-III': 94.4, '19F-I': 94.1, '19F-IV': 93.3}	148	99.6		19F			{}	{}	19F	GREEN	19F	1
304291	ERR3530286	{'15C': 94.2, '15B': 94.1, '15A': 62.7, '15F': 48.8, '14': 33.6}	114	94.2		15B/15C			{}	{}	15B/15C	GREEN	15BC	1
731072	ERR3530287	{'45': 7.5, '01': 7.2, '46': 6.3, '12A': 6.2, '25F': 6.2}	757	7.5		Below 20% hit - possible acapsular organism, check species identity and sequence quality.			{}	{}	Below 20% hit - possible acapsular organism, check species identity and sequence quality.	RED	NT	1
756650	ERR3530288	{'23F': 99.2, '23A': 66.5, '23B': 49.2, '28A': 48.3, '06A-IV': 47.6}	108	99.2		23F			{}	{}	23F	GREEN	23F	1
756684	ERR3530289	{'06B-I': 99.6, '06A-III': 97.4, '06B-II': 90.4, '06A': 89.8, '06A-V': 88.4}	92	99.6	6A_6B_6C_6D	6A_6B_6C_6D		[[1]]	{'wciN': ['a', 100.0]}	{'wciN': 'a'}	6A/6B	GREEN	6B	1
308590	ERR3530290	{'35B': 99.9, '33F': 34.0, '34': 34.0, '35C': 33.6, '35A': 33.2}	171	99.9		35B/35D			{}	{}	35B/35D	GREEN	35B	1
289710	ERR3530291	{'11D': 100.0, '11A': 97.2, '11F': 42.4, '11C': 35.9, '11B': 34.4}	82	100		11A/11D			{}	{}	11A/11D	GREEN	11A	1
289708	ERR3530292	{'11D': 90.0, '11A': 87.4, '11F': 45.9, '11C': 31.1, '11B': 29.3}	241	90		11A/11D			{}	{}	11A/11D	GREEN	11A	1
753490	ERR3530293	{'14': 100.0, '09L': 27.2, '36': 26.5, '09N': 25.1, '19F-II': 25.0}	72	100		14			{}	{}	14	GREEN	14	1
759506	ERR3530294	{'06B-I': 99.7, '06A-III': 97.6, '06B-II': 90.3, '06A': 89.8, '06A-V': 88.5}	109	99.7	6A_6B_6C_6D	6A_6B_6C_6D		[[1]]	{'wciN': ['a', 100.0]}	{'wciN': 'a'}	6A/6B	GREEN	6B	1
721730	ERR3530295	{'24F2': 99.7, '24B': 89.1, '24F': 87.9, '24A': 72.2, '07B': 55.9}	89	99.7		24F/24B			{}	{}	24F/24B	GREEN	24	1
721003	ERR3530296	{'23B': 99.5, '23B1': 64.7, '23F': 46.5, '23A': 40.2, '06B-II': 37.8}	100	99.5		23B			{}	{}	23B	GREEN	23B	1
660178	ERR3530297	{'15C': 95.8, '15B': 95.7, '15A': 61.9, '15F': 48.2, '23A': 34.7}	72	95.8		15B/15C			{}	{}	15B/15C	GREEN	15BC	1
304286	ERR3530298	{'25F': 11.2, '25A': 11.0, '01': 8.1, '38': 8.0, '45': 7.3}	145	11.2		Below 20% hit - possible acapsular organism, check species identity and sequence quality.			{}	{}	Below 20% hit - possible acapsular organism, check species identity and sequence quality.	RED	NT	1
304277	ERR3530299	{'35F': 99.0, '47F': 74.4, '34': 27.0, '35B': 26.6, '36': 22.9}	125	99		35F			{}	{}	35F	GREEN	35F	1
755700	ERR3530300	{'23F': 99.0, '23A': 64.8, '23B': 47.9, '28A': 47.7, '06B-II': 46.4}	94	99		23F			{}	{}	23F	GREEN	23F	1
756619	ERR3530301	{'06B-I': 96.1, '06A-III': 94.0, '06A': 90.0, '06B-II': 88.5, '06A-V': 86.8}	88	96.1	6A_6B_6C_6D	6A_6B_6C_6D		[[1]]	{'wciN': ['a', 100.0]}	{'wciN': 'a'}	6A/6B	GREEN	6B	1
311480	ERR3530302	{'15C': 96.1, '15B': 96.0, '15A': 62.1, '15F': 48.2, '23A': 35.2}	112	96.1		15B/15C			{}	{}	15B/15C	GREEN	15BC	1
720231	ERR3530303	{'33F2': 100.0, '33F': 75.1, '33A': 70.7, '34': 42.1, '35B': 32.5}	115	100		33F/33A			{}	{}	33F/33A	GREEN	33F	1
300849	ERR3530304	{'01': 7.1, '25F': 6.6, '25A': 6.4, '45': 6.4, '22F': 5.7}	582	7.1		Below 20% hit - possible acapsular organism, check species identity and sequence quality.			{}	{}	Below 20% hit - possible acapsular organism, check species identity and sequence quality.	RED	NT	1
757939	ERR3530305	{'15C': 94.2, '15B': 94.1, '15A': 64.2, '15F': 51.8, '23A': 34.5}	41	94.2		15B/15C			{}	{}	15B/15C	GREEN	15BC	1
757989	ERR3530306	{'01': 8.0, '45': 7.2, '20': 6.8, '25F': 5.9, '25A': 5.7}	521	8		Below 20% hit - possible acapsular organism, check species identity and sequence quality.			{}	{}	Below 20% hit - possible acapsular organism, check species identity and sequence quality.	RED	NT	1
720974	ERR3530307	{'19A-II': 100.0, '19A-I': 96.8, '19A': 85.4, '19A-III': 85.2, '19AF': 63.9}	256	100	19A_19AF	19A_19AF		[[6]]	{'wzy': [1, 95.25]}	{'wzy': 1}	19A	GREEN	19A	1
753447	ERR3530308	{'23A': 99.7, '23F': 67.5, '19F-II': 45.6, '19F': 44.0, '19F-IV': 44.0}	104	99.7		23A			{}	{}	23A	GREEN	23A	1
756624	ERR3530309	{'14': 99.1, '09L': 26.8, '36': 26.4, '09N': 24.9, '15B': 23.9}	82	99.1		14			{}	{}	14	GREEN	14	1
720194	ERR3530310	{'15B': 99.9, '15C': 99.7, '15A': 62.9, '15F': 48.4, '23A': 33.3}	71	99.9		15B/15C			{}	{}	15B/15C	GREEN	15BC	1
756672	ERR3530311	{'06B-I': 99.7, '06A-III': 97.7, '06B-II': 90.5, '06A': 89.8, '06A-V': 88.5}	99	99.7	6A_6B_6C_6D	6A_6B_6C_6D		[[1]]	{'wciN': ['a', 100.0]}	{'wciN': 'a'}	6A/6B	GREEN	6B	1
720201	ERR3530312	{'06B-I': 99.7, '06A-III': 97.6, '06B-II': 91.4, '06A': 91.1, '06A-V': 89.6}	130	99.7	6A_6B_6C_6D	6A_6B_6C_6D		[[1]]	{'wciN': ['a', 100.0]}	{'wciN': 'a'}	6A/6B	GREEN	6B	1
311483	ERR3530313	{'23B1': 100.0, '23B': 56.7, '19A-II': 36.2, '19A-I': 35.9, '19AF': 31.6}	163	100		23B			{}	{}	23B	GREEN	23B1	1
308577	ERR3530314	{'01': 7.4, '22F': 6.3, '45': 5.9, '25F': 5.7, '06A-IV': 5.6}	611	7.4		Below 20% hit - possible acapsular organism, check species identity and sequence quality.			{}	{}	Below 20% hit - possible acapsular organism, check species identity and sequence quality.	RED	NT	1
311490	ERR3530315	{'22F': 99.0, '22A': 73.6, '06A': 43.0, '06B': 42.4, '06A-I': 42.4}	201	99		22F			{}	{}	22F	GREEN	22F	1
717981	ERR3530316	{'22F': 99.1, '22A': 73.4, '06A': 42.7, '06B': 42.2, '06A-II': 42.0}	87	99.1		22F			{}	{}	22F	GREEN	22F	1
308640	ERR3530317	{'17F': 92.0, '22F': 41.9, '06D': 41.2, '06B-I': 40.5, '06A-III': 40.4}	119	92		17F			{}	{}	17F	GREEN	17F	1
760601	ERR3530318	{'19F-II': 99.6, '19F': 95.6, '19F-III': 94.6, '19F-I': 94.1, '19F-IV': 93.3}	155	99.6		19F			{}	{}	19F	GREEN	19F	1
756681	ERR3530319	{'03': 95.2, '19F-II': 30.6, '19F-III': 30.1, '19F-I': 29.9, '19F': 29.7}	167	95.2		3			{}	{}	3	GREEN	3	1
300850	ERR3530320	{'10A': 94.5, '10B': 65.2, '10C': 29.6, '10F': 20.4, '47A': 17.3}	86	94.5		10A			{}	{}	10A	GREEN	10A	1
651033	ERR3530321	{'07C': 99.1, '07B': 72.9, '40': 70.8, '24B': 48.7, '24F': 48.5}	87	99.1		7C			{}	{}	7C	GREEN	7C	1
717966	ERR3530322	{'24F2': 99.1, '24B': 88.2, '24F': 86.8, '24A': 71.4, '07B': 55.1}	85	99.1		24F/24B			{}	{}	24F/24B	GREEN	24	1
760589	ERR3530323	{'06B-I': 99.7, '06A-III': 97.6, '06B-II': 90.6, '06A': 90.1, '06A-V': 88.9}	133	99.7	6A_6B_6C_6D	6A_6B_6C_6D		[[1]]	{'wciN': ['a', 100.0]}	{'wciN': 'a'}	6A/6B	GREEN	6B	1
753492	ERR3530324	{'06B-I': 99.7, '06A-III': 98.2, '06B-II': 91.9, '06A': 91.0, '06A-V': 90.0}	96	99.7	6A_6B_6C_6D	6A_6B_6C_6D		[[0]]	{'wciN': ['a: 100.0']}	{'wciN': 'a'}	6A_6B_6C_6D	AMBER	6B	1
760596	ERR3530325	{'06A-IV': 99.9, '06A': 99.7, '06B-II': 95.1, '06A-V': 93.5, '06A-III': 91.6}	124	99.9	6A_6B_6C_6D	6A_6B_6C_6D		[[1]]	{'wciN': ['a', 100.0]}	{'wciN': 'a'}	6A/6B	GREEN	6A	1
720957	ERR3530326	{'11D': 100.0, '11A': 97.2, '11F': 43.5, '11C': 36.2, '11B': 34.8}	117	100		11A/11D			{}	{}	11A/11D	GREEN	11A	1
304285	ERR3530327	{'38': 99.5, '25F': 84.7, '25A': 83.9, '36': 12.3, '03': 11.2}	103	99.5	25F_25A_38	25F_25A_38		[[9], [19]]	{'wcyD': ['b', 100.0], 'wcyV': 100.0}	{'wcyD': 'b', 'wcyV': 'detected'}	38	GREEN	38	1
720988	ERR3530328	{'23B1': 100.0, '23B': 56.8, '19A-II': 36.5, '19A-I': 36.1, '19AF': 31.7}	71	100		23B			{}	{}	23B	GREEN	23B1	1
717854	ERR3530329	{'35B': 100.0, '33F': 33.9, '35C': 33.5, '34': 33.3, '35A': 33.2}	102	100		35B/35D			{}	{}	35B/35D	GREEN	35B	1
720942	ERR3530330	{'33F2': 100.0, '33F': 75.6, '33A': 71.2, '34': 42.5, '35B': 33.6}	89	100		33F/33A			{}	{}	33F/33A	GREEN	33F	1
308603	ERR3530331	{'24F2': 99.9, '24B': 89.2, '24F': 87.3, '24A': 68.3, '07C': 54.5}	176	99.9		24F/24B			{}	{}	24F/24B	GREEN	24	1
759510	ERR3530332	{'06C-I': 99.9, '06C': 99.7, '06D': 84.9, '06A-II': 79.7, '06A-VI': 79.7}	174	99.9	6A_6B_6C_6D	6A_6B_6C_6D		[[2]]	{'wciN': ['b', 91.3]}	{'wciN': 'b'}	6C/6D	GREEN	6C	1
720966	ERR3530333	{'23A': 99.7, '23F': 68.0, '23B': 44.0, '19F-II': 38.9, '15B': 37.8}	115	99.7		23A			{}	{}	23A	GREEN	23A	1
717945	ERR3530334	{'16F': 96.8, '19F-IV': 45.4, '19F-II': 44.4, '19F': 43.1, '19F-I': 42.8}	81	96.8		16F			{}	{}	16F	GREEN	16F	1
667372	ERR3530335	{'15A': 99.6, '15F': 74.2, '15C': 61.7, '15B': 61.5, '23F': 31.5}	98	99.6	15F_15A	15F_15A		[[11], [13], [15], [17]]	{'glf': 0, 'rmlB': 0, 'rmlD': 0, 'wcjE': 0}	{'glf': 'not_detected', 'rmlB': 'not_detected', 'rmlD': 'not_detected', 'wcjE': 'not_detected'}	15A	GREEN	15A	1
717989	ERR3530336	{'23A': 99.7, '23F': 68.5, '23B': 44.7, '19F-II': 39.2, '19F-IV': 38.3}	68	99.7		23A			{}	{}	23A	GREEN	23A	1
304259	ERR3530337	{'11D': 100.0, '11A': 97.3, '11F': 43.8, '11C': 37.2, '11B': 35.7}	120	100		11A/11D			{}	{}	11A/11D	GREEN	11A	1
300874	ERR3530338	{'23B1': 99.5, '23B': 56.1, '19A-II': 36.1, '19A-I': 35.8, '19AF': 31.5}	112	99.5		23B			{}	{}	23B	GREEN	23B1	1
717846	ERR3530339	{'11D': 100.0, '11A': 97.2, '11F': 43.4, '11C': 36.2, '11B': 34.8}	94	100		11A/11D			{}	{}	11A/11D	GREEN	11A	1
756601	ERR3530340	{'09N': 100.0, '09L': 89.7, '09A': 33.8, '09V': 33.8, '36': 33.6}	129	100		9N/9L			{}	{}	9N/9L	GREEN	9N	1
304273	ERR3530341	{'15C': 96.0, '15B': 95.8, '15A': 61.4, '15F': 47.8, '23A': 35.2}	141	96		15B/15C			{}	{}	15B/15C	GREEN	15BC	1
753421	ERR3530342	{'23F': 99.2, '23A': 65.6, '06A-IV': 51.0, '06A-III': 50.4, '06B-II': 50.3}	87	99.2		23F			{}	{}	23F	GREEN	23F	1
756657	ERR3530343	{'14': 92.6, '36': 29.4, '09L': 25.9, '09N': 24.8, '15B': 24.2}	112	92.6		14			{}	{}	14	GREEN	14	1
760600	ERR3530344	{'19F-II': 99.6, '19F': 95.5, '19F-III': 94.4, '19F-I': 94.1, '19F-IV': 93.3}	136	99.6		19F			{}	{}	19F	GREEN	19F	1
720216	ERR3530345	{'07A': 99.6, '07F': 99.4, '19F-II': 36.4, '19F-IV': 35.8, '19F': 34.9}	50	99.6		7F/7A			{}	{}	7F/7A	GREEN	7F	1
721000	ERR3530346	{'10A': 94.7, '10B': 65.9, '10C': 31.0, '10F': 21.3, '22F': 19.6}	205	94.7		10A			{}	{}	10A	GREEN	10A	1
720218	ERR3530347	{'21': 100.0, '22F': 37.8, '06A-IV': 33.2, '06A-II': 32.9, '06A-VI': 32.8}	162	100		21			{}	{}	21	GREEN	21	1
757967	ERR3530348	{'23F': 99.0, '23A': 65.7, '28A': 48.2, '23B': 48.0, '06B-I': 47.0}	36	99		23F			{}	{}	23F	GREEN	23F	1
318631	ERR3530349	{'15A': 99.9, '15F': 74.7, '15C': 62.2, '15B': 62.1, '23F': 32.7}	132	99.9	15F_15A	15F_15A		[[11], [13], [15], [17]]	{'glf': 0, 'rmlB': 0, 'rmlD': 0, 'wcjE': 0}	{'glf': 'not_detected', 'rmlB': 'not_detected', 'rmlD': 'not_detected', 'wcjE': 'not_detected'}	15A	GREEN	15A	1
717844	ERR3530350	{'11D': 100.0, '11A': 97.2, '11F': 44.7, '11C': 37.2, '11B': 35.6}	116	100		11A/11D			{}	{}	11A/11D	GREEN	11A	1
670263	ERR3530351	{'01': 7.8, '45': 6.5, '20': 6.4, '22F': 6.3, '25F': 5.6}	567	7.8		Below 20% hit - possible acapsular organism, check species identity and sequence quality.			{}	{}	Below 20% hit - possible acapsular organism, check species identity and sequence quality.	RED	NT	1
757955	ERR3530352	{'19F-I': 99.9, '19F': 96.9, '19F-III': 96.9, '19F-II': 94.1, '19F-IV': 89.5}	74	99.9		19F			{}	{}	19F	GREEN	19F	1
720204	ERR3530353	{'21': 95.9, '22F': 38.6, '06A-II': 36.7, '06A-IV': 36.7, '06A-VI': 36.6}	101	95.9		21			{}	{}	21	GREEN	21	1
717908	ERR3530354	{'17F': 99.5, '06B-I': 44.6, '06B': 44.5, '06A-III': 44.5, '06D': 43.8}	102	99.5		17F			{}	{}	17F	GREEN	17F	1
300842	ERR3530355	{'10A': 94.0, '10B': 64.8, '10C': 29.1, '10F': 19.6, '47A': 16.4}	193	94		10A			{}	{}	10A	GREEN	10A	1
759525	ERR3530356	{'19A-II': 100.0, '19A-I': 96.6, '19A': 85.0, '19A-III': 84.8, '19AF': 62.6}	117	100	19A_19AF	19A_19AF		[[6]]	{'wzy': [1, 95.25]}	{'wzy': 1}	19A	GREEN	19A	1
304274	ERR3530357	{'33F': 99.8, '33A': 97.3, '33F2': 71.3, '35C': 43.0, '42': 42.0}	74	99.8		33F/33A			{}	{}	33F/33A	GREEN	33F	1
304295	ERR3530358	{'11D': 100.0, '11A': 97.2, '11F': 42.6, '11C': 37.7, '11B': 35.9}	137	100		11A/11D			{}	{}	11A/11D	GREEN	11A	1
311485	ERR3530359	{'16F': 97.1, '19F-IV': 45.2, '19F-II': 44.3, '19F': 43.3, '19F-I': 42.7}	157	97.1		16F			{}	{}	16F	GREEN	16F	1
717957	ERR3530360	{'21': 99.8, '22F': 36.4, '06A-IV': 34.4, '06A-II': 33.8, '06A-VI': 33.7}	97	99.8		21			{}	{}	21	GREEN	21	1
308567	ERR3530361	{'15C': 94.0, '15B': 93.9, '15A': 62.5, '15F': 49.2, '14': 33.4}	161	94		15B/15C			{}	{}	15B/15C	GREEN	15BC	1
652821	ERR3530362	{'23B1': 100.0, '23B': 56.2, '19A-II': 36.4, '19A-I': 36.0, '19AF': 31.8}	104	100		23B			{}	{}	23B	GREEN	23B1	1
720990	ERR3530363	{'42': 100.0, '35C': 98.9, '35A': 86.3, '33A': 45.2, '33F': 44.6}	191	100		35A/35C/42			{}	{}	35A/35C/42	GREEN	42	1
721010	ERR3530364	{'35F': 99.3, '47F': 74.6, '35B': 27.4, '34': 27.2, '36': 23.5}	69	99.3		35F			{}	{}	35F	GREEN	35F	1
304288	ERR3530365	{'01': 9.6, '36': 8.6, '25F': 7.3, '25A': 7.2, '45': 6.6}	549	9.6		Below 20% hit - possible acapsular organism, check species identity and sequence quality.			{}	{}	Below 20% hit - possible acapsular organism, check species identity and sequence quality.	RED	NT	1
753418	ERR3530366	{'23F': 99.3, '23A': 65.4, '23B': 49.2, '06B-II': 48.7, '06A-IV': 48.6}	92	99.3		23F			{}	{}	23F	GREEN	23F	1
720986	ERR3530367	{'01': 7.3, '22F': 6.8, '20': 6.4, '45': 6.3, '25F': 6.2}	568	7.3		Below 20% hit - possible acapsular organism, check species identity and sequence quality.			{}	{}	Below 20% hit - possible acapsular organism, check species identity and sequence quality.	RED	NT	1
756653	ERR3530368	{'37': 98.8, '33F': 77.6, '33A': 76.3, '33F2': 72.0, '35B': 32.8}	93	98.8		37			{}	{}	37	GREEN	37	1
720958	ERR3530369	{'11D': 100.0, '11A': 97.2, '11F': 44.1, '11C': 36.3, '11B': 34.8}	76	100		11A/11D			{}	{}	11A/11D	GREEN	11A	1
308563	ERR3530370	{'10A': 99.9, '10B': 67.1, '10C': 27.6, '10F': 18.0, '22F': 15.5}	166	99.9		10A			{}	{}	10A	GREEN	10A	1
665064	ERR3530371	{'35B': 100.0, '33F': 33.9, '34': 33.7, '35C': 33.6, '35A': 33.2}	154	100		35B/35D			{}	{}	35B/35D	GREEN	35B	1
757941	ERR3530372	{'14': 92.4, '36': 29.8, '09L': 26.2, '09N': 25.0, '15B': 24.7}	109	92.4		14			{}	{}	14	GREEN	14	1
759520	ERR3530373	{'09A': 99.4, '09V': 99.2, '09N': 38.1, '09L': 36.8, '06A-IV': 27.5}	171	99.4		9A/9V			{}	{}	9A/9V	GREEN	9V	1
717874	ERR3530374	{'06C-I': 93.6, '06C': 93.4, '06D': 83.2, '06B-I': 78.2, '06A-III': 77.9}	97	93.6	6A_6B_6C_6D	6A_6B_6C_6D		[[2]]	{'wciN': ['b', 91.3]}	{'wciN': 'b'}	6C/6D	GREEN	6C	1
757976	ERR3530375	{'14': 100.0, '35F': 37.0, '47F': 31.1, '36': 29.4, '09L': 29.1}	85	100		14			{}	{}	14	GREEN	14	1
717878	ERR3530376	{'16F': 96.8, '19F-IV': 45.4, '19F-II': 44.2, '19F': 43.2, '19F-I': 42.5}	117	96.8		16F			{}	{}	16F	GREEN	16F	1
308601	ERR3530377	{'10A': 94.0, '10B': 65.0, '10C': 30.5, '10F': 21.0, '47A': 17.5}	202	94		10A			{}	{}	10A	GREEN	10A	1
721004	ERR3530378	{'23B': 99.5, '23B1': 65.3, '23F': 46.8, '23A': 40.6, '06A-IV': 39.8}	179	99.5		23B			{}	{}	23B	GREEN	23B	1
756660	ERR3530379	{'35F': 99.1, '47F': 74.9, '34': 28.2, '35B': 27.9, '36': 22.9}	130	99.1		35F			{}	{}	35F	GREEN	35F	1
652822	ERR3530380	{'07C': 99.1, '07B': 73.3, '40': 71.1, '24B': 49.0, '24F': 48.7}	72	99.1		7C			{}	{}	7C	GREEN	7C	1
720992	ERR3530381	{'22F': 99.0, '22A': 73.3, '06C': 45.0, '06C-I': 45.0, '06A-IV': 44.3}	85	99		22F			{}	{}	22F	GREEN	22F	1
304294	ERR3530382	{'23B1': 100.0, '15A': 99.8, '15F': 74.4, '23B': 72.2, '15C': 62.2}	12	100		Mixed serotypes- {'23B', '15F_15A'}	{'15F_15A': 90.55, '23B': 9.45}		{}	{}	Mixed serotypes- {'23B', '15F_15A'}	AMBER	15A	0
717969	ERR3530383	{'17F': 96.4, '06B-I': 44.4, '06B': 44.3, '06A-III': 44.3, '06D': 44.0}	64	96.4		17F			{}	{}	17F	GREEN	17F	1
757959	ERR3530384	{'19F-II': 99.6, '19F': 95.4, '19F-III': 94.4, '19F-I': 94.3, '19F-IV': 93.5}	42	99.6		19F			{}	{}	19F	GREEN	19F	1
753430	ERR3530385	{'06E': 100.0, '06B-III': 99.6, '06B-I': 50.7, '06A-III': 50.3, '06A-IV': 50.3}	91	100	6A_6B_6C_6D	6A_6B_6C_6D		[[3]]	{'wciN': ['g', 100.0]}	{'wciN': 'g'}	Serogroup_6_(6E)	GREEN	6EB	1
289702	ERR3530386	{'15C': 95.3, '15B': 95.2, '15A': 61.6, '15F': 48.0, '23A': 34.8}	223	95.3		15B/15C			{}	{}	15B/15C	GREEN	15BC	1
756603	ERR3530387	{'21': 95.6, '22F': 38.4, '06A-II': 34.7, '06A-VI': 34.6, '06A-III': 34.3}	100	95.6		21			{}	{}	21	GREEN	21	1
717935	ERR3530388	{'11D': 99.7, '11A': 96.9, '11F': 42.5, '11C': 36.0, '11B': 34.7}	64	99.7		11A/11D			{}	{}	11A/11D	GREEN	11A	1
760593	ERR3530389	{'23F': 99.2, '23A': 65.6, '23B': 49.3, '28A': 48.5, '06A-IV': 47.5}	96	99.2		23F			{}	{}	23F	GREEN	23F	1
717937	ERR3530390	{'35B': 99.9, '33F': 33.7, '34': 33.5, '35C': 33.4, '35A': 33.0}	57	99.9		35B/35D			{}	{}	35B/35D	GREEN	35B	1
308570	ERR3530391	{'15A': 100.0, '15F': 75.2, '15C': 63.0, '15B': 62.9, '23F': 33.2}	122	100	15F_15A	15F_15A		[[11], [13], [15], [17]]	{'glf': 0, 'rmlB': 16.58, 'rmlD': 0, 'wcjE': 0}	{'glf': 'not_detected', 'rmlB': 'not_detected', 'rmlD': 'not_detected', 'wcjE': 'not_detected'}	15A	GREEN	15A	1
308621	ERR3530392	{'01': 7.7, '45': 6.6, '22F': 6.3, '35B': 6.2, '20': 6.1}	818	7.7		Below 20% hit - possible acapsular organism, check species identity and sequence quality.			{}	{}	Below 20% hit - possible acapsular organism, check species identity and sequence quality.	RED	NT	1
300854	ERR3530393	{'11D': 100.0, '11A': 97.2, '11F': 42.9, '11C': 36.0, '11B': 34.5}	69	100		11A/11D			{}	{}	11A/11D	GREEN	11A	1
753451	ERR3530394	{'19F-II': 99.6, '19F': 95.6, '19F-III': 94.6, '19F-I': 94.4, '19F-IV': 93.3}	89	99.6		19F			{}	{}	19F	GREEN	19F	1
753459	ERR3530395	{'23F': 99.2, '23A': 65.5, '23B': 49.4, '06A-IV': 48.7, '28A': 48.3}	120	99.2		23F			{}	{}	23F	GREEN	23F	1
720232	ERR3530396	{'06B-I': 99.7, '06A-III': 97.6, '06B-II': 90.4, '06A': 89.8, '06A-V': 88.9}	110	99.7	6A_6B_6C_6D	6A_6B_6C_6D		[[1]]	{'wciN': ['a', 100.0]}	{'wciN': 'a'}	6A/6B	GREEN	6B	1
756595	ERR3530397	{'23F': 99.1, '23A': 65.4, '23B': 48.4, '28A': 48.3, '06B-II': 46.9}	163	99.1		23F			{}	{}	23F	GREEN	23F	1
759507	ERR3530398	{'06C-I': 100.0, '06C': 99.8, '06D': 84.6, '06A-II': 79.8, '06A-VI': 79.8}	182	100	6A_6B_6C_6D	6A_6B_6C_6D		[[2]]	{'wciN': ['b', 91.3]}	{'wciN': 'b'}	6C/6D	GREEN	6C	1
753438	ERR3530399	{'19A-II': 100.0, '19A-I': 96.6, '19A': 85.6, '19A-III': 85.4, '19AF': 63.4}	91	100	19A_19AF	19A_19AF		[[6]]	{'wzy': [1, 95.25]}	{'wzy': 1}	19A	GREEN	19A	1
753419	ERR3530400	{'23F': 99.2, '23A': 64.9, '23B': 48.2, '06B-II': 48.1, '06A-IV': 47.9}	136	99.2		23F			{}	{}	23F	GREEN	23F	1
651027	ERR3530401	{'15A': 100.0, '15F': 74.3, '15C': 62.3, '15B': 62.2, '23F': 32.1}	118	100	15F_15A	15F_15A		[[11], [13], [15], [17]]	{'glf': 0, 'rmlB': 0, 'rmlD': 0, 'wcjE': 0}	{'glf': 'not_detected', 'rmlB': 'not_detected', 'rmlD': 'not_detected', 'wcjE': 'not_detected'}	15A	GREEN	15A	1
311472	ERR3530402	{'34': 92.9, '33F2': 35.0, '35B': 32.2, '33F': 29.1, '33C': 28.1}	200	92.9		34			{}	{}	34	GREEN	34	1
758007	ERR3530403	{'06E': 100.0, '06B-III': 99.6, '06B-I': 49.3, '06A-III': 48.6, '06A-II': 47.5}	100	100	6A_6B_6C_6D	6A_6B_6C_6D		[[3]]	{'wciN': ['g', 100.0]}	{'wciN': 'g'}	Serogroup_6_(6E)	GREEN	6EB	1
757956	ERR3530404	{'14': 92.4, '36': 29.4, '09L': 25.9, '09N': 24.9, '19F-II': 24.6}	62	92.4		14			{}	{}	14	GREEN	14	1
758003	ERR3530406	{'27': 96.6, '22F': 43.3, '06B-I': 39.2, '06A-IV': 39.0, '06A-III': 38.9}	116	96.6		27			{}	{}	27	GREEN	27	1
311484	ERR3530407	{'16F': 96.6, '19F-IV': 44.8, '19F-II': 44.0, '19F': 43.0, '19F-I': 42.4}	156	96.6		16F			{}	{}	16F	GREEN	16F	1
753428	ERR3530408	{'11D': 100.0, '11A': 97.2, '11F': 42.7, '11C': 36.1, '11B': 34.8}	81	100		11A/11D			{}	{}	11A/11D	GREEN	11A	1
720256	ERR3530409	{'21': 95.9, '22F': 41.4, '06A-IV': 38.7, '06A-II': 37.4, '06A-VI': 37.3}	118	95.9		21			{}	{}	21	GREEN	21	1
300846	ERR3530410	{'23B': 99.3, '23B1': 64.7, '23F': 45.8, '23A': 40.2, '06A-IV': 37.1}	165	99.3		23B			{}	{}	23B	GREEN	23B	1
757958	ERR3530411	{'09A': 99.7, '09V': 99.5, '09N': 39.2, '09L': 37.4, '06A-IV': 27.8}	54	99.7		9A/9V			{}	{}	9A/9V	GREEN	9V	1
660128	ERR3530412	{'31': 99.6, '41A': 57.8, '41F': 49.6, '22F': 37.6, '06C-I': 37.3}	183	99.6		31			{}	{}	31	GREEN	31	1
759553	ERR3530413	{'01': 7.6, '45': 6.5, '20': 5.9, '25F': 5.8, '25A': 5.6}	680	7.6		Below 20% hit - possible acapsular organism, check species identity and sequence quality.			{}	{}	Below 20% hit - possible acapsular organism, check species identity and sequence quality.	RED	NT	1
757975	ERR3530414	{'06B-I': 99.7, '06A-III': 97.6, '06B-II': 90.3, '06A': 90.0, '06A-V': 88.8}	46	99.7	6A_6B_6C_6D	6A_6B_6C_6D		[[1]]	{'wciN': ['a', 100.0]}	{'wciN': 'a'}	6A/6B	GREEN	6B	1
717848	ERR3530415	{'06C-I': 99.4, '06C': 99.2, '06D': 84.2, '06A-II': 79.4, '06A-VI': 79.4}	83	99.4	6A_6B_6C_6D	6A_6B_6C_6D		[[2]]	{'wciN': ['b', 91.3]}	{'wciN': 'b'}	6C/6D	GREEN	6C	1
651547	ERR3530416	{'20': 99.5, '36': 26.7, '09L': 26.6, '13': 26.1, '09N': 25.4}	108	99.5		20			{}	{}	20	GREEN	20	1
308618	ERR3530417	{'15A': 99.8, '15F': 75.3, '15B': 62.6, '15C': 62.6, '23F': 33.2}	145	99.8	15F_15A	15F_15A		[[11], [13], [15], [17]]	{'glf': 0, 'rmlB': 0, 'rmlD': 13.5, 'wcjE': 0.5}	{'glf': 'not_detected', 'rmlB': 'not_detected', 'rmlD': 'not_detected', 'wcjE': 'not_detected'}	15A	GREEN	15A	1
660132	ERR3530418	{'23B1': 100.0, '23B': 56.3, '19A-II': 36.6, '19A-I': 36.3, '19AF': 31.8}	88	100		23B			{}	{}	23B	GREEN	23B1	1
757974	ERR3530419	{'14': 92.5, '36': 29.8, '09L': 27.0, '09N': 25.7, '15B': 25.6}	114	92.5		14			{}	{}	14	GREEN	14	1
300865	ERR3530420	{'22F': 99.0, '22A': 73.3, '06A': 42.8, '06B': 42.1, '06A-I': 42.1}	115	99		22F			{}	{}	22F	GREEN	22F	1
300864	ERR3530421	{'01': 7.6, '25F': 7.1, '25A': 7.0, '45': 6.5, '22F': 5.4}	598	7.6		Below 20% hit - possible acapsular organism, check species identity and sequence quality.			{}	{}	Below 20% hit - possible acapsular organism, check species identity and sequence quality.	RED	NT	1
756670	ERR3530422	{'14': 100.0, '09L': 27.6, '36': 27.6, '09N': 25.6, '15B': 24.9}	141	100		14			{}	{}	14	GREEN	14	1
757949	ERR3530423	{'06A': 100.0, '06A-IV': 99.6, '06B-II': 95.4, '06A-V': 93.8, '06A-III': 91.9}	83	100	6A_6B_6C_6D	6A_6B_6C_6D		[[1]]	{'wciN': ['a', 100.0]}	{'wciN': 'a'}	6A/6B	GREEN	6A	1
720191	ERR3530424	{'15B': 99.8, '15C': 99.6, '15A': 62.9, '15F': 48.4, '23A': 33.7}	124	99.8		15B/15C			{}	{}	15B/15C	GREEN	15BC	1
720257	ERR3530425	{'31': 99.6, '41A': 58.0, '41F': 49.1, '06A-II': 37.0, '06A-VI': 37.0}	106	99.6		31			{}	{}	31	GREEN	31	1
667375	ERR3530426	{'21': 100.0, '22F': 37.1, '06A-IV': 33.5, '06A-II': 32.8, '06A-VI': 32.7}	101	100		21			{}	{}	21	GREEN	21	1
311479	ERR3530427	{'15C': 95.9, '15B': 95.7, '15A': 61.2, '15F': 48.1, '23A': 36.5}	92	95.9		15B/15C			{}	{}	15B/15C	GREEN	15BC	1
720976	ERR3530428	{'06C-I': 99.9, '06C': 99.7, '15B': 88.1, '15C': 88.1, '06D': 84.6}	125	99.9	6A_6B_6C_6D	6A_6B_6C_6D		[[2]]	{'wciN': ['b', 91.3]}	{'wciN': 'b'}	6C/6D	GREEN	6C	1
720964	ERR3530429	{'10A': 100.0, '10B': 67.1, '10C': 28.7, '10F': 19.1, '22F': 15.7}	164	100		10A			{}	{}	10A	GREEN	10A	1
313926	ERR3530430	{'23A': 99.6, '23F': 67.8, '23B': 43.8, '19F-II': 38.1, '19F-IV': 37.6}	197	99.6		23A			{}	{}	23A	GREEN	23A	1
717820	ERR3530431	{'01': 9.4, '35B': 9.2, '22F': 8.3, '45': 8.0, '20': 7.8}	356	9.4		Below 20% hit - possible acapsular organism, check species identity and sequence quality.			{}	{}	Below 20% hit - possible acapsular organism, check species identity and sequence quality.	RED	NT	1
757973	ERR3530432	{'06B-I': 99.7, '06A-III': 97.6, '06B-II': 90.9, '06A': 90.4, '06A-V': 89.2}	142	99.7	6A_6B_6C_6D	6A_6B_6C_6D		[[1]]	{'wciN': ['a', 100.0]}	{'wciN': 'a'}	6A/6B	GREEN	6B	1
717884	ERR3530433	{'19F-III': 100.0, '19F': 98.0, '19F-I': 97.3, '19F-II': 94.8, '19F-IV': 89.6}	137	100		19F			{}	{}	19F	GREEN	19F	1
720969	ERR3530434	{'10A': 100.0, '10B': 67.7, '10C': 28.1, '10F': 18.5, '22F': 15.9}	204	100		10A			{}	{}	10A	GREEN	10A	1
753501	ERR3530435	{'23F': 99.3, '23A': 64.8, '28A': 47.8, '23B': 47.6, '06A-V': 46.1}	73	99.3		23F			{}	{}	23F	GREEN	23F	1
657391	ERR3530436	{'35F': 99.3, '47F': 74.9, '34': 27.5, '35B': 26.9, '36': 23.3}	84	99.3		35F			{}	{}	35F	GREEN	35F	1
756604	ERR3530437	{'19F-I': 99.6, '19F-III': 96.8, '19F': 96.6, '19F-II': 93.8, '19F-IV': 89.6}	101	99.6		19F			{}	{}	19F	GREEN	19F	1
758005	ERR3530438	{'06B-I': 99.6, '06A-III': 97.5, '06B-II': 90.3, '06A': 89.9, '06A-V': 88.4}	67	99.6	6A_6B_6C_6D	6A_6B_6C_6D		[[1]]	{'wciN': ['a', 100.0]}	{'wciN': 'a'}	6A/6B	GREEN	6B	1
311476	ERR3530439	{'16F': 96.6, '19F-IV': 45.1, '19F-II': 44.3, '19F': 43.3, '19F-I': 42.7}	131	96.6		16F			{}	{}	16F	GREEN	16F	1
308572	ERR3530440	{'11D': 100.0, '11A': 97.4, '11F': 42.8, '11C': 35.9, '11B': 34.4}	119	100		11A/11D			{}	{}	11A/11D	GREEN	11A	1
720192	ERR3530441	{'15B': 99.8, '15C': 99.7, '15A': 63.0, '15F': 48.9, '23A': 33.7}	123	99.8		15B/15C			{}	{}	15B/15C	GREEN	15BC	1
300847	ERR3530442	{'35B': 100.0, '33F': 33.7, '35C': 33.5, '34': 33.3, '35A': 33.1}	138	100		35B/35D			{}	{}	35B/35D	GREEN	35B	1
657390	ERR3530443	{'34': 92.9, '33F2': 35.3, '35B': 32.6, '35F': 29.4, '33F': 29.3}	88	92.9		34			{}	{}	34	GREEN	34	1
753446	ERR3530444	{'31': 100.0, '41A': 60.3, '41F': 51.8, '23F': 42.0, '06C-I': 41.6}	136	100		31			{}	{}	31	GREEN	31	1
717826	ERR3530445	{'35F': 99.3, '47F': 74.6, '34': 27.2, '35B': 26.9, '36': 23.7}	100	99.3		35F			{}	{}	35F	GREEN	35F	1
757994	ERR3530446	{'35F': 99.1, '47F': 74.7, '34': 27.3, '35B': 27.2, '29': 24.5}	158	99.1		35F			{}	{}	35F	GREEN	35F	1
756647	ERR3530447	{'14': 92.4, '36': 29.7, '09L': 25.9, '19F-II': 25.5, '09N': 24.9}	118	92.4		14			{}	{}	14	GREEN	14	1
720208	ERR3530448	{'11D': 100.0, '11A': 97.2, '11F': 43.0, '11C': 36.7, '11B': 35.2}	75	100		11A/11D			{}	{}	11A/11D	GREEN	11A	1
759544	ERR3530449	{'06A-II': 100.0, '06A-VI': 100.0, '06B-II': 92.2, '06A-V': 91.4, '06A-III': 90.0}	142	100	6A_6B_6C_6D	6A_6B_6C_6D		[[0]]	{'wciN': ['a: 89.84']}	{'wciN': 0}	6A_6B_6C_6D	RED	6A	0
289706	ERR3530450	{'15C': 94.5, '15B': 94.3, '15A': 62.6, '15F': 49.6, '14': 33.9}	187	94.5		15B/15C			{}	{}	15B/15C	GREEN	15BC	1
720962	ERR3530451	{'11D': 100.0, '11A': 97.2, '11F': 43.1, '11C': 36.9, '11B': 35.3}	84	100		11A/11D			{}	{}	11A/11D	GREEN	11A	1
759539	ERR3530452	{'15C': 93.9, '15B': 93.8, '15A': 62.6, '15F': 49.1, '14': 33.6}	117	93.9		15B/15C			{}	{}	15B/15C	GREEN	15BC	1
318634	ERR3530453	{'10A': 94.4, '10B': 65.3, '10C': 30.2, '10F': 20.0, '47A': 17.1}	156	94.4		10A			{}	{}	10A	GREEN	10A	1
308574	ERR3530454	{'35B': 100.0, '23A': 86.1, '23F': 74.9, '21': 52.2, '06B-I': 49.8}	148	100		35B/35D			{}	{}	35B/35D	GREEN	35B	1
720206	ERR3530455	{'19A-II': 100.0, '19A-I': 96.8, '19A': 85.2, '19A-III': 85.0, '19AF': 63.0}	173	100	19A_19AF	19A_19AF		[[6]]	{'wzy': [1, 95.25]}	{'wzy': 1}	19A	GREEN	19A	1
308594	ERR3530456	{'15C': 96.0, '15B': 95.9, '15A': 61.4, '15F': 47.8, '23A': 35.4}	100	96		15B/15C			{}	{}	15B/15C	GREEN	15BC	1
720237	ERR3530457	{'16F': 97.5, '19F-IV': 45.3, '19F-II': 44.4, '28F': 44.3, '19F': 43.6}	108	97.5		16F			{}	{}	16F	GREEN	16F	1
753422	ERR3530458	{'18C': 99.7, '18B': 99.6, '18F': 76.0, '18A': 64.4, '16F': 40.4}	114	99.7		18C/18B			{}	{}	18C/18B	GREEN	18B	1
756649	ERR3530459	{'34': 99.3, '33F2': 35.7, '35B': 33.9, '33F': 30.5, '33C': 29.1}	103	99.3		34			{}	{}	34	GREEN	34	1
717825	ERR3530460	{'19F-II': 99.7, '19F': 95.3, '19F-III': 94.3, '19F-I': 94.1, '19F-IV': 93.8}	193	99.7		19F			{}	{}	19F	GREEN	19F	1
308562	ERR3530461	{'10A': 8.5, '01': 8.2, '10B': 7.9, '45': 7.6, '22F': 7.2}	1	8.5		Below 20% hit - possible acapsular organism, check species identity and sequence quality.			{}	{}	Below 20% hit - possible acapsular organism, check species identity and sequence quality.	RED	NT	1
759551	ERR3530462	{'35B': 100.0, '33F': 33.9, '34': 33.7, '35C': 33.6, '35A': 33.2}	159	100		35B/35D			{}	{}	35B/35D	GREEN	35B	1
753435	ERR3530463	{'23F': 99.3, '23A': 65.9, '23B': 50.1, '06A-IV': 49.2, '28A': 48.7}	95	99.3		23F			{}	{}	23F	GREEN	23F	1
717924	ERR3530464	{'35F': 99.3, '47F': 74.6, '35B': 27.1, '34': 26.7, '29': 22.5}	27	99.3		35F			{}	{}	35F	GREEN	35F	1
755705	ERR3530465	{'09A': 99.7, '09V': 99.5, '09N': 38.3, '09L': 37.1, '06A-IV': 30.9}	97	99.7		9A/9V			{}	{}	9A/9V	GREEN	9V	1
757935	ERR3530466	{'23F': 99.2, '23A': 66.4, '06A-IV': 51.3, '06A-III': 51.1, '06B-I': 50.5}	132	99.2		23F			{}	{}	23F	GREEN	23F	1
721005	ERR3530467	{'21': 100.0, '22F': 37.4, '06A-IV': 34.3, '06A-II': 33.4, '06A-VI': 33.3}	211	100		21			{}	{}	21	GREEN	21	1
756643	ERR3530468	{'19A': 100.0, '19A-III': 99.8, '19A-I': 86.2, '19A-II': 83.7, '19AF': 57.2}	95	100	19A_19AF	19A_19AF		[[6]]	{'wzy': [1, 100.0]}	{'wzy': 1}	19A	GREEN	19A	1
759504	ERR3530469	{'23A': 99.7, '23F': 67.5, '23B': 43.7, '19F-II': 38.0, '15B': 37.4}	125	99.7		23A			{}	{}	23A	GREEN	23A	1
308610	ERR3530470	{'15A': 100.0, '15F': 75.0, '15C': 63.3, '15B': 63.2, '23F': 32.9}	210	100	15F_15A	15F_15A		[[11], [13], [15], [17]]	{'glf': 0, 'rmlB': 0, 'rmlD': 15.21, 'wcjE': 0}	{'glf': 'not_detected', 'rmlB': 'not_detected', 'rmlD': 'not_detected', 'wcjE': 'not_detected'}	15A	GREEN	15A	1
304260	ERR3530471	{'15C': 95.9, '15B': 95.7, '15A': 62.6, '15F': 49.0, '23A': 34.8}	112	95.9		15B/15C			{}	{}	15B/15C	GREEN	15BC	1
311474	ERR3530472	{'16F': 95.7, '18F': 42.0, '28F': 41.8, '18A': 40.6, '28A': 40.1}	160	95.7		16F			{}	{}	16F	GREEN	16F	1
756621	ERR3530473	{'35B': 100.0, '33F': 33.8, '34': 33.8, '35C': 33.5, '35A': 33.1}	111	100		35B/35D			{}	{}	35B/35D	GREEN	35B	1
308605	ERR3530474	{'23B': 99.4, '23B1': 64.8, '23F': 46.5, '23A': 40.2, '06A-IV': 37.8}	173	99.4		23B			{}	{}	23B	GREEN	23B	1
717902	ERR3530475	{'03': 95.2, '36': 19.1, '01': 18.2, '20': 17.3, '09L': 17.2}	156	95.2		3			{}	{}	3	GREEN	3	1
753479	ERR3530476	{'23F': 99.4, '23A': 65.7, '23B': 49.5, '28A': 48.3, '06A-IV': 48.3}	57	99.4		23F			{}	{}	23F	GREEN	23F	1
720200	ERR3530477	{'23A': 99.7, '23F': 68.0, '23B': 44.9, '19F-II': 38.9, '15B': 38.4}	143	99.7		23A			{}	{}	23A	GREEN	23A	1
717864	ERR3530478	{'08': 99.8, '06A-II': 25.6, '06A-VI': 25.5, '02': 24.6, '06C': 24.5}	109	99.8		8			{}	{}	8	GREEN	8	1
308600	ERR3530479	{'21': 99.3, '22F': 36.6, '06A-IV': 35.4, '06A-II': 34.6, '06A-VI': 34.5}	149	99.3		21			{}	{}	21	GREEN	21	1
308624	ERR3530480	{'15C': 94.0, '15B': 93.8, '15A': 62.2, '15F': 48.7, '14': 33.1}	151	94		15B/15C			{}	{}	15B/15C	GREEN	15BC	1
308625	ERR3530481	{'31': 99.6, '41A': 57.4, '41F': 49.1, '06A-II': 38.1, '06A-VI': 38.1}	154	99.6		31			{}	{}	31	GREEN	31	1
753449	ERR3530482	{'11D': 99.9, '11A': 97.1, '11F': 42.9, '11C': 36.0, '11B': 34.6}	77	99.9		11A/11D			{}	{}	11A/11D	GREEN	11A	1
759531	ERR3530483	{'11D': 99.9, '11A': 97.1, '11F': 42.8, '11C': 35.9, '11B': 34.4}	130	99.9		11A/11D			{}	{}	11A/11D	GREEN	11A	1
756645	ERR3530484	{'14': 99.7, '09L': 28.3, '36': 28.3, '19F-II': 26.9, '09N': 25.9}	129	99.7		14			{}	{}	14	GREEN	14	1
758015	ERR3530485	{'06B-I': 99.7, '06A-III': 97.6, '06B-II': 90.3, '06A': 90.0, '06A-V': 88.4}	105	99.7	6A_6B_6C_6D	6A_6B_6C_6D		[[1]]	{'wciN': ['a', 100.0]}	{'wciN': 'a'}	6A/6B	GREEN	6B	1
759521	ERR3530486	{'09A': 99.7, '09V': 99.5, '09N': 38.6, '09L': 37.2, '06A-IV': 28.1}	152	99.7		9A/9V			{}	{}	9A/9V	GREEN	9V	1
308585	ERR3530487	{'11D': 99.9, '11A': 97.3, '11F': 43.2, '11C': 36.3, '11B': 34.8}	166	99.9		11A/11D			{}	{}	11A/11D	GREEN	11A	1
308561	ERR3530488	{'15A': 98.6, '15F': 73.8, '15C': 62.2, '15B': 62.1, '23F': 32.4}	167	98.6	15F_15A	15F_15A		[[11], [13], [15], [17]]	{'glf': 0, 'rmlB': 0, 'rmlD': 0, 'wcjE': 0}	{'glf': 'not_detected', 'rmlB': 'not_detected', 'rmlD': 'not_detected', 'wcjE': 'not_detected'}	15A	GREEN	15A	1
720219	ERR3530489	{'35F': 99.3, '47F': 75.1, '35B': 27.2, '34': 26.9, '36': 23.3}	78	99.3		35F			{}	{}	35F	GREEN	35F	1
308635	ERR3530490	{'37': 98.8, '33F': 77.4, '33A': 76.1, '33F2': 70.8, '35B': 32.6}	155	98.8		37			{}	{}	37	GREEN	37	1
756635	ERR3530491	{'19F-II': 99.6, '19F': 95.5, '19F-III': 94.5, '19F-I': 94.1, '19F-IV': 93.3}	132	99.6		19F			{}	{}	19F	GREEN	19F	1
308596	ERR3530492	{'07C': 99.1, '07B': 73.1, '40': 71.2, '24B': 48.9, '24F': 48.7}	137	99.1		7C			{}	{}	7C	GREEN	7C	1
717942	ERR3530493	{'15A': 99.8, '15F': 74.1, '15C': 62.3, '15B': 62.1, '23F': 32.8}	111	99.8	15F_15A	15F_15A		[[11], [13], [15], [17]]	{'glf': 0, 'rmlB': 0, 'rmlD': 0, 'wcjE': 0}	{'glf': 'not_detected', 'rmlB': 'not_detected', 'rmlD': 'not_detected', 'wcjE': 'not_detected'}	15A	GREEN	15A	1
308579	ERR3530494	{'23B1': 99.7, '23B': 56.6, '19A-II': 36.2, '19A-I': 35.9, '19AF': 31.7}	137	99.7		23B			{}	{}	23B	GREEN	23B1	1
753475	ERR3530495	{'35B': 100.0, '34': 34.1, '33F': 33.8, '35C': 33.6, '35A': 33.2}	75	100		35B/35D			{}	{}	35B/35D	GREEN	35B	1
720975	ERR3530496	{'23A': 99.7, '23F': 67.7, '23B': 44.2, '19F-II': 38.9, '15B': 38.3}	178	99.7		23A			{}	{}	23A	GREEN	23A	1
717947	ERR3530497	{'23A': 99.8, '23F': 67.7, '23B': 44.0, '19F-II': 38.1, '15B': 37.8}	120	99.8		23A			{}	{}	23A	GREEN	23A	1
720253	ERR3530498	{'11D': 100.0, '11A': 97.2, '11F': 44.3, '11C': 36.3, '11B': 34.8}	98	100		11A/11D			{}	{}	11A/11D	GREEN	11A	1
304262	ERR3530499	{'24F2': 99.2, '24B': 88.2, '24F': 87.0, '24A': 71.5, '07B': 55.0}	103	99.2		24F/24B			{}	{}	24F/24B	GREEN	24	1
660179	ERR3530500	{'23B1': 100.0, '23B': 56.0, '19A-II': 36.8, '19A-I': 36.7, '19AF': 32.7}	509	100		23B			{}	{}	23B	GREEN	23B1	1
757988	ERR3530501	{'14': 100.0, '09L': 28.2, '36': 26.2, '09N': 26.1, '15B': 24.4}	107	100		14			{}	{}	14	GREEN	14	1
759548	ERR3530502	{'06C-I': 100.0, '06C': 99.8, '06D': 84.9, '06A-II': 80.1, '06A-VI': 80.1}	206	100	6A_6B_6C_6D	6A_6B_6C_6D		[[2]]	{'wciN': ['b', 91.3]}	{'wciN': 'b'}	6C/6D	GREEN	6C	1
717926	ERR3530503	{'24F2': 99.6, '24B': 88.5, '24F': 86.9, '24A': 71.2, '07B': 55.2}	87	99.6		24F/24B			{}	{}	24F/24B	GREEN	24	1
308583	ERR3530504	{'23A': 99.7, '21': 83.0, '23F': 76.5, '23B': 48.8, '06A-IV': 45.1}	125	99.7		23A			{}	{}	23A	GREEN	23A	1
759552	ERR3530505	{'01': 7.4, '45': 5.9, '25F': 5.7, '20': 5.6, '25A': 5.5}	610	7.4		Below 20% hit - possible acapsular organism, check species identity and sequence quality.			{}	{}	Below 20% hit - possible acapsular organism, check species identity and sequence quality.	RED	NT	1
753448	ERR3530506	{'18C': 99.7, '18B': 99.6, '18F': 76.2, '18A': 63.4, '16F': 40.6}	54	99.7		18C/18B			{}	{}	18C/18B	GREEN	18C	1
300868	ERR3530507	{'15C': 95.7, '15B': 95.6, '15A': 61.5, '15F': 47.7, '23A': 34.8}	172	95.7		15B/15C			{}	{}	15B/15C	GREEN	15BC	1
717914	ERR3530508	{'11D': 100.0, '11A': 97.2, '11F': 42.5, '11C': 36.5, '11B': 35.0}	65	100		11A/11D			{}	{}	11A/11D	GREEN	11A	1
657386	ERR3530509	{'01': 8.3, '25F': 7.5, '25A': 7.3, '45': 7.0, '36': 6.3}	863	8.3		Below 20% hit - possible acapsular organism, check species identity and sequence quality.			{}	{}	Below 20% hit - possible acapsular organism, check species identity and sequence quality.	RED	NT	1
720967	ERR3530510	{'21': 99.6, '22F': 37.3, '06A-IV': 35.4, '06A-II': 34.8, '06A-VI': 34.7}	232	99.6		21			{}	{}	21	GREEN	21	1
756594	ERR3530511	{'23F': 99.5, '23A': 66.4, '23B': 50.0, '28A': 48.9, '06A-IV': 48.7}	161	99.5		23F			{}	{}	23F	GREEN	23F	1
757938	ERR3530512	{'19F-II': 99.6, '19F': 95.7, '19F-III': 94.6, '19F-I': 94.4, '19F-IV': 93.6}	140	99.6		19F			{}	{}	19F	GREEN	19F	1
755699	ERR3530513	{'06B-I': 99.7, '06A-III': 97.6, '06B-II': 90.4, '06A': 89.8, '06A-V': 88.5}	110	99.7	6A_6B_6C_6D	6A_6B_6C_6D		[[1]]	{'wciN': ['a', 100.0]}	{'wciN': 'a'}	6A/6B	GREEN	6B	1
758013	ERR3530514	{'23F': 99.3, '23A': 65.5, '23B': 49.3, '28A': 48.5, '06A-IV': 47.6}	110	99.3		23F			{}	{}	23F	GREEN	23F	1
763050	ERR3530515	{'18C': 99.7, '18B': 99.6, '18F': 75.6, '18A': 62.7, '16F': 39.7}	39	99.7		18C/18B			{}	{}	18C/18B	GREEN	18C	1
755703	ERR3530516	{'19A-II': 100.0, '19A-I': 96.6, '19A': 85.0, '19A-III': 84.8, '19AF': 62.2}	89	100	19A_19AF	19A_19AF		[[6]]	{'wzy': [1, 95.25]}	{'wzy': 1}	19A	GREEN	19A	1
756631	ERR3530517	{'14': 92.5, '36': 29.6, '09L': 26.2, '09N': 25.1, '15B': 25.0}	172	92.5		14			{}	{}	14	GREEN	14	1
665062	ERR3530518	{'16F': 96.4, '19F-IV': 45.3, '19F-II': 44.4, '19F': 43.3, '28F': 42.9}	155	96.4		16F			{}	{}	16F	GREEN	16F	1
756639	ERR3530519	{'19F-II': 99.6, '19F': 95.4, '19F-III': 94.4, '19F-I': 94.1, '19F-IV': 93.5}	106	99.6		19F			{}	{}	19F	GREEN	19F	1
717832	ERR3530520	{'01': 8.0, '45': 6.7, '20': 6.0, '25F': 5.8, '22F': 5.6}	534	8		Below 20% hit - possible acapsular organism, check species identity and sequence quality.			{}	{}	Below 20% hit - possible acapsular organism, check species identity and sequence quality.	RED	NT	1
753432	ERR3530521	{'23F': 99.0, '23A': 64.9, '06A-IV': 52.1, '06B-II': 50.3, '06A-V': 50.0}	110	99		23F			{}	{}	23F	GREEN	23F	1
757960	ERR3530522	{'06B-I': 99.7, '06A-III': 97.6, '06B-II': 90.3, '06A': 89.8, '06A-IV': 89.1}	125	99.7	6A_6B_6C_6D	6A_6B_6C_6D		[[1]]	{'wciN': ['a', 100.0]}	{'wciN': 'a'}	6A/6B	GREEN	6B	1
756641	ERR3530523	{'11D': 100.0, '11A': 97.2, '11F': 45.0, '11C': 36.2, '11B': 34.7}	106	100		11A/11D			{}	{}	11A/11D	GREEN	11A	1
720941	ERR3530524	{'07A': 99.7, '07F': 99.5, '19F-II': 38.5, '19F-IV': 38.0, '19F': 37.1}	215	99.7		7F/7A			{}	{}	7F/7A	GREEN	7F	1
757954	ERR3530525	{'14': 92.3, '36': 29.4, '09L': 25.7, '09N': 25.0, '15B': 24.3}	64	92.3		14			{}	{}	14	GREEN	14	1
651026	ERR3530526	{'24F2': 99.8, '24B': 89.1, '24F': 87.8, '24A': 67.9, '07C': 54.0}	87	99.8		24F/24B			{}	{}	24F/24B	GREEN	24	1
720940	ERR3530527	{'07A': 99.7, '07F': 99.5, '19F-II': 37.6, '19F-IV': 37.0, '19F': 36.4}	262	99.7		7F/7A			{}	{}	7F/7A	GREEN	7F	1
756623	ERR3530528	{'16F': 97.1, '19F-IV': 46.3, '19F-II': 45.4, '19F': 44.5, '19F-I': 43.8}	160	97.1		16F			{}	{}	16F	GREEN	16F	1
758008	ERR3530529	{'06A-IV': 99.9, '06A': 99.7, '06B-II': 95.2, '06A-V': 93.6, '06A-III': 91.5}	93	99.9	6A_6B_6C_6D	6A_6B_6C_6D		[[1]]	{'wciN': ['a', 100.0]}	{'wciN': 'a'}	6A/6B	GREEN	6A	1
721011	ERR3530530	{'11D': 100.0, '11A': 97.6, '11F': 42.7, '11C': 36.2, '11B': 34.7}	94	100		11A/11D			{}	{}	11A/11D	GREEN	11A	1
717975	ERR3530531	{'10A': 99.9, '10B': 66.9, '10C': 27.8, '10F': 18.3, '22F': 16.3}	74	99.9		10A			{}	{}	10A	GREEN	10A	1
304297	ERR3530532	{'15C': 95.8, '15B': 95.7, '15A': 61.5, '15F': 48.1, '23A': 34.7}	134	95.8		15B/15C			{}	{}	15B/15C	GREEN	15BC	1
759513	ERR3530533	{'06B-I': 99.7, '06A-III': 97.6, '06B-II': 90.7, '06A': 90.2, '06A-V': 88.8}	173	99.7	6A_6B_6C_6D	6A_6B_6C_6D		[[1]]	{'wciN': ['a', 100.0]}	{'wciN': 'a'}	6A/6B	GREEN	6B	1
308627	ERR3530534	{'09N': 100.0, '09L': 89.8, '09A': 33.3, '09V': 33.3, '36': 30.3}	131	100		9N/9L			{}	{}	9N/9L	GREEN	9N	1
757970	ERR3530535	{'06A-I': 100.0, '06B': 94.6, '06A-V': 91.7, '06A': 89.1, '06A-III': 88.3}	78	100	6A_6B_6C_6D	6A_6B_6C_6D		[[1]]	{'wciN': ['a', 100.0]}	{'wciN': 'a'}	6A/6B	GREEN	6A	1
721007	ERR3530536	{'16F': 97.0, '19F-IV': 46.6, '19F-II': 45.6, '19F': 44.2, '19F-I': 43.8}	150	97		16F			{}	{}	16F	GREEN	16F	1
731070	ERR3530537	{'15C': 96.1, '15B': 95.9, '15A': 61.6, '15F': 47.8, '23A': 34.9}	92	96.1		15B/15C			{}	{}	15B/15C	GREEN	15BC	1
758019	ERR3530538	{'19F-I': 99.9, '19F': 97.1, '19F-III': 97.1, '19F-II': 94.4, '19F-IV': 89.7}	60	99.9		19F			{}	{}	19F	GREEN	19F	1
651030	ERR3530539	{'15A': 100.0, '15F': 74.4, '15C': 62.9, '15B': 62.8, '23F': 32.4}	130	100	15F_15A	15F_15A		[[11], [13], [15], [17]]	{'glf': 0, 'rmlB': 0, 'rmlD': 0, 'wcjE': 0}	{'glf': 'not_detected', 'rmlB': 'not_detected', 'rmlD': 'not_detected', 'wcjE': 'not_detected'}	15A	GREEN	15A	1
720956	ERR3530540	{'18C': 99.7, '18B': 99.6, '18F': 75.6, '18A': 63.0, '16F': 39.7}	114	99.7		18C/18B			{}	{}	18C/18B	GREEN	18C	1
756651	ERR3530541	{'10A': 93.9, '10B': 64.9, '10C': 29.7, '10F': 20.0, '47A': 16.9}	121	93.9		10A			{}	{}	10A	GREEN	10A	1
731067	ERR3530542	{'22F': 94.0, '22A': 71.1, '06A-II': 45.8, '06A-VI': 45.7, '06A-IV': 45.6}	208	94		22F			{}	{}	22F	GREEN	22F	1
759517	ERR3530543	{'23F': 99.2, '23A': 65.6, '23B': 49.2, '06A-IV': 48.8, '28A': 48.7}	136	99.2		23F			{}	{}	23F	GREEN	23F	1
720217	ERR3530544	{'21': 100.0, '22F': 36.5, '06A-IV': 34.5, '06A-II': 33.9, '06A-VI': 33.8}	174	100		21			{}	{}	21	GREEN	21	1
318630	ERR3530545	{'15A': 99.9, '15F': 74.6, '15C': 62.1, '15B': 62.0, '23F': 32.2}	110	99.9	15F_15A	15F_15A		[[11], [13], [15], [17]]	{'glf': 0, 'rmlB': 0, 'rmlD': 0, 'wcjE': 0}	{'glf': 'not_detected', 'rmlB': 'not_detected', 'rmlD': 'not_detected', 'wcjE': 'not_detected'}	15A	GREEN	15A	1
300855	ERR3530546	{'15C': 95.9, '15B': 95.7, '15A': 61.5, '15F': 47.8, '23A': 34.8}	92	95.9		15B/15C			{}	{}	15B/15C	GREEN	15BC	1
720254	ERR3530547	{'23B': 99.6, '23B1': 64.8, '23F': 48.5, '23A': 41.5, '06A-IV': 39.7}	111	99.6		23B			{}	{}	23B	GREEN	23B	1
757961	ERR3530548	{'23F': 99.2, '23A': 65.7, '23B': 49.0, '28A': 48.3, '06A-IV': 48.1}	102	99.2		23F			{}	{}	23F	GREEN	23F	1
756602	ERR3530549	{'23F': 99.2, '23A': 65.6, '06A-IV': 50.2, '06B-II': 50.2, '06A-III': 50.0}	101	99.2		23F			{}	{}	23F	GREEN	23F	1
720273	ERR3530550	{'24F2': 99.2, '24B': 88.0, '24F': 86.7, '24A': 71.2, '07B': 54.9}	48	99.2		24F/24B			{}	{}	24F/24B	GREEN	24	1
717928	ERR3530551	{'24F2': 99.6, '24B': 88.5, '24F': 87.0, '24A': 71.2, '07B': 55.3}	77	99.6		24F/24B			{}	{}	24F/24B	GREEN	24	1
757997	ERR3530552	{'01': 9.1, '45': 8.4, '06A-IV': 8.2, '22F': 7.8, '06A-III': 6.5}	579	9.1		Below 20% hit - possible acapsular organism, check species identity and sequence quality.			{}	{}	Below 20% hit - possible acapsular organism, check species identity and sequence quality.	RED	NT	1
720188	ERR3530553	{'11D': 100.0, '11A': 97.2, '11F': 42.9, '11C': 36.3, '11B': 34.9}	107	100		11A/11D			{}	{}	11A/11D	GREEN	11A	1
720980	ERR3530554	{'15B': 96.1, '15C': 96.1, '15A': 61.9, '15F': 50.2, '23A': 36.4}	114	96.1		15B/15C			{}	{}	15B/15C	GREEN	15BC	1
758023	ERR3530555	{'06B-I': 99.6, '06A-III': 97.5, '06B-II': 90.2, '06A': 89.7, '06A-V': 88.3}	80	99.6	6A_6B_6C_6D	6A_6B_6C_6D		[[1]]	{'wciN': ['a', 100.0]}	{'wciN': 'a'}	6A/6B	GREEN	6B	1
721014	ERR3530556	{'35F': 99.3, '47F': 74.7, '34': 27.4, '35B': 27.1, '36': 23.9}	172	99.3		35F			{}	{}	35F	GREEN	35F	1
304272	ERR3530557	{'23B1': 100.0, '15A': 97.5, '15F': 72.5, '23B': 71.1, '15C': 61.6}	132	100		23B			{}	{}	23B	GREEN	23B1	1
757982	ERR3530558	{'06B-I': 99.7, '06A-III': 97.6, '06B-II': 90.6, '06A': 90.0, '06A-V': 88.9}	136	99.7	6A_6B_6C_6D	6A_6B_6C_6D		[[1]]	{'wciN': ['a', 100.0]}	{'wciN': 'a'}	6A/6B	GREEN	6B	1
652824	ERR3530559	{'23A': 99.7, '23F': 68.7, '23B': 44.9, '19F-II': 39.1, '19F-IV': 38.4}	106	99.7		23A			{}	{}	23A	GREEN	23A	1
720226	ERR3530560	{'23B': 99.4, '23B1': 65.0, '23F': 46.5, '23A': 40.7, '06A-IV': 38.7}	182	99.4		23B			{}	{}	23B	GREEN	23B	1
720198	ERR3530561	{'03': 95.6, '01': 20.3, '36': 18.1, '20': 17.4, '09L': 17.2}	94	95.6		3			{}	{}	3	GREEN	3	1
720951	ERR3530562	{'15C': 94.4, '15B': 94.3, '15A': 62.8, '15F': 49.1, '14': 33.8}	136	94.4		15B/15C			{}	{}	15B/15C	GREEN	15BC	1
717940	ERR3530563	{'35B': 100.0, '33F': 33.9, '34': 33.8, '35C': 33.6, '35A': 33.2}	138	100		35B/35D			{}	{}	35B/35D	GREEN	35B	1
308582	ERR3530564	{'21': 96.0, '22F': 39.0, '06A-II': 33.6, '06A-VI': 33.5, '06A-III': 33.0}	201	96		21			{}	{}	21	GREEN	21	1
720195	ERR3530565	{'11D': 100.0, '11A': 97.2, '11F': 43.3, '11C': 37.1, '11B': 35.3}	95	100		11A/11D			{}	{}	11A/11D	GREEN	11A	1
308633	ERR3530566	{'15A': 98.4, '15F': 73.7, '15C': 62.7, '15B': 62.5, '23F': 32.5}	169	98.4	15F_15A	15F_15A		[[11], [13], [15], [17]]	{'glf': 0, 'rmlB': 0, 'rmlD': 0, 'wcjE': 0}	{'glf': 'not_detected', 'rmlB': 'not_detected', 'rmlD': 'not_detected', 'wcjE': 'not_detected'}	15A	GREEN	15A	1
720241	ERR3530567	{'33F2': 100.0, '33F': 75.4, '33A': 71.1, '34': 42.1, '35B': 32.6}	91	100		33F/33A			{}	{}	33F/33A	GREEN	33F	1
720993	ERR3530568	{'11D': 99.9, '11A': 97.1, '11F': 43.4, '11C': 35.9, '11B': 34.5}	51	99.9		11A/11D			{}	{}	11A/11D	GREEN	11A	1
720239	ERR3530569	{'11D': 100.0, '11A': 97.3, '11F': 45.4, '11C': 37.9, '11B': 36.6}	97	100		11A/11D			{}	{}	11A/11D	GREEN	11A	1
756617	ERR3530570	{'14': 92.8, '36': 30.1, '19F-II': 26.7, '09L': 26.3, '19F-I': 25.5}	151	92.8		14			{}	{}	14	GREEN	14	1
758021	ERR3530571	{'19F-II': 99.6, '19F': 95.4, '19F-III': 94.4, '19F-I': 94.1, '19F-IV': 93.5}	145	99.6		19F			{}	{}	19F	GREEN	19F	1
308595	ERR3530572	{'17F': 99.7, '06B': 44.8, '06B-I': 44.3, '06A-III': 44.2, '06D': 43.7}	92	99.7		17F			{}	{}	17F	GREEN	17F	1
717978	ERR3530573	{'23B': 99.5, '23B1': 64.8, '23F': 46.2, '23A': 41.0, '06A-IV': 37.3}	98	99.5		23B			{}	{}	23B	GREEN	23B	1
720205	ERR3530574	{'01': 8.9, '45': 8.1, '22F': 6.6, '25F': 6.3, '35B': 6.3}	487	8.9		Below 20% hit - possible acapsular organism, check species identity and sequence quality.			{}	{}	Below 20% hit - possible acapsular organism, check species identity and sequence quality.	RED	NT	1
717830	ERR3530575	{'01': 7.8, '20': 6.8, '22F': 6.7, '35B': 6.7, '45': 6.6}	448	7.8		Below 20% hit - possible acapsular organism, check species identity and sequence quality.			{}	{}	Below 20% hit - possible acapsular organism, check species identity and sequence quality.	RED	NT	1
756683	ERR3530576	{'09A': 99.7, '09V': 99.5, '09N': 39.1, '09L': 38.2, '06A-IV': 28.0}	120	99.7		9A/9V			{}	{}	9A/9V	GREEN	9V	1
308622	ERR3530577	{'31': 99.6, '41A': 57.3, '41F': 49.4, '06C-I': 38.4, '06C': 38.3}	159	99.6		31			{}	{}	31	GREEN	31	1
720227	ERR3530578	{'23B': 99.4, '23B1': 64.7, '23F': 49.8, '06C-I': 48.5, '06C': 48.4}	97	99.4		23B			{}	{}	23B	GREEN	23B	1
756679	ERR3530579	{'14': 92.7, '36': 29.3, '09L': 26.3, '09N': 25.1, '15B': 24.6}	119	92.7		14			{}	{}	14	GREEN	14	1
755704	ERR3530580	{'19F-II': 99.6, '19F': 95.5, '19F-III': 94.7, '19F-I': 94.4, '19F-IV': 93.5}	222	99.6		19F			{}	{}	19F	GREEN	19F	1
720234	ERR3530581	{'19F-II': 99.6, '19F': 96.0, '19F-III': 94.9, '19F-I': 94.7, '19F-IV': 93.4}	83	99.6		19F			{}	{}	19F	GREEN	19F	1
757957	ERR3530582	{'18C': 93.9, '18B': 93.8, '18F': 76.3, '18A': 63.4, '16F': 40.2}	47	93.9		18C/18B			{}	{}	18C/18B	GREEN	18C	1
289707	ERR3530583	{'11D': 90.0, '11A': 87.3, '11F': 47.4, '11C': 30.9, '11B': 29.7}	217	90		11A/11D			{}	{}	11A/11D	GREEN	11A	1
308564	ERR3530584	{'09N': 100.0, '09L': 89.4, '09A': 33.4, '09V': 33.4, '36': 33.4}	130	100		9N/9L			{}	{}	9N/9L	GREEN	9N	1
757984	ERR3530585	{'14': 92.9, '36': 30.1, '19F-II': 29.7, '19F-I': 28.9, '19F': 28.8}	89	92.9		14			{}	{}	14	GREEN	14	1
720202	ERR3530586	{'06C-I': 93.0, '06C': 92.9, '06D': 85.2, '06B-I': 78.4, '06A-III': 77.9}	131	93	6A_6B_6C_6D	6A_6B_6C_6D		[[2]]	{'wciN': ['b', 91.3]}	{'wciN': 'b'}	6C/6D	GREEN	6C	1
753441	ERR3530587	{'06B-I': 99.7, '06A-III': 97.7, '06B-II': 90.5, '06A': 90.4, '06A-V': 88.8}	70	99.7	6A_6B_6C_6D	6A_6B_6C_6D		[[1]]	{'wciN': ['a', 100.0]}	{'wciN': 'a'}	6A/6B	GREEN	6B	1
756652	ERR3530588	{'23F': 99.1, '23A': 65.5, '23B': 48.1, '28A': 48.0, '06A-IV': 47.0}	157	99.1		23F			{}	{}	23F	GREEN	23F	1
717886	ERR3530589	{'23B': 99.5, '23B1': 64.9, '23F': 46.2, '23A': 39.9, '06A-IV': 37.2}	57	99.5		23B			{}	{}	23B	GREEN	23B	1
300873	ERR3530590	{'01': 6.9, '45': 6.8, '25F': 6.5, '25A': 6.3, '22F': 5.3}	721	6.9		Below 20% hit - possible acapsular organism, check species identity and sequence quality.			{}	{}	Below 20% hit - possible acapsular organism, check species identity and sequence quality.	RED	NT	1
670261	ERR3530591	{'22F': 99.1, '22A': 73.8, '06A': 42.7, '06B': 42.4, '06A-II': 42.4}	126	99.1		22F			{}	{}	22F	GREEN	22F	1
756668	ERR3530592	{'35B': 100.0, '33F': 34.1, '34': 33.7, '35C': 33.5, '35A': 33.1}	115	100		35B/35D			{}	{}	35B/35D	GREEN	35B	1
721008	ERR3530593	{'16F': 97.0, '19F-IV': 45.7, '19F-II': 45.1, '19F': 43.8, '28F': 43.7}	183	97		16F			{}	{}	16F	GREEN	16F	1
763049	ERR3530594	{'07A': 98.8, '07F': 98.6, '19F-II': 36.8, '19F-IV': 36.2, '19F': 35.3}	51	98.8		7F/7A			{}	{}	7F/7A	GREEN	7F	1
753496	ERR3530595	{'23F': 99.2, '23A': 66.4, '23B': 50.1, '28A': 48.3, '06A-IV': 47.9}	80	99.2		23F			{}	{}	23F	GREEN	23F	1
308566	ERR3530596	{'11D': 100.0, '11A': 97.2, '11F': 49.7, '35B': 41.9, '11C': 37.3}	143	100		11A/11D			{}	{}	11A/11D	GREEN	11A	1
717965	ERR3530597	{'01': 7.6, '45': 6.7, '20': 5.9, '25F': 5.9, '25A': 5.7}	678	7.6		Below 20% hit - possible acapsular organism, check species identity and sequence quality.			{}	{}	Below 20% hit - possible acapsular organism, check species identity and sequence quality.	RED	NT	1
720272	ERR3530598	{'11D': 100.0, '11A': 97.2, '11F': 43.5, '11C': 37.3, '11B': 35.9}	96	100		11A/11D			{}	{}	11A/11D	GREEN	11A	1
300841	ERR3530599	{'16F': 96.5, '19F-IV': 45.6, '19F-II': 45.0, '19F': 43.9, '19F-I': 43.3}	101	96.5		16F			{}	{}	16F	GREEN	16F	1
753414	ERR3530600	{'19F-II': 99.6, '19F': 95.7, '19F-III': 94.7, '19F-I': 94.5, '19F-IV': 94.1}	140	99.6		19F			{}	{}	19F	GREEN	19F	1
318635	ERR3530601	{'21': 99.5, '22F': 36.9, '06A-IV': 35.1, '06A-II': 34.5, '06A-VI': 34.4}	150	99.5		21			{}	{}	21	GREEN	21	1
756600	ERR3530602	{'06E': 100.0, '06B-III': 99.6, '06B-I': 47.5, '06A-III': 47.0, '06A-II': 46.1}	82	100	6A_6B_6C_6D	6A_6B_6C_6D		[[3]]	{'wciN': ['g', 100.0]}	{'wciN': 'g'}	Serogroup_6_(6E)	GREEN	6EB	1
304266	ERR3530603	{'10A': 99.9, '10B': 68.0, '10C': 28.3, '10F': 19.2, '22F': 16.2}	184	99.9		10A			{}	{}	10A	GREEN	10A	1
717934	ERR3530604	{'24F2': 99.6, '24B': 88.5, '24F': 86.9, '24A': 72.0, '07B': 56.3}	68	99.6		24F/24B			{}	{}	24F/24B	GREEN	24	1
720223	ERR3530605	{'01': 9.1, '19A-II': 8.8, '23B1': 8.3, '19A-I': 7.9, '22F': 7.8}	177	9.1		Below 20% hit - possible acapsular organism, check species identity and sequence quality.			{}	{}	Below 20% hit - possible acapsular organism, check species identity and sequence quality.	RED	NT	1
308634	ERR3530606	{'17F': 99.6, '06B': 44.3, '06B-I': 44.2, '06A-III': 44.1, '06D': 43.8}	40	99.6		17F			{}	{}	17F	GREEN	17F	1
759547	ERR3530607	{'33F2': 99.9, '33F': 74.8, '33A': 70.4, '34': 42.2, '35B': 32.7}	129	99.9		33F/33A			{}	{}	33F/33A	GREEN	33F	1
308632	ERR3530608	{'11D': 100.0, '11A': 97.2, '11F': 42.6, '11C': 36.4, '11B': 34.7}	169	100		11A/11D			{}	{}	11A/11D	GREEN	11A	1
670259	ERR3530609	{'15A': 99.6, '15F': 74.1, '15C': 61.9, '15B': 61.8, '23F': 32.0}	121	99.6	15F_15A	15F_15A		[[11], [13], [15], [17]]	{'glf': 0, 'rmlB': 0, 'rmlD': 0, 'wcjE': 0}	{'glf': 'not_detected', 'rmlB': 'not_detected', 'rmlD': 'not_detected', 'wcjE': 'not_detected'}	15A	GREEN	15A	1
717968	ERR3530610	{'15C': 93.9, '15B': 93.7, '15A': 62.4, '15F': 49.0, '23A': 33.7}	86	93.9		15B/15C			{}	{}	15B/15C	GREEN	15BC	1
758022	ERR3530611	{'06A': 100.0, '06A-IV': 99.6, '06B-II': 95.5, '06A-V': 94.0, '06A-III': 92.4}	118	100	6A_6B_6C_6D	6A_6B_6C_6D		[[1]]	{'wciN': ['a', 100.0]}	{'wciN': 'a'}	6A/6B	GREEN	6A	1
720987	ERR3530612	{'06C-I': 19.1, '06C': 19.0, '06A-II': 18.4, '06A-VI': 18.3, '06B-II': 18.1}	1	19.1		Below 20% hit - possible acapsular organism, check species identity and sequence quality.			{}	{}	Below 20% hit - possible acapsular organism, check species identity and sequence quality.	RED	NT	1
720946	ERR3530613	{'24F2': 99.7, '24B': 88.7, '24F': 87.1, '24A': 71.5, '07B': 55.3}	29	99.7		24F/24B			{}	{}	24F/24B	GREEN	24	1
756629	ERR3530614	{'19F-II': 99.6, '19F': 95.4, '19F-III': 94.4, '19F-I': 94.2, '19F-IV': 93.6}	192	99.6		19F			{}	{}	19F	GREEN	19F	1
756634	ERR3530615	{'19F-II': 99.6, '19F': 95.5, '19F-III': 94.5, '19F-I': 94.3, '19F-IV': 93.3}	96	99.6		19F			{}	{}	19F	GREEN	19F	1
756658	ERR3530616	{'15B': 93.9, '15C': 93.9, '15A': 62.1, '15F': 48.7, '23A': 34.0}	116	93.9		15B/15C			{}	{}	15B/15C	GREEN	15BC	1
720984	ERR3530617	{'23B': 99.4, '23B1': 64.9, '23F': 46.4, '23A': 40.1, '06A-IV': 37.6}	109	99.4		23B			{}	{}	23B	GREEN	23B	1
300845	ERR3530618	{'09N': 100.0, '09L': 89.3, '09A': 33.7, '09V': 33.7, '36': 32.7}	140	100		9N/9L			{}	{}	9N/9L	GREEN	9N	1
720221	ERR3530619	{'22F': 99.1, '22A': 73.4, '06A': 43.8, '06B-II': 43.7, '06A-IV': 43.3}	206	99.1		22F			{}	{}	22F	GREEN	22F	1
756609	ERR3530620	{'11D': 99.9, '11A': 97.1, '11F': 42.7, '11C': 36.3, '11B': 34.6}	90	99.9		11A/11D			{}	{}	11A/11D	GREEN	11A	1
757978	ERR3530621	{'16F': 96.8, '19F-IV': 45.2, '19F-II': 44.2, '19F': 43.2, '19F-I': 42.6}	115	96.8		16F			{}	{}	16F	GREEN	16F	1
308612	ERR3530622	{'23B': 99.4, '35B': 90.8, '23B1': 65.7, '23F': 57.7, '06B-I': 49.2}	131	99.4		23B			{}	{}	23B	GREEN	23B	1
720228	ERR3530623	{'11D': 99.9, '11A': 97.1, '11F': 42.9, '11C': 36.1, '11B': 34.6}	81	99.9		11A/11D			{}	{}	11A/11D	GREEN	11A	1
759530	ERR3530624	{'35B': 100.0, '34': 33.9, '33F': 33.7, '35C': 33.5, '35A': 33.1}	127	100		35B/35D			{}	{}	35B/35D	GREEN	35B	1
756637	ERR3530625	{'22F': 99.1, '27': 97.6, '22A': 74.5, '06B-II': 48.2, '06B-I': 48.1}	131	99.1		22F			{}	{}	22F	GREEN	22F	1
720965	ERR3530626	{'09N': 99.6, '09L': 90.0, '15B': 81.0, '15C': 80.9, '15A': 51.3}	194	99.6		9N/9L			{}	{}	9N/9L	GREEN	9N	1
717898	ERR3530627	{'23A': 99.7, '23F': 67.4, '23B': 44.7, '19F-II': 38.1, '19F-IV': 37.5}	109	99.7		23A			{}	{}	23A	GREEN	23A	1
759505	ERR3530628	{'03': 95.2, '01': 17.8, '36': 17.6, '09L': 16.5, '09N': 16.5}	167	95.2		3			{}	{}	3	GREEN	3	1
300861	ERR3530629	{'21': 100.0, '22F': 37.1, '06A-IV': 37.1, '06A-II': 36.3, '06A-VI': 36.2}	171	100		21			{}	{}	21	GREEN	21	1
304270	ERR3530630	{'23B': 99.5, '23B1': 64.9, '23F': 46.8, '23A': 40.2, '06A-IV': 38.8}	142	99.5		23B			{}	{}	23B	GREEN	23B	1
308571	ERR3530631	{'01': 9.0, '45': 8.0, '22F': 7.6, '25F': 5.9, '25A': 5.7}	591	9		Below 20% hit - possible acapsular organism, check species identity and sequence quality.			{}	{}	Below 20% hit - possible acapsular organism, check species identity and sequence quality.	RED	NT	1
755702	ERR3530632	{'06B-I': 99.7, '06A-III': 97.8, '06B-II': 90.7, '06A': 90.0, '06A-V': 88.9}	86	99.7	6A_6B_6C_6D	6A_6B_6C_6D		[[1]]	{'wciN': ['a', 100.0]}	{'wciN': 'a'}	6A/6B	GREEN	6B	1
308575	ERR3530633	{'35B': 100.0, '33F': 34.5, '34': 34.3, '35C': 33.6, '35A': 33.2}	197	100		35B/35D			{}	{}	35B/35D	GREEN	35B	1
753478	ERR3530634	{'06B-I': 99.7, '06A-III': 97.6, '06B-II': 90.6, '06A': 90.2, '06A-V': 88.9}	100	99.7	6A_6B_6C_6D	6A_6B_6C_6D		[[1]]	{'wciN': ['a', 100.0]}	{'wciN': 'a'}	6A/6B	GREEN	6B	1
755707	ERR3530635	{'19F-II': 99.6, '19F': 95.4, '19F-III': 94.4, '19F-I': 94.1, '19F-IV': 93.4}	115	99.6		19F			{}	{}	19F	GREEN	19F	1
717892	ERR3530636	{'23B': 99.1, '23B1': 64.5, '23F': 45.7, '23A': 40.0, '06A-IV': 40.0}	45	99.1		23B			{}	{}	23B	GREEN	23B	1
757948	ERR3530637	{'22F': 99.1, '22A': 73.8, '06A': 43.9, '06A-I': 43.5, '06B': 43.4}	129	99.1		22F			{}	{}	22F	GREEN	22F	1
720973	ERR3530638	{'15B': 94.5, '15C': 94.3, '15A': 62.4, '15F': 49.6, '14': 33.6}	60	94.5		15B/15C			{}	{}	15B/15C	GREEN	15BC	1
720207	ERR3530639	{'06B-I': 99.7, '06A-III': 97.7, '06B-II': 91.4, '06A': 90.3, '06A-V': 89.6}	118	99.7	6A_6B_6C_6D	6A_6B_6C_6D		[[1]]	{'wciN': ['a', 100.0]}	{'wciN': 'a'}	6A/6B	GREEN	6B	1
665061	ERR3530640	{'15A': 99.6, '15F': 74.0, '15C': 61.7, '15B': 61.6, '23F': 31.7}	124	99.6	15F_15A	15F_15A		[[11], [13], [15], [17]]	{'glf': 0.1, 'rmlB': 0, 'rmlD': 0, 'wcjE': 0}	{'glf': 'not_detected', 'rmlB': 'not_detected', 'rmlD': 'not_detected', 'wcjE': 'not_detected'}	15A	GREEN	15A	1
760590	ERR3530641	{'06B-I': 99.7, '06A-III': 97.6, '06B-II': 90.3, '06A': 89.8, '06A-V': 88.4}	94	99.7	6A_6B_6C_6D	6A_6B_6C_6D		[[1]]	{'wciN': ['a', 100.0]}	{'wciN': 'a'}	6A/6B	GREEN	6B	1
289704	ERR3530642	{'01': 8.0, '25F': 7.2, '45': 7.2, '25A': 7.0, '36': 6.0}	851	8		Below 20% hit - possible acapsular organism, check species identity and sequence quality.			{}	{}	Below 20% hit - possible acapsular organism, check species identity and sequence quality.	RED	NT	1
304292	ERR3530643	{'17F': 99.6, '06B': 45.0, '06B-I': 44.7, '06A-III': 44.6, '06D': 43.8}	82	99.6		17F			{}	{}	17F	GREEN	17F	1
657388	ERR3530644	{'12F': 96.3, '44': 93.4, '12B': 93.1, '12A': 80.3, '46': 77.3}	192	96.3	12F_12A_12B_44_46	12F_12A_12B_44_46		[[5]]	{'wciI': [2, 94.56]}	{'wciI': 2}	12F	GREEN	12F	1
717842	ERR3530645	{'11D': 100.0, '11A': 97.2, '11F': 42.1, '11C': 35.9, '11B': 34.4}	65	100		11A/11D			{}	{}	11A/11D	GREEN	11A	1
759523	ERR3530646	{'18C': 93.7, '18B': 93.6, '18F': 75.8, '18A': 63.4, '16F': 40.9}	148	93.7		18C/18B			{}	{}	18C/18B	GREEN	18C	1
758004	ERR3530647	{'19F-I': 99.4, '19F': 96.4, '19F-III': 96.4, '19F-II': 93.8, '19F-IV': 89.1}	134	99.4		19F			{}	{}	19F	GREEN	19F	1
721016	ERR3530648	{'15A': 98.6, '15F': 74.2, '15B': 63.0, '15C': 62.8, '23F': 32.4}	190	98.6	15F_15A	15F_15A		[[11], [13], [15], [17]]	{'glf': 0, 'rmlB': 0, 'rmlD': 0, 'wcjE': 0}	{'glf': 'not_detected', 'rmlB': 'not_detected', 'rmlD': 'not_detected', 'wcjE': 'not_detected'}	15A	GREEN	15A	1
720963	ERR3530649	{'11D': 100.0, '11A': 97.2, '11F': 43.3, '11C': 37.5, '11B': 35.8}	81	100		11A/11D			{}	{}	11A/11D	GREEN	11A	1
300862	ERR3530650	{'15A': 100.0, '15F': 74.5, '15C': 62.1, '15B': 62.0, '23F': 32.2}	134	100	15F_15A	15F_15A		[[11], [13], [15], [17]]	{'glf': 0, 'rmlB': 0, 'rmlD': 0, 'wcjE': 0}	{'glf': 'not_detected', 'rmlB': 'not_detected', 'rmlD': 'not_detected', 'wcjE': 'not_detected'}	15A	GREEN	15A	1
300877	ERR3530651	{'15A': 99.9, '15F': 74.2, '15C': 62.4, '15B': 62.3, '23F': 31.6}	142	99.9	15F_15A	15F_15A		[[11], [13], [15], [17]]	{'glf': 0, 'rmlB': 0, 'rmlD': 0, 'wcjE': 0}	{'glf': 'not_detected', 'rmlB': 'not_detected', 'rmlD': 'not_detected', 'wcjE': 'not_detected'}	15A	GREEN	15A	1
720970	ERR3530652	{'11D': 100.0, '11A': 97.2, '11F': 42.2, '11C': 35.9, '11B': 34.4}	48	100		11A/11D			{}	{}	11A/11D	GREEN	11A	1
757998	ERR3530653	{'19F': 97.4, '19F-I': 96.6, '19F-III': 95.9, '19F-II': 95.7, '19F-IV': 91.0}	132	97.4		19F			{}	{}	19F	GREEN	19F	1
757940	ERR3530654	{'23F': 99.3, '23A': 66.4, '23B': 49.4, '06A-IV': 48.7, '28A': 48.3}	187	99.3		23F			{}	{}	23F	GREEN	23F	1
720243	ERR3530655	{'34': 93.0, '33F2': 35.4, '35B': 32.8, '33F': 30.6, '33A': 29.1}	97	93		34			{}	{}	34	GREEN	34	1
759519	ERR3530656	{'23F': 99.2, '23A': 66.3, '23B': 49.3, '28A': 48.6, '06A-IV': 48.2}	173	99.2		23F			{}	{}	23F	GREEN	23F	1
665063	ERR3530657	{'01': 7.8, '25F': 7.4, '25A': 7.2, '45': 6.6, '22F': 6.3}	600	7.8		Below 20% hit - possible acapsular organism, check species identity and sequence quality.			{}	{}	Below 20% hit - possible acapsular organism, check species identity and sequence quality.	RED	NT	1
300863	ERR3530658	{'23A': 99.6, '23F': 67.2, '23B': 43.5, '19F-II': 37.9, '15B': 37.2}	75	99.6		23A			{}	{}	23A	GREEN	23A	1
721731	ERR3530659	{'18C': 93.9, '18B': 93.8, '18F': 76.2, '18A': 64.4, '16F': 39.9}	85	93.9		18C/18B			{}	{}	18C/18B	GREEN	18C	1
756671	ERR3530660	{'23F': 99.0, '06B-I': 69.6, '06A-III': 69.3, '06A': 66.9, '06B-II': 66.9}	185	99		23F			{}	{}	23F	GREEN	23F	1
717983	ERR3530661	{'22F': 99.1, '22A': 73.9, '06A': 43.8, '06B-II': 43.2, '06B': 42.7}	75	99.1		22F			{}	{}	22F	GREEN	22F	1
720944	ERR3530662	{'15C': 93.8, '15B': 93.7, '15A': 62.2, '15F': 49.9, '23A': 33.5}	133	93.8		15B/15C			{}	{}	15B/15C	GREEN	15BC	1
657384	ERR3530663	{'01': 7.8, '25F': 7.5, '25A': 7.3, '45': 6.8, '22F': 6.3}	638	7.8		Below 20% hit - possible acapsular organism, check species identity and sequence quality.			{}	{}	Below 20% hit - possible acapsular organism, check species identity and sequence quality.	RED	NT	1
760598	ERR3530664	{'14': 100.0, '09L': 27.6, '36': 27.4, '09N': 25.8, '15B': 25.3}	79	100		14			{}	{}	14	GREEN	14	1
756626	ERR3530665	{'23F': 99.2, '23A': 65.4, '23B': 49.2, '28A': 48.3, '06A-IV': 47.9}	78	99.2		23F			{}	{}	23F	GREEN	23F	1
308639	ERR3530666	{'15C': 95.9, '15B': 95.7, '15A': 62.1, '15F': 48.2, '23A': 34.9}	99	95.9		15B/15C			{}	{}	15B/15C	GREEN	15BC	1
753439	ERR3530667	{'06A': 100.0, '06A-IV': 99.6, '06B-II': 95.6, '06A-V': 93.8, '06A-III': 92.3}	89	100	6A_6B_6C_6D	6A_6B_6C_6D		[[1]]	{'wciN': ['a', 100.0]}	{'wciN': 'a'}	6A/6B	GREEN	6A	1
758025	ERR3530668	{'06B-I': 99.6, '06A-III': 97.4, '06B-II': 90.0, '06A': 89.7, '06A-V': 88.1}	81	99.6	6A_6B_6C_6D	6A_6B_6C_6D		[[1]]	{'wciN': ['a', 100.0]}	{'wciN': 'a'}	6A/6B	GREEN	6B	1
311488	ERR3530669	{'23A': 99.7, '23F': 68.7, '23B': 44.3, '19F-II': 38.2, '19F-IV': 37.6}	155	99.7		23A			{}	{}	23A	GREEN	23A	1
657385	ERR3530670	{'10A': 99.9, '10B': 67.6, '10C': 28.2, '10F': 18.6, '22F': 16.1}	165	99.9		10A			{}	{}	10A	GREEN	10A	1
753433	ERR3530671	{'06B-I': 99.6, '06A-III': 97.4, '06B-II': 90.2, '06A': 89.8, '06A-V': 88.6}	72	99.6	6A_6B_6C_6D	6A_6B_6C_6D		[[1]]	{'wciN': ['a', 100.0]}	{'wciN': 'a'}	6A/6B	GREEN	6B	1
753454	ERR3530672	{'06B-I': 99.6, '06A-III': 98.0, '06B-II': 91.9, '06A': 91.6, '06A-V': 89.9}	94	99.6	6A_6B_6C_6D	6A_6B_6C_6D		[[1]]	{'wciN': ['a', 100.0]}	{'wciN': 'a'}	6A/6B	GREEN	6B	1
667370	ERR3530673	{'01': 8.3, '22F': 7.3, '25F': 7.3, '25A': 7.1, '45': 6.9}	345	8.3		Below 20% hit - possible acapsular organism, check species identity and sequence quality.			{}	{}	Below 20% hit - possible acapsular organism, check species identity and sequence quality.	RED	NT	1
757964	ERR3530674	{'06A': 100.0, '06A-IV': 99.6, '06B-II': 96.0, '06A-V': 94.9, '06A-III': 93.1}	53	100	6A_6B_6C_6D	6A_6B_6C_6D		[[1]]	{'wciN': ['a', 100.0]}	{'wciN': 'a'}	6A/6B	GREEN	6A	1
720981	ERR3530675	{'23B': 99.4, '23B1': 65.0, '23F': 46.0, '23A': 41.1, '06A-IV': 38.2}	154	99.4		23B			{}	{}	23B	GREEN	23B	1
717954	ERR3530676	{'06C-I': 99.9, '06C': 99.7, '06D': 85.0, '06A-II': 80.2, '06A-VI': 80.2}	170	99.9	6A_6B_6C_6D	6A_6B_6C_6D		[[2]]	{'wciN': ['b', 91.3]}	{'wciN': 'b'}	6C/6D	GREEN	6C	1
753453	ERR3530677	{'19F-II': 99.6, '19F': 95.6, '19F-III': 94.5, '19F-I': 94.3, '19F-IV': 93.3}	96	99.6		19F			{}	{}	19F	GREEN	19F	1
757985	ERR3530678	{'23F': 99.0, '23A': 65.2, '23B': 48.3, '28A': 48.0, '06B-I': 46.8}	153	99		23F			{}	{}	23F	GREEN	23F	1
757945	ERR3530679	{'16F': 96.9, '19F-IV': 46.5, '19F-II': 45.7, '19F': 44.6, '19F-I': 43.9}	83	96.9		16F			{}	{}	16F	GREEN	16F	1
757951	ERR3530680	{'23A': 99.7, '23F': 67.4, '23B': 44.1, '19F-II': 38.2, '19F-IV': 38.0}	42	99.7		23A			{}	{}	23A	GREEN	23A	1
308560	ERR3530681	{'19A-II': 100.0, '19A-I': 96.6, '19A': 85.2, '19A-III': 85.0, '19AF': 63.8}	161	100	19A_19AF	19A_19AF		[[6]]	{'wzy': [1, 96.4]}	{'wzy': 1}	19A	GREEN	19A	1
293064	ERR3530682	{'23B': 99.5, '23B1': 65.1, '23F': 46.3, '23A': 40.6, '06A-IV': 37.8}	168	99.5		23B			{}	{}	23B	GREEN	23B	1
720215	ERR3530683	{'07A': 99.6, '07F': 99.4, '19F-II': 36.5, '19F-IV': 36.0, '19F': 35.0}	82	99.6		7F/7A			{}	{}	7F/7A	GREEN	7F	1
759526	ERR3530684	{'16F': 96.8, '19F-IV': 45.5, '19F-II': 44.8, '19F': 43.8, '19F-I': 43.2}	171	96.8		16F			{}	{}	16F	GREEN	16F	1
304284	ERR3530685	{'38': 99.5, '25F': 84.9, '25A': 83.9, '36': 12.0, '20': 9.1}	102	99.5	25F_25A_38	25F_25A_38		[[9], [19]]	{'wcyD': ['b', 100.0], 'wcyV': 100.0}	{'wcyD': 'b', 'wcyV': 'detected'}	38	GREEN	38	1
757942	ERR3530686	{'14': 92.7, '36': 29.1, '09L': 26.4, '09N': 24.9, '15B': 24.5}	139	92.7		14			{}	{}	14	GREEN	14	1
717880	ERR3530687	{'23A': 99.7, '23F': 70.0, '23B': 44.1, '16F': 42.2, '19F-II': 41.5}	128	99.7		23A			{}	{}	23A	GREEN	23A	1
720996	ERR3530688	{'07C': 99.1, '07B': 74.1, '40': 71.8, '24B': 49.3, '24F': 49.3}	154	99.1		7C			{}	{}	7C	GREEN	7C	1
720997	ERR3530689	{'35B': 100.0, '33F': 36.6, '34': 34.9, '33A': 34.7, '35C': 33.8}	118	100		35B/35D			{}	{}	35B/35D	GREEN	35B	1
300859	ERR3530690	{'15B': 99.8, '15C': 99.6, '15A': 62.8, '15F': 48.4, '23A': 33.2}	88	99.8		15B/15C			{}	{}	15B/15C	GREEN	15BC	1
757944	ERR3530691	{'06B-I': 99.7, '06A-III': 97.6, '06B-II': 90.4, '06A': 89.8, '06A-V': 88.4}	62	99.7	6A_6B_6C_6D	6A_6B_6C_6D		[[1]]	{'wciN': ['a', 100.0]}	{'wciN': 'a'}	6A/6B	GREEN	6B	1
717856	ERR3530692	{'15C': 95.7, '15B': 95.6, '15A': 61.2, '15F': 47.6, '23A': 34.7}	32	95.7		15B/15C			{}	{}	15B/15C	GREEN	15BC	1
753416	ERR3530693	{'09A': 99.4, '09V': 99.2, '09N': 38.4, '06A-IV': 38.4, '09L': 37.2}	94	99.4		9A/9V			{}	{}	9A/9V	GREEN	9V	1
717974	ERR3530694	{'06C-I': 93.3, '06C': 93.1, '06D': 83.2, '06B-I': 78.6, '06A-III': 78.3}	72	93.3	6A_6B_6C_6D	6A_6B_6C_6D		[[2]]	{'wciN': ['b', 91.3]}	{'wciN': 'b'}	6C/6D	GREEN	6C	1
757995	ERR3530695	{'23F': 99.5, '23A': 66.1, '23B': 49.6, '06A-IV': 49.6, '28A': 48.5}	120	99.5		23F			{}	{}	23F	GREEN	23F	1
717979	ERR3530696	{'21': 95.5, '22F': 39.1, '06A-IV': 35.9, '06A-II': 35.4, '06A-VI': 35.3}	102	95.5		21			{}	{}	21	GREEN	21	1
717973	ERR3530697	{'10A': 99.9, '10B': 66.8, '10C': 27.6, '10F': 17.9, '22F': 16.2}	96	99.9		10A			{}	{}	10A	GREEN	10A	1
758024	ERR3530698	{'06E': 100.0, '06B-III': 99.6, '06B-I': 48.1, '06A-III': 47.6, '06A-II': 46.5}	102	100	6A_6B_6C_6D	6A_6B_6C_6D		[[3]]	{'wciN': ['g', 100.0]}	{'wciN': 'g'}	Serogroup_6_(6E)	GREEN	6EB	1
720196	ERR3530699	{'11D': 100.0, '11A': 97.2, '11F': 43.2, '11C': 35.9, '11B': 34.4}	139	100		11A/11D			{}	{}	11A/11D	GREEN	11A	1
304269	ERR3530700	{'24F2': 99.2, '24B': 88.2, '24F': 87.0, '24A': 71.2, '07B': 55.1}	118	99.2		24F/24B			{}	{}	24F/24B	GREEN	24	1
308569	ERR3530701	{'11D': 100.0, '11A': 97.2, '11F': 42.8, '11C': 36.1, '11B': 34.8}	115	100		11A/11D			{}	{}	11A/11D	GREEN	11A	1
757996	ERR3530702	{'19F': 100.0, '19F-III': 97.6, '19F-I': 96.8, '19F-II': 95.4, '19F-IV': 90.6}	148	100		19F			{}	{}	19F	GREEN	19F	1
731074	ERR3530703	{'01': 8.1, '45': 6.7, '25F': 5.8, '22F': 5.7, '25A': 5.6}	484	8.1		Below 20% hit - possible acapsular organism, check species identity and sequence quality.			{}	{}	Below 20% hit - possible acapsular organism, check species identity and sequence quality.	RED	NT	1
758017	ERR3530704	{'38': 99.5, '25F': 84.8, '25A': 83.8, '36': 11.8, '06A-IV': 8.9}	75	99.5	25F_25A_38	25F_25A_38		[[9], [19]]	{'wcyD': ['b', 100.0], 'wcyV': 100.0}	{'wcyD': 'b', 'wcyV': 'detected'}	38	GREEN	38	1
720199	ERR3530705	{'03': 95.2, '01': 18.5, '36': 17.1, '20': 15.9, '09N': 15.8}	86	95.2		3			{}	{}	3	GREEN	3	1
318632	ERR3530706	{'09N': 100.0, '09L': 90.0, '09A': 34.0, '09V': 34.0, '36': 33.0}	169	100		9N/9L			{}	{}	9N/9L	GREEN	9N	1
717834	ERR3530707	{'11D': 100.0, '11A': 97.2, '11F': 42.4, '11C': 36.1, '11B': 34.7}	101	100		11A/11D			{}	{}	11A/11D	GREEN	11A	1
756667	ERR3530708	{'06B-I': 99.6, '06A-III': 97.4, '06B-II': 90.4, '06A': 89.8, '06A-V': 88.4}	100	99.6	6A_6B_6C_6D	6A_6B_6C_6D		[[1]]	{'wciN': ['a', 100.0]}	{'wciN': 'a'}	6A/6B	GREEN	6B	1
720230	ERR3530709	{'19A': 100.0, '19A-III': 99.8, '19A-I': 86.6, '19A-II': 84.3, '19AF': 57.2}	71	100	19A_19AF	19A_19AF		[[6]]	{'wzy': [1, 100.0]}	{'wzy': 1}	19A	GREEN	19A	1
756627	ERR3530710	{'14': 100.0, '09L': 27.3, '36': 26.3, '15B': 25.9, '15C': 25.8}	160	100		14			{}	{}	14	GREEN	14	1
756674	ERR3530711	{'22F': 99.1, '22A': 73.6, '06B': 43.2, '06A': 43.1, '06A-II': 43.0}	181	99.1		22F			{}	{}	22F	GREEN	22F	1
721009	ERR3530712	{'35F': 99.3, '47F': 74.6, '34': 29.1, '35B': 28.0, '36': 24.0}	178	99.3		35F			{}	{}	35F	GREEN	35F	1
753427	ERR3530713	{'19A-I': 99.4, '19A-II': 98.0, '19A': 87.9, '19A-III': 87.9, '19AF': 62.7}	71	99.4	19A_19AF	19A_19AF		[[6]]	{'wzy': [1, 95.25]}	{'wzy': 1}	19A	GREEN	19A	1
758020	ERR3530714	{'19F-II': 99.6, '19F': 95.5, '19F-I': 94.5, '19F-III': 94.4, '19F-IV': 93.6}	75	99.6		19F			{}	{}	19F	GREEN	19F	1
731073	ERR3530715	{'16F': 96.9, '19F-IV': 45.3, '19F-II': 44.3, '28F': 43.7, '19F': 43.3}	141	96.9		16F			{}	{}	16F	GREEN	16F	1
720186	ERR3530716	{'35B': 99.9, '34': 34.3, '33F': 33.8, '35C': 33.6, '35A': 33.1}	69	99.9		35B/35D			{}	{}	35B/35D	GREEN	35B	1
756663	ERR3530717	{'19F-I': 99.9, '09A': 99.7, '09V': 99.5, '19F': 96.9, '19F-III': 96.9}	132	99.9		19F			{}	{}	19F	GREEN	19F	1
717988	ERR3530718	{'24F2': 99.1, '24B': 88.4, '24F': 86.8, '24A': 71.5, '07B': 55.3}	59	99.1		24F/24B			{}	{}	24F/24B	GREEN	24	1
760592	ERR3530719	{'23F': 99.2, '23A': 65.8, '23B': 49.2, '28A': 48.6, '06A-IV': 47.7}	112	99.2		23F			{}	{}	23F	GREEN	23F	1
720982	ERR3530720	{'33F2': 100.0, '33F': 75.3, '33A': 70.8, '34': 42.3, '35B': 32.8}	78	100		33F/33A			{}	{}	33F/33A	GREEN	33F	1
717896	ERR3530721	{'15C': 96.0, '15B': 95.9, '15A': 61.9, '15F': 48.9, '23A': 38.1}	110	96		15B/15C			{}	{}	15B/15C	GREEN	15BC	1
753429	ERR3530722	{'06B-I': 99.4, '06A-III': 97.3, '06B-II': 90.4, '06A': 90.1, '06A-V': 88.4}	61	99.4	6A_6B_6C_6D	6A_6B_6C_6D		[[1]]	{'wciN': ['a', 100.0]}	{'wciN': 'a'}	6A/6B	GREEN	6B	1
308576	ERR3530723	{'35B': 100.0, '33F': 33.9, '34': 33.6, '35C': 33.5, '35A': 33.1}	147	100		35B/35D			{}	{}	35B/35D	GREEN	35B	1
717970	ERR3530724	{'23B': 99.5, '23B1': 64.9, '23F': 46.9, '23A': 40.4, '06A-IV': 38.2}	111	99.5		23B			{}	{}	23B	GREEN	23B	1
720968	ERR3530725	{'21': 99.3, '22F': 36.6, '06A-IV': 35.4, '06A-II': 34.9, '06A-VI': 34.8}	138	99.3		21			{}	{}	21	GREEN	21	1
311473	ERR3530726	{'16F': 96.6, '19F-IV': 44.9, '19F-II': 44.2, '19F': 43.4, '19F-I': 42.7}	204	96.6		16F			{}	{}	16F	GREEN	16F	1
717930	ERR3530727	{'16F': 96.8, '19F-IV': 45.0, '19F-II': 44.2, '19F': 43.2, '19F-I': 42.6}	76	96.8		16F			{}	{}	16F	GREEN	16F	1
717960	ERR3530728	{'23B': 99.6, '23B1': 64.8, '23F': 46.1, '23A': 40.3, '06A-IV': 37.0}	111	99.6		23B			{}	{}	23B	GREEN	23B	1
753442	ERR3530729	{'19F-II': 99.6, '19F': 95.5, '19F-III': 94.5, '19F-I': 94.1, '19F-IV': 93.3}	83	99.6		19F			{}	{}	19F	GREEN	19F	1
300856	ERR3530730	{'10A': 93.9, '10B': 65.0, '10C': 29.1, '10F': 19.5, '47A': 17.0}	55	93.9		10A			{}	{}	10A	GREEN	10A	1
311475	ERR3530731	{'01': 7.8, '45': 6.7, '20': 6.0, '25F': 5.8, '25A': 5.6}	1071	7.8		Below 20% hit - possible acapsular organism, check species identity and sequence quality.			{}	{}	Below 20% hit - possible acapsular organism, check species identity and sequence quality.	RED	NT	1
756662	ERR3530732	{'18C': 99.7, '18B': 99.6, '18F': 76.0, '18A': 63.3, '16F': 39.8}	102	99.7		18C/18B			{}	{}	18C/18B	GREEN	18C	1
753460	ERR3530733	{'06A': 100.0, '06A-IV': 99.6, '06B-II': 95.5, '06A-V': 93.8, '06A-III': 92.0}	58	100	6A_6B_6C_6D	6A_6B_6C_6D		[[1]]	{'wciN': ['a', 100.0]}	{'wciN': 'a'}	6A/6B	GREEN	6A	1
308568	ERR3530734	{'11D': 100.0, '11A': 97.2, '11F': 42.9, '11C': 36.3, '11B': 34.9}	127	100		11A/11D			{}	{}	11A/11D	GREEN	11A	1
304271	ERR3530735	{'03': 94.3, '36': 18.2, '01': 17.7, '20': 16.4, '09N': 16.0}	194	94.3		3			{}	{}	3	GREEN	3	1
717950	ERR3530736	{'15C': 94.0, '15B': 93.8, '15A': 62.2, '15F': 49.5, '23A': 33.8}	82	94		15B/15C			{}	{}	15B/15C	GREEN	15BC	1
753437	ERR3530737	{'06A': 100.0, '06A-IV': 99.6, '06B-II': 95.4, '06A-V': 93.8, '06A-III': 91.8}	80	100	6A_6B_6C_6D	6A_6B_6C_6D		[[1]]	{'wciN': ['a', 100.0]}	{'wciN': 'a'}	6A/6B	GREEN	6A	1
313925	ERR3530738	{'09N': 100.0, '09L': 89.8, '09A': 33.3, '09V': 33.3, '36': 32.5}	112	100		9N/9L			{}	{}	9N/9L	GREEN	9N	1
720193	ERR3530739	{'11D': 100.0, '11A': 97.3, '11F': 42.8, '11C': 36.6, '11B': 34.7}	115	100		11A/11D			{}	{}	11A/11D	GREEN	11A	1
759522	ERR3530740	{'18C': 99.5, '18B': 99.4, '18F': 75.8, '18A': 63.2, '16F': 40.4}	153	99.5		18C/18B			{}	{}	18C/18B	GREEN	18C	1
667374	ERR3530741	{'11D': 100.0, '11A': 97.2, '11F': 44.2, '11C': 36.3, '11B': 34.9}	114	100		11A/11D			{}	{}	11A/11D	GREEN	11A	1
753480	ERR3530742	{'06A': 100.0, '06A-IV': 99.6, '06B-II': 95.4, '06A-V': 93.8, '06A-III': 91.9}	70	100	6A_6B_6C_6D	6A_6B_6C_6D		[[1]]	{'wciN': ['a', 100.0]}	{'wciN': 'a'}	6A/6B	GREEN	6A	1
757943	ERR3530743	{'16F': 96.7, '19F-IV': 45.4, '19F-II': 44.5, '19F': 43.7, '19F-I': 43.1}	53	96.7		16F			{}	{}	16F	GREEN	16F	1
759543	ERR3530744	{'06C-I': 100.0, '06C': 99.8, '06D': 84.8, '06A-II': 79.8, '06A-VI': 79.8}	163	100	6A_6B_6C_6D	6A_6B_6C_6D		[[2]]	{'wciN': ['b', 91.3]}	{'wciN': 'b'}	6C/6D	GREEN	6C	1
753444	ERR3530745	{'15C': 94.1, '15B': 94.0, '15A': 62.2, '15F': 50.1, '23A': 34.7}	65	94.1		15B/15C			{}	{}	15B/15C	GREEN	15BC	1
760588	ERR3530746	{'06B-I': 99.7, '06A-III': 97.9, '06B-II': 90.4, '06A': 90.0, '06A-V': 88.7}	102	99.7	6A_6B_6C_6D	6A_6B_6C_6D		[[1]]	{'wciN': ['a', 100.0]}	{'wciN': 'a'}	6A/6B	GREEN	6B	1
717963	ERR3530747	{'11D': 99.9, '11A': 97.2, '11F': 42.8, '11C': 36.5, '11B': 34.8}	83	99.9		11A/11D			{}	{}	11A/11D	GREEN	11A	1
652828	ERR3530748	{'35B': 99.7, '33F': 33.7, '34': 33.6, '35C': 33.5, '35A': 33.1}	85	99.7		35B/35D			{}	{}	35B/35D	GREEN	35B	1
720250	ERR3530749	{'15C': 96.9, '15B': 96.7, '15A': 62.9, '15F': 49.1, '23A': 35.4}	80	96.9		15B/15C			{}	{}	15B/15C	GREEN	15BC	1
720259	ERR3530750	{'06A-II': 99.7, '06A-VI': 99.7, '06B-II': 91.6, '06A-V': 90.8, '06A-III': 89.5}	148	99.7	6A_6B_6C_6D	6A_6B_6C_6D		[[0]]	{'wciN': ['a: 89.84']}	{'wciN': 0}	6A_6B_6C_6D	RED	6A	0
756665	ERR3530751	{'11D': 99.9, '11A': 97.1, '11F': 42.3, '11C': 36.3, '11B': 34.8}	83	99.9		11A/11D			{}	{}	11A/11D	GREEN	11A	1
720185	ERR3530752	{'37': 98.8, '33F': 78.1, '33A': 77.4, '33F2': 72.0, '35B': 33.4}	124	98.8		37			{}	{}	37	GREEN	37	1
753477	ERR3530753	{'11D': 99.7, '11A': 96.9, '11F': 44.4, '11C': 36.6, '11B': 35.1}	52	99.7		11A/11D			{}	{}	11A/11D	GREEN	11A	1
657302	ERR3530754	{'22F': 99.0, '22A': 73.5, '06A-IV': 43.6, '06A': 42.6, '06B': 42.1}	146	99		22F			{}	{}	22F	GREEN	22F	1
651036	ERR3530755	{'03': 94.8, '20': 17.7, '36': 17.5, '01': 17.4, '09N': 15.9}	243	94.8		3			{}	{}	3	GREEN	3	1
720220	ERR3530756	{'22F': 99.1, '22A': 73.5, '06A': 43.3, '06A-IV': 43.0, '06A-II': 42.7}	176	99.1		22F			{}	{}	22F	GREEN	22F	1
753440	ERR3530757	{'06A-IV': 99.9, '06A': 99.7, '06B-II': 95.2, '06A-V': 93.7, '06A-III': 91.7}	63	99.9	6A_6B_6C_6D	6A_6B_6C_6D		[[1]]	{'wciN': ['a', 100.0]}	{'wciN': 'a'}	6A/6B	GREEN	6A	1
756659	ERR3530758	{'23F': 99.2, '23A': 65.8, '23B': 49.6, '06A-III': 49.1, '28A': 48.9}	135	99.2		23F			{}	{}	23F	GREEN	23F	1
759518	ERR3530759	{'23A': 99.7, '23F': 67.9, '23B': 43.8, '19F-II': 38.4, '19F-IV': 37.9}	169	99.7		23A			{}	{}	23A	GREEN	23A	1
757999	ERR3530760	{'18C': 99.7, '18B': 99.6, '18F': 75.8, '18A': 62.6, '16F': 40.1}	62	99.7		18C/18B			{}	{}	18C/18B	GREEN	18C	1
759542	ERR3530761	{'14': 99.7, '09L': 27.6, '36': 27.1, '19F-II': 25.5, '09N': 25.4}	102	99.7		14			{}	{}	14	GREEN	14	1
759511	ERR3530762	{'06B-I': 99.6, '06A-III': 97.4, '06B-II': 90.2, '06A': 89.9, '06A-V': 88.4}	148	99.6	6A_6B_6C_6D	6A_6B_6C_6D		[[1]]	{'wciN': ['a', 100.0]}	{'wciN': 'a'}	6A/6B	GREEN	6B	1
756616	ERR3530763	{'23F': 99.2, '23A': 65.8, '23B': 49.5, '28A': 48.4, '06A-III': 48.1}	135	99.2		23F			{}	{}	23F	GREEN	23F	1
720248	ERR3530764	{'03': 95.2, '01': 21.1, '36': 20.2, '09L': 17.6, '20': 17.6}	161	95.2		3			{}	{}	3	GREEN	3	1
759527	ERR3530765	{'21': 95.8, '22F': 38.8, '06A-II': 33.7, '06A-VI': 33.6, '06A-III': 33.1}	138	95.8		21			{}	{}	21	GREEN	21	1
717949	ERR3530766	{'11D': 100.0, '11A': 97.2, '11F': 42.5, '11C': 36.2, '11B': 34.7}	77	100		11A/11D			{}	{}	11A/11D	GREEN	11A	1
753500	ERR3530767	{'14': 99.6, '19F-II': 30.3, '36': 29.0, '19F-I': 28.9, '19F': 28.8}	65	99.6		14			{}	{}	14	GREEN	14	1
757968	ERR3530768	{'15B': 96.1, '15C': 96.1, '15A': 61.6, '15F': 47.8, '23A': 35.3}	84	96.1		15B/15C			{}	{}	15B/15C	GREEN	15BC	1
717953	ERR3530769	{'10A': 100.0, '10B': 67.8, '10C': 28.2, '10F': 18.6, '22F': 15.8}	183	100		10A			{}	{}	10A	GREEN	10A	1
720955	ERR3530770	{'18C': 99.7, '18B': 99.6, '18F': 76.7, '18A': 64.4, '16F': 40.5}	161	99.7		18C/18B			{}	{}	18C/18B	GREEN	18C	1
651722	ERR3530771	{'21': 100.0, '22F': 37.0, '06A-IV': 34.4, '06A-II': 33.7, '06A-VI': 33.6}	159	100		21			{}	{}	21	GREEN	21	1
651035	ERR3530772	{'33F': 100.0, '33A': 97.5, '33F2': 72.2, '35C': 43.5, '42': 42.6}	145	100		33F/33A			{}	{}	33F/33A	GREEN	33F	1
756680	ERR3530773	{'19F': 97.5, '19F-I': 96.6, '19F-III': 95.6, '19F-II': 95.5, '19F-IV': 91.5}	128	97.5		19F			{}	{}	19F	GREEN	19F	1
756646	ERR3530774	{'19A': 100.0, '19A-III': 99.8, '19A-I': 86.2, '19A-II': 83.7, '19AF': 58.4}	143	100	19A_19AF	19A_19AF		[[6]]	{'wzy': [1, 100.0]}	{'wzy': 1}	19A	GREEN	19A	1
308604	ERR3530775	{'15A': 98.6, '15F': 73.8, '15B': 63.3, '15C': 63.3, '23F': 33.5}	128	98.6	15F_15A	15F_15A		[[11], [13], [15], [17]]	{'glf': 0, 'rmlB': 0, 'rmlD': 0, 'wcjE': 0}	{'glf': 'not_detected', 'rmlB': 'not_detected', 'rmlD': 'not_detected', 'wcjE': 'not_detected'}	15A	GREEN	15A	1
720258	ERR3530776	{'31': 99.6, '41A': 57.4, '41F': 49.1, '06C-I': 37.7, '06C': 37.6}	75	99.6		31			{}	{}	31	GREEN	31	1
304282	ERR3530777	{'23B1': 99.5, '23B': 55.4, '19A-II': 36.4, '19A-I': 36.0, '19AF': 31.8}	114	99.5		23B			{}	{}	23B	GREEN	23B1	1
720947	ERR3530778	{'21': 100.0, '22F': 37.1, '06A-IV': 34.0, '06A-II': 33.3, '06A-VI': 33.2}	206	100		21			{}	{}	21	GREEN	21	1
759509	ERR3530779	{'14': 100.0, '36': 27.6, '09L': 27.3, '09N': 25.4, '19F-II': 24.6}	133	100		14			{}	{}	14	GREEN	14	1
651028	ERR3530780	{'11D': 100.0, '11A': 97.3, '11F': 42.9, '11C': 36.5, '11B': 35.4}	148	100		11A/11D			{}	{}	11A/11D	GREEN	11A	1
759508	ERR3530781	{'35B': 100.0, '33F': 33.9, '34': 33.7, '35C': 33.6, '35A': 33.2}	140	100		35B/35D			{}	{}	35B/35D	GREEN	35B	1
717918	ERR3530782	{'23A': 99.7, '23F': 67.5, '23B': 43.7, '15B': 38.4, '15C': 38.4}	117	99.7		23A			{}	{}	23A	GREEN	23A	1
759534	ERR3530783	{'22F': 99.4, '22A': 73.6, '06A-IV': 43.7, '06A': 43.0, '06B': 42.8}	177	99.4		22F			{}	{}	22F	GREEN	22F	1
720245	ERR3530784	{'23F': 98.8, '23A': 65.5, '23B': 51.0, '06A-IV': 49.0, '28A': 48.2}	126	98.8		23F			{}	{}	23F	GREEN	23F	1
753458	ERR3530785	{'23F': 99.3, '23A': 65.8, '23B': 49.1, '28A': 48.2, '06A-IV': 47.6}	31	99.3		23F			{}	{}	23F	GREEN	23F	1
717992	ERR3530786	{'23A': 98.7, '23F': 67.6, '23B': 43.8, '19F-II': 38.5, '19F-IV': 38.1}	69	98.7		23A			{}	{}	23A	GREEN	23A	1
753456	ERR3530787	{'23F': 99.0, '23A': 66.4, '06A-IV': 49.6, '23B': 49.2, '28A': 48.3}	30	99		23F			{}	{}	23F	GREEN	23F	1
758014	ERR3530788	{'07A': 99.7, '07F': 99.5, '19F-II': 36.8, '19F-IV': 36.4, '19F': 35.1}	79	99.7		7F/7A			{}	{}	7F/7A	GREEN	7F	1
721018	ERR3530789	{'21': 95.5, '22F': 38.3, '06A-IV': 35.5, '06A-II': 34.6, '06A-VI': 34.5}	56	95.5		21			{}	{}	21	GREEN	21	1
721013	ERR3530790	{'33F2': 100.0, '33F': 75.1, '33A': 70.7, '34': 42.3, '35B': 33.2}	180	100		33F/33A			{}	{}	33F/33A	GREEN	33F	1
756677	ERR3530791	{'06B-I': 99.7, '06A-III': 97.7, '06B-II': 90.9, '06A': 89.9, '06A-V': 89.0}	83	99.7	6A_6B_6C_6D	6A_6B_6C_6D		[[1]]	{'wciN': ['a', 100.0]}	{'wciN': 'a'}	6A/6B	GREEN	6B	1
667373	ERR3530792	{'11D': 100.0, '11A': 97.4, '11F': 43.0, '11C': 36.5, '11B': 35.4}	122	100		11A/11D			{}	{}	11A/11D	GREEN	11A	1
759516	ERR3530793	{'23F': 98.9, '23A': 65.0, '23B': 48.3, '28A': 48.1, '06B-II': 47.3}	126	98.9		23F			{}	{}	23F	GREEN	23F	1
720235	ERR3530794	{'06C-I': 99.9, '06C': 99.7, '06D': 84.6, '06A-II': 79.8, '06A-VI': 79.8}	90	99.9	6A_6B_6C_6D	6A_6B_6C_6D		[[2]]	{'wciN': ['b', 91.3]}	{'wciN': 'b'}	6C/6D	GREEN	6C	1
756630	ERR3530795	{'06B-I': 99.7, '06A-III': 97.7, '06B-II': 90.7, '06A': 90.5, '06A-V': 88.8}	164	99.7	6A_6B_6C_6D	6A_6B_6C_6D		[[1]]	{'wciN': ['a', 100.0]}	{'wciN': 'a'}	6A/6B	GREEN	6B	1
756673	ERR3530796	{'19F-II': 99.8, '19F': 95.8, '19F-III': 94.7, '19F-I': 94.2, '19F-IV': 93.5}	110	99.8		19F			{}	{}	19F	GREEN	19F	1
308584	ERR3530797	{'35F': 98.8, '47F': 74.4, '34': 27.1, '35B': 27.0, '36': 23.1}	172	98.8		35F			{}	{}	35F	GREEN	35F	1
753426	ERR3530798	{'19F-III': 98.8, '19F': 98.4, '19F-I': 98.2, '19F-II': 94.1, '19F-IV': 89.7}	88	98.8		19F			{}	{}	19F	GREEN	19F	1
651029	ERR3530799	{'22F': 8.8, '01': 8.3, '45': 7.3, '25F': 7.2, '35B': 7.2}	201	8.8		Below 20% hit - possible acapsular organism, check species identity and sequence quality.			{}	{}	Below 20% hit - possible acapsular organism, check species identity and sequence quality.	RED	NT	1
300872	ERR3530800	{'23B1': 99.5, '23B': 55.3, '19A-II': 36.1, '19A-I': 35.9, '19AF': 31.9}	125	99.5		23B			{}	{}	23B	GREEN	23B1	1
721019	ERR3530801	{'06C-I': 99.7, '06C': 99.5, '06D': 84.3, '06A-II': 79.4, '06A-VI': 79.4}	55	99.7	6A_6B_6C_6D	6A_6B_6C_6D		[[2]]	{'wciN': ['b', 91.5]}	{'wciN': 'b'}	6C/6D	GREEN	6C	1
300853	ERR3530802	{'23A': 99.7, '23F': 68.1, '23B': 44.5, '19F-II': 38.1, '15B': 37.7}	106	99.7		23A			{}	{}	23A	GREEN	23A	1
717876	ERR3530803	{'11D': 100.0, '11A': 97.4, '23B': 43.7, '11F': 42.2, '11C': 38.3}	74	100		11A/11D			{}	{}	11A/11D	GREEN	11A	1
720979	ERR3530804	{'19F-II': 99.6, '19F': 95.5, '19F-III': 94.5, '19F-I': 94.2, '19F-IV': 94.0}	270	99.6		19F			{}	{}	19F	GREEN	19F	1
311481	ERR3530805	{'15C': 95.9, '15B': 95.7, '15A': 61.5, '15F': 47.9, '23A': 34.9}	162	95.9		15B/15C			{}	{}	15B/15C	GREEN	15BC	1
308597	ERR3530806	{'24F2': 99.2, '24B': 88.4, '24F': 86.7, '24A': 71.6, '07B': 55.0}	157	99.2		24F/24B			{}	{}	24F/24B	GREEN	24	1
757983	ERR3530807	{'06C-I': 99.9, '06C': 99.7, '06D': 84.9, '06A-II': 80.2, '06A-VI': 80.2}	60	99.9	6A_6B_6C_6D	6A_6B_6C_6D		[[2]]	{'wciN': ['b', 91.3]}	{'wciN': 'b'}	6C/6D	GREEN	6C	1
720972	ERR3530808	{'06C-I': 90.2, '06C': 90.1, '06D': 87.7, '06A-I': 78.1, '06B': 77.9}	256	90.2	6A_6B_6C_6D	6A_6B_6C_6D		[[2]]	{'wciN': ['b', 91.3]}	{'wciN': 'b'}	6C/6D	GREEN	6C	1
717955	ERR3530809	{'10A': 99.9, '10B': 66.8, '10C': 28.7, '10F': 19.1, '22F': 15.7}	60	99.9		10A			{}	{}	10A	GREEN	10A	1
667368	ERR3530810	{'15A': 99.6, '15F': 75.0, '15C': 63.4, '15B': 63.2, '23F': 34.0}	163	99.6	15F_15A	15F_15A		[[11], [13], [15], [17]]	{'glf': 0, 'rmlB': 10.84, 'rmlD': 0, 'wcjE': 0}	{'glf': 'not_detected', 'rmlB': 'not_detected', 'rmlD': 'not_detected', 'wcjE': 'not_detected'}	15A	GREEN	15A	1
756682	ERR3530811	{'21': 95.9, '22F': 39.3, '06A-II': 34.3, '06A-VI': 34.2, '06A-III': 33.7}	173	95.9		21			{}	{}	21	GREEN	21	1
758012	ERR3530812	{'19F': 97.4, '19F-I': 96.4, '19F-III': 95.6, '19F-II': 95.5, '19F-IV': 91.1}	100	97.4		19F			{}	{}	19F	GREEN	19F	1
759533	ERR3530813	{'06B-I': 96.6, '06A-III': 94.7, '06A': 90.7, '06B-II': 89.2, '06A-V': 87.4}	136	96.6	6A_6B_6C_6D	6A_6B_6C_6D		[[1]]	{'wciN': ['a', 100.0]}	{'wciN': 'a'}	6A/6B	GREEN	6B	1
720255	ERR3530814	{'07A': 98.8, '07F': 98.6, '19F-II': 38.6, '19F-IV': 37.7, '19F-I': 37.6}	64	98.8		7F/7A			{}	{}	7F/7A	GREEN	7F	1
756620	ERR3530815	{'35F': 99.3, '47F': 74.6, '34': 28.1, '35B': 27.7, '29': 23.2}	161	99.3		35F			{}	{}	35F	GREEN	35F	1
651546	ERR3530816	{'11D': 99.7, '11A': 97.0, '11F': 42.2, '11C': 36.4, '11B': 34.9}	107	99.7		11A/11D			{}	{}	11A/11D	GREEN	11A	1
753464	ERR3530817	{'09N': 100.0, '09L': 90.9, '09A': 35.8, '09V': 35.8, '19F-II': 34.7}	277	100		9N/9L			{}	{}	9N/9L	GREEN	9N	1
758002	ERR3530818	{'06B-I': 99.7, '06A-III': 97.6, '06B-II': 90.3, '06A': 89.8, '06A-V': 88.8}	142	99.7	6A_6B_6C_6D	6A_6B_6C_6D		[[1]]	{'wciN': ['a', 100.0]}	{'wciN': 'a'}	6A/6B	GREEN	6B	1
753461	ERR3530819	{'11D': 100.0, '11A': 97.2, '11F': 43.0, '11C': 35.9, '11B': 34.4}	82	100		11A/11D			{}	{}	11A/11D	GREEN	11A	1
728419	ERR3530820	{'08': 99.8, '06A-II': 25.8, '06A-VI': 25.7, '06B-II': 25.2, '02': 25.1}	97	99.8		8			{}	{}	8	GREEN	8	1
717860	ERR3530821	{'35F': 99.3, '47F': 74.6, '35B': 26.8, '34': 26.7, '36': 22.9}	17	99.3		35F			{}	{}	35F	GREEN	35F	1
300851	ERR3530822	{'21': 100.0, '22F': 36.3, '06A-IV': 33.2, '06A-II': 32.5, '06A-VI': 32.4}	91	100		21			{}	{}	21	GREEN	21	1
720960	ERR3530823	{'23B': 99.5, '23B1': 64.8, '23F': 46.3, '23A': 40.6, '06A-IV': 37.1}	84	99.5		23B			{}	{}	23B	GREEN	23B	1
720948	ERR3530824	{'06A-IV': 99.9, '06A': 99.7, '06B-II': 95.1, '06A-V': 93.5, '06A-III': 91.4}	66	99.9	6A_6B_6C_6D	6A_6B_6C_6D		[[1]]	{'wciN': ['a', 100.0]}	{'wciN': 'a'}	6A/6B	GREEN	6A	1
756676	ERR3530825	{'14': 100.0, '09L': 27.4, '36': 27.1, '09N': 25.3, '15B': 24.7}	129	100		14			{}	{}	14	GREEN	14	1
758000	ERR3530826	{'11D': 99.9, '11A': 97.1, '11F': 43.2, '11C': 36.7, '11B': 34.9}	103	99.9		11A/11D			{}	{}	11A/11D	GREEN	11A	1
308628	ERR3530827	{'09N': 100.0, '09L': 89.3, '09A': 33.3, '09V': 33.3, '36': 29.8}	149	100		9N/9L			{}	{}	9N/9L	GREEN	9N	1
756655	ERR3530828	{'06B-I': 99.7, '06A-III': 97.7, '06B-II': 90.4, '06A': 89.9, '06A-V': 88.7}	134	99.7	6A_6B_6C_6D	6A_6B_6C_6D		[[1]]	{'wciN': ['a', 100.0]}	{'wciN': 'a'}	6A/6B	GREEN	6B	1
760602	ERR3530829	{'19F-II': 99.6, '19F': 95.4, '19F-III': 94.4, '19F-I': 94.1, '19F-IV': 93.3}	143	99.6		19F			{}	{}	19F	GREEN	19F	1
717958	ERR3530830	{'21': 99.5, '22F': 36.2, '06A-IV': 33.1, '06A-II': 32.3, '06A-VI': 32.2}	148	99.5		21			{}	{}	21	GREEN	21	1
720246	ERR3530831	{'15B': 99.7, '15C': 99.5, '15A': 64.8, '15F': 51.1, '23A': 34.5}	85	99.7		15B/15C			{}	{}	15B/15C	GREEN	15BC	1
758016	ERR3530832	{'23F': 99.0, '23A': 65.0, '23B': 48.3, '28A': 48.1, '06A-V': 46.5}	84	99		23F			{}	{}	23F	GREEN	23F	1
757962	ERR3530833	{'23A': 99.7, '23F': 68.1, '23B': 43.7, '19F-II': 38.3, '19F-IV': 37.8}	72	99.7		23A			{}	{}	23A	GREEN	23A	1
300848	ERR3530834	{'01': 7.1, '45': 6.4, '25F': 6.2, '25A': 6.0, '22F': 5.3}	615	7.1		Below 20% hit - possible acapsular organism, check species identity and sequence quality.			{}	{}	Below 20% hit - possible acapsular organism, check species identity and sequence quality.	RED	NT	1
759541	ERR3530835	{'06C-I': 100.0, '06C': 99.8, '06D': 84.8, '06A-II': 79.8, '06A-VI': 79.8}	160	100	6A_6B_6C_6D	6A_6B_6C_6D		[[2]]	{'wciN': ['b', 91.3]}	{'wciN': 'b'}	6C/6D	GREEN	6C	1
753489	ERR3530836	{'23F': 99.2, '23A': 65.4, '23B': 49.2, '06A-IV': 48.3, '28A': 48.1}	94	99.2		23F			{}	{}	23F	GREEN	23F	1
755706	ERR3530837	{'18C': 93.7, '18B': 93.6, '18F': 76.1, '18A': 63.2, '16F': 40.3}	114	93.7		18C/18B			{}	{}	18C/18B	GREEN	18C	1
717872	ERR3530838	{'07A': 99.7, '07F': 99.5, '19F-II': 37.5, '19F-IV': 36.8, '19F': 36.0}	82	99.7		7F/7A			{}	{}	7F/7A	GREEN	7F	1
720998	ERR3530839	{'16F': 96.6, '19F-IV': 45.6, '19F-II': 44.7, '19F': 43.7, '19F-I': 43.1}	177	96.6		16F			{}	{}	16F	GREEN	16F	1
717912	ERR3530840	{'23A': 99.5, '23F': 67.4, '23B': 44.4, '19F-II': 38.0, '15B': 37.4}	126	99.5		23A			{}	{}	23A	GREEN	23A	1
660130	ERR3530841	{'07C': 99.1, '07B': 73.4, '40': 71.2, '24B': 49.0, '24F': 48.8}	78	99.1		7C			{}	{}	7C	GREEN	7C	1
304265	ERR3530842	{'10A': 99.8, '10B': 67.5, '10C': 28.0, '10F': 18.6, '22F': 15.5}	126	99.8		10A			{}	{}	10A	GREEN	10A	1
720983	ERR3530843	{'23B': 99.4, '34': 81.6, '23B1': 65.1, '23F': 56.6, '06A-IV': 50.7}	118	99.4		23B			{}	{}	23B	GREEN	23B	1
753436	ERR3530844	{'06A-II': 94.6, '06A-VI': 94.6, '06A-V': 88.5, '06B-II': 88.4, '06A-III': 87.6}	28	94.6	6A_6B_6C_6D	6A_6B_6C_6D		[[0]]	{'wciN': ['a: 91.04']}	6A_6B_6C_6D	6A_6B_6C_6D	AMBER	6A	0
717977	ERR3530845	{'21': 95.7, '22F': 38.5, '06A-IV': 35.7, '06A-II': 34.9, '06A-VI': 34.8}	93	95.7		21			{}	{}	21	GREEN	21	1
308606	ERR3530846	{'33F2': 99.8, '33F': 75.6, '33A': 71.2, '34': 41.6, '35B': 33.2}	157	99.8		33F/33A			{}	{}	33F/33A	GREEN	33F	1
756615	ERR3530847	{'19F': 94.9, '19F-I': 94.5, '19F-III': 93.3, '19F-II': 92.0, '19F-IV': 88.5}	147	94.9		19F			{}	{}	19F	GREEN	19F	1
753450	ERR3530848	{'06A-II': 100.0, '06A-VI': 100.0, '06B-II': 92.0, '06A-V': 91.0, '06A-III': 89.7}	120	100	6A_6B_6C_6D	6A_6B_6C_6D		[[0]]	{'wciN': ['a: 89.84']}	{'wciN': 0}	6A_6B_6C_6D	RED	6A	0
308599	ERR3530849	{'23B1': 100.0, '23B': 57.3, '19A-II': 36.8, '19A-I': 36.5, '19AF': 31.7}	236	100		23B			{}	{}	23B	GREEN	23B1	1
717948	ERR3530850	{'15C': 93.8, '15B': 93.7, '15A': 62.2, '15F': 48.8, '14': 33.1}	103	93.8		15B/15C			{}	{}	15B/15C	GREEN	15BC	1
720264	ERR3530851	{'35B': 99.8, '33F': 33.7, '34': 33.5, '35C': 33.5, '35A': 33.0}	43	99.8		35B/35D			{}	{}	35B/35D	GREEN	35B	1
756625	ERR3530852	{'09A': 99.5, '09V': 99.3, '09N': 38.7, '09L': 38.0, '06A-IV': 28.4}	97	99.5		9A/9V			{}	{}	9A/9V	GREEN	9A	1
720229	ERR3530853	{'06C-I': 100.0, '06C': 99.8, '06D': 84.9, '06A-II': 81.3, '06A-VI': 81.3}	95	100	6A_6B_6C_6D	6A_6B_6C_6D		[[2]]	{'wciN': ['b', 91.3]}	{'wciN': 'b'}	6C/6D	GREEN	6C	1
717870	ERR3530854	{'17F': 99.6, '06B': 45.3, '06B-I': 44.9, '06A-III': 44.8, '06A-I': 44.4}	136	99.6		17F			{}	{}	17F	GREEN	17F	1
304264	ERR3530855	{'24F2': 99.6, '24B': 88.6, '24F': 87.2, '24A': 71.3, '07B': 55.3}	135	99.6		24F/24B			{}	{}	24F/24B	GREEN	24	1
720268	ERR3530856	{'31': 99.6, '41A': 57.2, '41F': 49.1, '06A-II': 37.2, '06A-VI': 37.2}	36	99.6		31			{}	{}	31	GREEN	31	1
304278	ERR3530857	{'11D': 100.0, '11A': 97.2, '11F': 43.1, '11C': 36.1, '11B': 34.7}	100	100		11A/11D			{}	{}	11A/11D	GREEN	11A	1
756636	ERR3530858	{'06B-I': 99.7, '06A-III': 97.6, '06B-II': 90.3, '06A': 89.9, '06A-IV': 89.2}	150	99.7	6A_6B_6C_6D	6A_6B_6C_6D		[[1]]	{'wciN': ['a', 100.0]}	{'wciN': 'a'}	6A/6B	GREEN	6B	1
757986	ERR3530859	{'06A': 100.0, '06A-IV': 99.6, '06B-II': 95.4, '06A-V': 94.0, '06A-III': 91.9}	174	100	6A_6B_6C_6D	6A_6B_6C_6D		[[1]]	{'wciN': ['a', 100.0]}	{'wciN': 'a'}	6A/6B	GREEN	6A	1
720197	ERR3530860	{'06C-I': 100.0, '06C': 99.8, '06D': 85.4, '06A-II': 80.0, '06A-VI': 80.0}	70	100	6A_6B_6C_6D	6A_6B_6C_6D		[[2]]	{'wciN': ['b', 91.3]}	{'wciN': 'b'}	6C/6D	GREEN	6C	1
717904	ERR3530861	{'23A': 99.7, '23F': 73.0, '11D': 57.9, '11A': 55.6, '23B': 52.6}	118	99.7		23A			{}	{}	23A	GREEN	23A	1
756607	ERR3530862	{'06C-I': 89.4, '06C': 89.3, '06D': 87.0, '06A-I': 78.0, '06B': 77.6}	91	89.4	6A_6B_6C_6D	6A_6B_6C_6D		[[2]]	{'wciN': ['b', 91.3]}	{'wciN': 'b'}	6C/6D	AMBER	6C	1
652823	ERR3530863	{'15C': 96.6, '15B': 96.5, '15A': 62.5, '15F': 48.9, '23A': 35.0}	89	96.6		15B/15C			{}	{}	15B/15C	GREEN	15BC	1
717962	ERR3530864	{'35B': 100.0, '33F': 33.7, '34': 33.6, '35C': 33.5, '35A': 33.3}	155	100		35B/35D			{}	{}	35B/35D	GREEN	35B	1
293062	ERR3530865	{'33F': 100.0, '33A': 97.5, '33F2': 71.7, '35C': 43.1, '42': 42.1}	134	100		33F/33A			{}	{}	33F/33A	GREEN	33F	1
760316	ERR3530866	{'35F': 99.1, '47F': 74.5, '35B': 27.2, '34': 27.1, '29': 22.6}	130	99.1		35F			{}	{}	35F	GREEN	35F	1
721001	ERR3530867	{'15C': 94.3, '15B': 94.2, '15A': 64.0, '15F': 50.5, '23A': 34.6}	162	94.3		15B/15C			{}	{}	15B/15C	GREEN	15BC	1
720989	ERR3530868	{'24F2': 100.0, '24B': 88.5, '24F': 87.0, '24A': 67.7, '07C': 54.1}	102	100		24F/24B			{}	{}	24F/24B	GREEN	24	1
657300	ERR3530869	{'34': 99.2, '22F': 81.4, '22A': 58.9, '06A-II': 42.2, '06A-III': 42.2}	147	99.2		34			{}	{}	34	GREEN	34	1
652825	ERR3530870	{'23B1': 100.0, '23B': 55.9, '19A-II': 37.1, '19A-I': 36.7, '19AF': 32.7}	154	100		23B			{}	{}	23B	GREEN	23B1	1
720236	ERR3530871	{'06C-I': 90.4, '06C': 90.3, '06D': 87.0, '06A-I': 77.7, '06B': 77.4}	71	90.4	6A_6B_6C_6D	6A_6B_6C_6D		[[2]]	{'wciN': ['b', 91.3]}	{'wciN': 'b'}	6C/6D	GREEN	6C	1
760595	ERR3530872	{'06A-IV': 99.9, '06A': 99.7, '06B-II': 95.1, '06A-V': 93.6, '06A-III': 91.6}	114	99.9	6A_6B_6C_6D	6A_6B_6C_6D		[[1]]	{'wciN': ['a', 100.0]}	{'wciN': 'a'}	6A/6B	GREEN	6A	1
300866	ERR3530873	{'31': 99.4, '41A': 57.6, '41F': 48.9, '22F': 36.6, '06A-II': 36.6}	173	99.4		31			{}	{}	31	GREEN	31	1
642768	ERR3530874	{'24F2': 99.1, '24B': 88.0, '24F': 86.7, '24A': 68.5, '07C': 53.4}	50	99.1		24F/24B			{}	{}	24F/24B	GREEN	24	1
720211	ERR3530875	{'06A-IV': 99.9, '06A': 99.7, '06B-II': 95.1, '06A-V': 93.5, '06A-III': 91.4}	81	99.9	6A_6B_6C_6D	6A_6B_6C_6D		[[1]]	{'wciN': ['a', 100.0]}	{'wciN': 'a'}	6A/6B	GREEN	6A	1
759536	ERR3530876	{'08': 100.0, '06A-II': 28.2, '06A-VI': 28.1, '06B-II': 27.3, '06A-V': 26.9}	177	100		8			{}	{}	8	GREEN	8	1
717984	ERR3530877	{'35F': 99.3, '47F': 74.6, '34': 27.2, '35B': 27.1, '36': 23.3}	46	99.3		35F			{}	{}	35F	GREEN	35F	1
717922	ERR3530878	{'15C': 96.4, '15B': 96.3, '15A': 62.4, '15F': 48.5, '23A': 35.2}	101	96.4		15B/15C			{}	{}	15B/15C	GREEN	15BC	1
717888	ERR3530879	{'15C': 96.0, '15B': 95.8, '15A': 61.2, '15F': 48.2, '23A': 35.6}	88	96		15B/15C			{}	{}	15B/15C	GREEN	15BC	1
717961	ERR3530880	{'22F': 99.2, '22A': 73.7, '06A': 42.8, '06B': 42.6, '06A-II': 42.4}	135	99.2		22F			{}	{}	22F	GREEN	22F	1
756618	ERR3530881	{'11D': 99.9, '11A': 97.1, '11F': 47.6, '23F': 42.9, '11C': 36.6}	109	99.9		11A/11D			{}	{}	11A/11D	GREEN	11A	1
653572	ERR3530882	{'15C': 93.9, '15B': 93.8, '15A': 62.1, '15F': 48.6, '14': 33.2}	69	93.9		15B/15C			{}	{}	15B/15C	GREEN	15BC	1
308589	ERR3530883	{'23B': 99.4, '23B1': 64.8, '23F': 46.3, '23A': 39.9, '06A-IV': 37.4}	167	99.4		23B			{}	{}	23B	GREEN	23B	1
720247	ERR3530884	{'15B': 99.7, '15C': 99.5, '15A': 63.9, '15F': 49.1, '23A': 32.8}	58	99.7		15B/15C			{}	{}	15B/15C	GREEN	15BC	1
760591	ERR3530885	{'06B-I': 99.7, '06A-III': 97.6, '06B-II': 90.3, '06A': 89.8, '06A-V': 88.6}	75	99.7	6A_6B_6C_6D	6A_6B_6C_6D		[[1]]	{'wciN': ['a', 100.0]}	{'wciN': 'a'}	6A/6B	GREEN	6B	1
753485	ERR3530886	{'19F-II': 99.6, '19F': 95.5, '19F-III': 94.4, '19F-I': 94.3, '19F-IV': 93.5}	101	99.6		19F			{}	{}	19F	GREEN	19F	1
652829	ERR3530887	{'10A': 93.9, '10B': 64.8, '10C': 29.4, '10F': 19.7, '47A': 16.9}	87	93.9		10A			{}	{}	10A	GREEN	10A	1
753463	ERR3530888	{'31': 99.7, '41A': 59.3, '41F': 50.8, '06C-I': 41.3, '06C': 41.2}	82	99.7		31			{}	{}	31	GREEN	31	1
760599	ERR3530889	{'19F-II': 99.6, '19F': 95.7, '19F-III': 94.7, '19F-I': 94.4, '19F-IV': 93.8}	107	99.6		19F			{}	{}	19F	GREEN	19F	1
720945	ERR3530890	{'07A': 99.7, '07F': 99.6, '19F-II': 37.1, '19F-IV': 36.4, '19F': 35.6}	281	99.7		7F/7A			{}	{}	7F/7A	GREEN	7F	1
759532	ERR3530891	{'17F': 99.6, '06B-I': 45.2, '06A-III': 45.1, '06B': 44.9, '06D': 44.2}	157	99.6		17F			{}	{}	17F	GREEN	17F	1
717910	ERR3530892	{'06C-I': 89.6, '06C': 89.5, '06D': 87.1, '06A-I': 77.8, '06B': 77.4}	127	89.6	6A_6B_6C_6D	6A_6B_6C_6D		[[2]]	{'wciN': ['b', 91.3]}	{'wciN': 'b'}	6C/6D	AMBER	6C	1
311482	ERR3530893	{'21': 95.7, '22F': 39.6, '06A-II': 35.0, '06A-VI': 34.9, '06A-III': 34.1}	137	95.7		21			{}	{}	21	GREEN	21	1
300875	ERR3530894	{'11D': 99.7, '11A': 96.9, '11F': 42.1, '11C': 36.4, '11B': 34.9}	84	99.7		11A/11D			{}	{}	11A/11D	GREEN	11A	1
759540	ERR3530895	{'23F': 99.0, '23A': 64.8, '06A-IV': 48.2, '06B-II': 48.1, '23B': 48.0}	168	99		23F			{}	{}	23F	GREEN	23F	1
311477	ERR3530896	{'23A': 99.7, '23F': 67.4, '23B': 43.9, '19F-II': 38.2, '15B': 37.4}	108	99.7		23A			{}	{}	23A	GREEN	23A	1
717852	ERR3530897	{'23B': 97.7, '23B1': 63.0, '23F': 45.8, '23A': 40.2, '06A-IV': 38.1}	42	97.7		23B			{}	{}	23B	GREEN	NT	0
293063	ERR3530898	{'11D': 100.0, '11A': 97.3, '11F': 43.3, '11C': 36.8, '11B': 35.3}	110	100		11A/11D			{}	{}	11A/11D	GREEN	11A	1
721015	ERR3530899	{'16F': 96.8, '19F-IV': 47.2, '19F-II': 46.3, '19F': 45.2, '28F': 44.7}	182	96.8		16F			{}	{}	16F	GREEN	16F	1
308602	ERR3530900	{'23B1': 100.0, '23B': 56.1, '19A-II': 36.6, '19A-I': 36.3, '19AF': 31.7}	158	100		23B			{}	{}	23B	GREEN	23B1	1
721006	ERR3530901	{'10A': 99.9, '10B': 67.2, '10C': 27.9, '10F': 18.4, '22F': 17.3}	96	99.9		10A			{}	{}	10A	GREEN	10A	1
311489	ERR3530902	{'21': 100.0, '22F': 37.1, '06A-IV': 34.2, '06A-II': 33.8, '06A-VI': 33.7}	149	100		21			{}	{}	21	GREEN	21	1
717990	ERR3530903	{'23A': 97.1, '23F': 65.9, '23B': 43.3, '19F-II': 39.1, '19F-IV': 38.4}	63	97.1		23A			{}	{}	23A	GREEN	23A	1
756654	ERR3530904	{'15C': 94.3, '15B': 94.2, '15A': 63.4, '15F': 49.7, '14': 34.2}	116	94.3		15B/15C			{}	{}	15B/15C	GREEN	15BC	1
311471	ERR3530905	{'23A': 99.7, '23F': 67.5, '23B': 43.7, '19F-II': 38.2, '19F-IV': 37.4}	159	99.7		23A			{}	{}	23A	GREEN	23A	1
308565	ERR3530906	{'11D': 100.0, '11A': 97.2, '11F': 42.8, '11C': 36.5, '11B': 35.0}	144	100		11A/11D			{}	{}	11A/11D	GREEN	11A	1
759537	ERR3530907	{'15B': 94.0, '15C': 94.0, '15A': 62.1, '15F': 48.6, '14': 33.2}	79	94		15B/15C			{}	{}	15B/15C	GREEN	15BC	1
304267	ERR3530908	{'35B': 100.0, '33F': 34.7, '34': 33.7, '35C': 33.5, '35A': 33.2}	136	100		35B/35D			{}	{}	35B/35D	GREEN	35B	1
300869	ERR3530909	{'06C-I': 99.9, '06C': 99.7, '06D': 84.9, '06A-II': 79.7, '06A-VI': 79.7}	172	99.9	6A_6B_6C_6D	6A_6B_6C_6D		[[2]]	{'wciN': ['b', 91.3]}	{'wciN': 'b'}	6C/6D	GREEN	6C	1
720242	ERR3530910	{'31': 99.6, '41A': 58.0, '41F': 49.6, '06A-II': 40.6, '06A-VI': 40.6}	74	99.6		31			{}	{}	31	GREEN	31	1
720249	ERR3530911	{'03': 95.2, '01': 18.0, '36': 17.6, '20': 16.2, '09N': 15.9}	102	95.2		3			{}	{}	3	GREEN	3	1
720252	ERR3530912	{'03': 95.2, '36': 17.5, '01': 17.3, '09N': 16.4, '20': 16.4}	85	95.2		3			{}	{}	3	GREEN	3	1
655411	ERR3530913	{'07C': 99.4, '07B': 73.0, '40': 70.8, '24B': 48.9, '24F': 48.9}	49	99.4		7C			{}	{}	7C	GREEN	7C	1
308588	ERR3530914	{'16F': 96.8, '19F-IV': 45.3, '19F-II': 44.4, '19F': 43.5, '19F-I': 42.9}	161	96.8		16F			{}	{}	16F	GREEN	16F	1
756606	ERR3530915	{'06A-IV': 99.9, '06A': 99.7, '06B-II': 95.1, '06A-V': 93.7, '06A-III': 91.6}	116	99.9	6A_6B_6C_6D	6A_6B_6C_6D		[[1]]	{'wciN': ['a', 100.0]}	{'wciN': 'a'}	6A/6B	GREEN	6A	1
308638	ERR3530916	{'07C': 99.5, '07B': 73.7, '40': 71.5, '24B': 49.3, '24F': 49.3}	150	99.5		7C			{}	{}	7C	GREEN	7C	1
757981	ERR3530917	{'35B': 100.0, '33F': 34.3, '35C': 34.1, '34': 33.9, '35A': 33.7}	147	100		35B/35D			{}	{}	35B/35D	GREEN	35B	1
756599	ERR3530918	{'18C': 99.7, '18B': 99.6, '18F': 75.8, '18A': 63.4, '16F': 39.5}	124	99.7		18C/18B			{}	{}	18C/18B	GREEN	18C	1
308578	ERR3530919	{'01': 7.5, '45': 6.2, '20': 5.9, '22F': 5.6, '25F': 5.6}	704	7.5		Below 20% hit - possible acapsular organism, check species identity and sequence quality.			{}	{}	Below 20% hit - possible acapsular organism, check species identity and sequence quality.	RED	NT	1
720210	ERR3530920	{'03': 95.2, '01': 17.7, '36': 17.2, '20': 16.2, '09L': 15.9}	120	95.2		3			{}	{}	3	GREEN	3	1
717944	ERR3530921	{'15C': 95.9, '15B': 95.8, '15A': 62.8, '15F': 49.0, '23A': 36.0}	79	95.9		15B/15C			{}	{}	15B/15C	GREEN	15BC	1
760308	ERR3530922	{'01': 8.8, '45': 8.1, '22F': 7.4, '35B': 7.2, '20': 6.8}	457	8.8		Below 20% hit - possible acapsular organism, check species identity and sequence quality.			{}	{}	Below 20% hit - possible acapsular organism, check species identity and sequence quality.	RED	NT	1
753443	ERR3530923	{'06A-I': 98.5, '06B': 95.0, '06A-V': 89.8, '06A': 88.3, '06A-III': 86.7}	102	98.5	6A_6B_6C_6D	6A_6B_6C_6D		[[1]]	{'wciN': ['a', 96.61]}	{'wciN': 'a'}	6A/6B	GREEN	6A	1
755701	ERR3530924	{'09A': 99.4, '09V': 99.2, '06B-I': 97.5, '06A-III': 95.9, '06B-II': 91.0}	72	99.4		Mixed serotypes- {'9A/9V', '6A_6B_6C_6D'}	{'6A_6B_6C_6D': 13.25, '9A/9V': 86.75}		{}	{}	Mixed serotypes- {'9A/9V', '6A_6B_6C_6D'}	AMBER	9V	1
720950	ERR3530925	{'19A-II': 99.9, '19A-I': 97.3, '19A': 87.1, '19A-III': 86.9, '19AF': 63.8}	171	99.9	19A_19AF	19A_19AF		[[6]]	{'wzy': [1, 95.25]}	{'wzy': 1}	19A	GREEN	19A	1
720953	ERR3530926	{'10A': 99.9, '10B': 67.3, '10C': 27.9, '10F': 18.2, '22F': 15.8}	156	99.9		10A			{}	{}	10A	GREEN	10A	1
651545	ERR3530927	{'21': 99.5, '22F': 36.1, '06A-IV': 32.9, '06A-II': 32.0, '06A-III': 31.9}	116	99.5		21			{}	{}	21	GREEN	21	1
717985	ERR3530928	{'24F2': 97.2, '24B': 86.1, '24F': 85.0, '24A': 71.6, '07B': 53.4}	65	97.2		24F/24B			{}	{}	24F/24B	GREEN	24	1
717821	ERR3530929	{'35F': 99.3, '47F': 74.6, '34': 27.2, '35B': 27.0, '36': 23.1}	134	99.3		35F			{}	{}	35F	GREEN	35F	1
721012	ERR3530930	{'11D': 100.0, '11A': 97.2, '11F': 42.8, '11C': 36.8, '11B': 35.0}	91	100		11A/11D			{}	{}	11A/11D	GREEN	11A	1
759524	ERR3530931	{'19A': 100.0, '19A-III': 99.8, '19A-I': 86.3, '19A-II': 83.8, '19AF': 57.8}	153	100	19A_19AF	19A_19AF		[[6]]	{'wzy': [1, 100.0]}	{'wzy': 1}	19A	GREEN	19A	1
731068	ERR3530932	{'21': 99.5, '22F': 38.2, '06A-IV': 34.4, '06A-II': 33.7, '06A-VI': 33.6}	162	99.5		21			{}	{}	21	GREEN	21	1
651034	ERR3530933	{'11D': 100.0, '11A': 97.2, '11F': 42.0, '11C': 36.5, '11B': 35.0}	99	100		11A/11D			{}	{}	11A/11D	GREEN	11A	1
717941	ERR3530934	{'35F': 99.3, '47F': 74.6, '34': 27.1, '35B': 26.8, '36': 23.2}	64	99.3		35F			{}	{}	35F	GREEN	35F	1
760594	ERR3530935	{'23F': 99.0, '23A': 64.8, '23B': 48.1, '28A': 47.7, '06B-II': 46.4}	123	99		23F			{}	{}	23F	GREEN	23F	1
717936	ERR3530936	{'35F': 99.3, '47F': 74.6, '34': 26.8, '35B': 26.7, '36': 23.2}	34	99.3		35F			{}	{}	35F	GREEN	35F	1
308626	ERR3530937	{'19A-II': 100.0, '19A-I': 96.8, '19A': 85.2, '19A-III': 85.0, '19AF': 62.2}	204	100	19A_19AF	19A_19AF		[[6]]	{'wzy': [1, 95.25]}	{'wzy': 1}	19A	GREEN	19A	1
720260	ERR3530938	{'38': 99.5, '25F': 84.8, '25A': 83.9, '06A-IV': 21.0, '06A-II': 19.6}	46	99.5	25F_25A_38	25F_25A_38		[[9], [19]]	{'wcyD': ['b', 100.0], 'wcyV': 100.0}	{'wcyD': 'b', 'wcyV': 'detected'}	38	GREEN	38	1
753476	ERR3530939	{'11D': 100.0, '11A': 97.2, '11F': 42.5, '11C': 36.4, '11B': 34.9}	50	100		11A/11D			{}	{}	11A/11D	GREEN	11A	1
756605	ERR3530940	{'18C': 94.0, '18B': 93.9, '18F': 75.8, '18A': 64.0, '16F': 40.3}	98	94		18C/18B			{}	{}	18C/18B	GREEN	18C	1
313923	ERR3530941	{'33F': 100.0, '33A': 97.5, '33F2': 71.7, '35C': 43.2, '42': 42.2}	212	100		33F/33A			{}	{}	33F/33A	GREEN	33F	1
756669	ERR3530942	{'06B-I': 99.7, '06A-III': 97.7, '06B-II': 92.5, '06A': 91.2, '06A-V': 90.6}	117	99.7	6A_6B_6C_6D	6A_6B_6C_6D		[[1]]	{'wciN': ['a', 100.0]}	{'wciN': 'a'}	6A/6B	GREEN	6B	1
720225	ERR3530943	{'19A-II': 100.0, '19A-I': 96.6, '19A': 85.0, '19A-III': 84.8, '19AF': 62.6}	200	100	19A_19AF	19A_19AF		[[6]]	{'wzy': [1, 95.25]}	{'wzy': 1}	19A	GREEN	19A	1
756678	ERR3530944	{'06B-I': 99.6, '06A-III': 97.5, '06B-II': 90.6, '06A': 90.1, '06A-V': 89.2}	99	99.6	6A_6B_6C_6D	6A_6B_6C_6D		[[1]]	{'wciN': ['a', 100.0]}	{'wciN': 'a'}	6A/6B	GREEN	6B	1
300844	ERR3530945	{'21': 99.5, '22F': 36.6, '06A-IV': 32.8, '06A-II': 32.4, '06A-VI': 32.3}	109	99.5		21			{}	{}	21	GREEN	21	1
657389	ERR3530946	{'15A': 99.6, '15F': 74.0, '15C': 62.8, '15B': 62.6, '23F': 32.1}	67	99.6	15F_15A	15F_15A		[[11], [13], [15], [17]]	{'glf': 0, 'rmlB': 0, 'rmlD': 0, 'wcjE': 0}	{'glf': 'not_detected', 'rmlB': 'not_detected', 'rmlD': 'not_detected', 'wcjE': 'not_detected'}	15A	GREEN	15A	1
720943	ERR3530947	{'21': 100.0, '22F': 36.7, '06A-IV': 33.7, '06A-II': 33.0, '06A-VI': 32.9}	50	100		21			{}	{}	21	GREEN	21	1
759538	ERR3530948	{'15C': 94.0, '15B': 93.8, '15A': 62.6, '15F': 48.8, '23A': 33.1}	88	94		15B/15C			{}	{}	15B/15C	GREEN	15BC	1
717823	ERR3530949	{'23B': 99.4, '23B1': 64.7, '23F': 46.4, '23A': 40.2, '06A-IV': 37.6}	145	99.4		23B			{}	{}	23B	GREEN	23B	1
753412	ERR3530950	{'14': 99.8, '09L': 27.6, '19F-II': 26.4, '36': 26.3, '09N': 25.4}	85	99.8		14			{}	{}	14	GREEN	14	1
753424	ERR3530951	{'06B-I': 99.6, '06A-III': 97.7, '06A': 91.1, '06B-II': 91.1, '06A-IV': 89.7}	53	99.6	6A_6B_6C_6D	6A_6B_6C_6D		[[1]]	{'wciN': ['a', 100.0]}	{'wciN': 'a'}	6A/6B	GREEN	6B	1
308587	ERR3530952	{'16F': 96.7, '19F-IV': 44.8, '19F-II': 44.1, '19F': 43.0, '19F-I': 42.4}	125	96.7		16F			{}	{}	16F	GREEN	16F	1
720238	ERR3530953	{'11D': 99.9, '11A': 97.1, '11F': 43.2, '11C': 36.2, '11B': 34.7}	79	99.9		11A/11D			{}	{}	11A/11D	GREEN	11A	1
720233	ERR3530954	{'15C': 95.8, '15B': 95.5, '15A': 61.2, '15F': 47.6, '23A': 34.9}	78	95.8		15B/15C			{}	{}	15B/15C	GREEN	15BC	1
757987	ERR3530955	{'11D': 99.8, '11A': 97.0, '11F': 42.6, '11C': 35.8, '11B': 34.3}	63	99.8		11A/11D			{}	{}	11A/11D	GREEN	11A	1
756608	ERR3530956	{'06B-I': 99.7, '06A-III': 97.6, '06B-II': 90.3, '06A': 89.8, '06A-V': 88.6}	102	99.7	6A_6B_6C_6D	6A_6B_6C_6D		[[1]]	{'wciN': ['a', 100.0]}	{'wciN': 'a'}	6A/6B	GREEN	6B	1
652827	ERR3530957	{'07C': 99.5, '07B': 73.7, '40': 71.5, '24B': 49.2, '24F': 49.0}	63	99.5		7C			{}	{}	7C	GREEN	7C	1
756675	ERR3530958	{'23F': 98.9, '23A': 65.1, '23B': 47.9, '28A': 47.6, '06A-V': 46.8}	106	98.9		23F			{}	{}	23F	GREEN	23F	1
756633	ERR3530959	{'14': 100.0, '09L': 27.7, '36': 27.6, '09N': 25.4, '15B': 25.0}	119	100		14			{}	{}	14	GREEN	14	1
308619	ERR3530960	{'23B1': 99.5, '21': 93.0, '23B': 66.3, '22F': 40.9, '19A-II': 40.1}	61	99.5		23B			{}	{}	23B	GREEN	23B1	1
304280	ERR3530961	{'24F2': 99.7, '24B': 88.8, '24F': 87.5, '24A': 71.6, '07B': 55.3}	125	99.7		24F/24B			{}	{}	24F/24B	GREEN	24	1
717959	ERR3530962	{'35F': 99.3, '47F': 74.6, '35B': 28.4, '34': 27.9, '36': 23.2}	45	99.3		35F			{}	{}	35F	GREEN	35F	1
717943	ERR3530963	{'35F': 99.3, '47F': 74.6, '34': 27.2, '35B': 26.8, '36': 24.3}	83	99.3		35F			{}	{}	35F	GREEN	35F	1
304268	ERR3530964	{'21': 99.5, '22F': 36.2, '06A-IV': 34.5, '06A-II': 33.8, '06A-VI': 33.7}	120	99.5		21			{}	{}	21	GREEN	21	1
753495	ERR3530965	{'19F-II': 99.3, '19F': 95.1, '19F-III': 94.4, '19F-I': 94.0, '19F-IV': 93.2}	130	99.3		19F			{}	{}	19F	GREEN	19F	1
720971	ERR3530966	{'06A-IV': 99.9, '06A': 99.7, '06B-II': 95.1, '06A-V': 93.7, '06A-III': 91.8}	184	99.9	6A_6B_6C_6D	6A_6B_6C_6D		[[1]]	{'wciN': ['a', 100.0]}	{'wciN': 'a'}	6A/6B	GREEN	6A	1
753467	ERR3530967	{'19F-II': 99.6, '19F': 96.1, '19F-I': 94.9, '19F-III': 94.9, '19F-IV': 94.7}	716	99.6		19F			{}	{}	19F	GREEN	19F	1
756610	ERR3530968	{'19F-I': 99.5, '19F': 96.6, '19F-III': 96.6, '19F-II': 93.9, '19F-IV': 89.3}	148	99.5		19F			{}	{}	19F	GREEN	19F	1
720190	ERR3530969	{'06A-IV': 99.8, '06A': 99.6, '06B-II': 95.1, '06A-V': 93.5, '06A-III': 91.5}	159	99.8	6A_6B_6C_6D	6A_6B_6C_6D		[[1]]	{'wciN': ['a', 100.0]}	{'wciN': 'a'}	6A/6B	GREEN	6A	1
753499	ERR3530970	{'06A-IV': 16.3, '06B-II': 15.3, '06A-III': 14.7, '06A-V': 14.7, '06B-I': 14.7}	1	16.3		Below 20% hit - possible acapsular organism, check species identity and sequence quality.			{}	{}	Below 20% hit - possible acapsular organism, check species identity and sequence quality.	RED	NT	1
758006	ERR3530971	{'06B-I': 99.7, '06A-III': 97.6, '06B-II': 90.3, '06A': 89.8, '06A-V': 88.6}	67	99.7	6A_6B_6C_6D	6A_6B_6C_6D		[[1]]	{'wciN': ['a', 100.0]}	{'wciN': 'a'}	6A/6B	GREEN	6B	1
756614	ERR3530972	{'19F-II': 99.5, '19F-IV': 96.0, '19F': 95.8, '19F-III': 94.7, '19F-I': 94.6}	119	99.5		19F			{}	{}	19F	GREEN	19F	1
757972	ERR3530973	{'23A': 99.7, '23F': 67.6, '23B': 45.1, '19F-II': 38.1, '15B': 37.7}	70	99.7		23A			{}	{}	23A	GREEN	23A	1
757977	ERR3530974	{'09A': 99.7, '09V': 99.5, '09N': 42.0, '09L': 41.2, '06A-IV': 32.2}	195	99.7		9A/9V			{}	{}	9A/9V	GREEN	9V	1
660180	ERR3530975	{'23B1': 100.0, '23B': 55.8, '19A-II': 36.6, '19A-I': 36.3, '19AF': 31.8}	238	100		23B			{}	{}	23B	GREEN	23B1	1
717916	ERR3530976	{'24F2': 99.6, '24B': 88.8, '24F': 87.3, '24A': 71.6, '07B': 55.7}	71	99.6		24F/24B			{}	{}	24F/24B	GREEN	24	1
717900	ERR3530977	{'06C-I': 93.2, '06C': 93.0, '06D': 83.2, '06B-I': 78.6, '06A-III': 78.3}	192	93.2	6A_6B_6C_6D	6A_6B_6C_6D		[[2]]	{'wciN': ['b', 91.3]}	{'wciN': 'b'}	6C/6D	GREEN	6C	1
753471	ERR3530978	{'16F': 96.8, '19F-IV': 50.2, '19F-II': 49.3, '19F': 48.2, '19F-I': 47.6}	86	96.8		16F			{}	{}	16F	GREEN	16F	1
308608	ERR3530979	{'31': 99.3, '41A': 57.2, '41F': 48.8, '06A-II': 36.6, '06A-VI': 36.6}	164	99.3		31			{}	{}	31	GREEN	31	1
759546	ERR3530980	{'06A-II': 100.0, '06A-VI': 100.0, '19F-II': 94.2, '06B-II': 92.5, '06A-V': 91.9}	115	100	6A_6B_6C_6D	6A_6B_6C_6D		[[0]]	{'wciN': ['a: 89.84']}	{'wciN': 0}	6A_6B_6C_6D	RED	6A	0
756664	ERR3530981	{'14': 99.7, '09L': 27.5, '36': 26.4, '09N': 25.3, '19F-II': 24.4}	106	99.7		14			{}	{}	14	GREEN	14	1
753493	ERR3530982	{'14': 100.0, '09L': 27.5, '36': 26.9, '15B': 26.5, '15C': 26.4}	76	100		14			{}	{}	14	GREEN	14	1
757979	ERR3530983	{'06B-I': 99.7, '06A-III': 97.6, '06B-II': 90.5, '06A': 89.9, '06A-V': 88.6}	149	99.7	6A_6B_6C_6D	6A_6B_6C_6D		[[1]]	{'wciN': ['a', 100.0]}	{'wciN': 'a'}	6A/6B	GREEN	6B	1
758011	ERR3530984	{'21': 99.8, '22F': 37.7, '06A-IV': 33.6, '06A-II': 33.2, '06A-VI': 33.1}	127	99.8		21			{}	{}	21	GREEN	21	1
717976	ERR3530985	{'35F': 99.2, '47F': 74.5, '35B': 29.2, '34': 28.1, '36': 22.8}	78	99.2		35F			{}	{}	35F	GREEN	35F	1
717894	ERR3530986	{'06C-I': 99.9, '06C': 99.7, '06D': 84.7, '06A-II': 79.8, '06A-VI': 79.8}	124	99.9	6A_6B_6C_6D	6A_6B_6C_6D		[[2]]	{'wciN': ['b', 91.3]}	{'wciN': 'b'}	6C/6D	GREEN	6C	1
651039	ERR3530987	{'23A': 99.7, '23F': 67.7, '23B': 43.7, '19F-II': 38.0, '19F-IV': 37.4}	139	99.7		23A			{}	{}	23A	GREEN	23A	1
757969	ERR3530988	{'15C': 96.1, '15B': 95.9, '15A': 62.2, '15F': 48.7, '23A': 37.1}	130	96.1		15B/15C			{}	{}	15B/15C	GREEN	15BC	1
300858	ERR3530989	{'17F': 99.6, '15B': 97.2, '15C': 96.9, '15A': 74.1, '15F': 66.7}	49	99.6		17F			{}	{}	17F	GREEN	17F	1
760312	ERR3530990	{'23A': 99.7, '23F': 68.3, '23B': 43.8, '15B': 38.4, '15C': 38.4}	113	99.7		23A			{}	{}	23A	GREEN	23A	1
657301	ERR3530991	{'15C': 96.1, '15B': 96.0, '15A': 61.8, '15F': 47.9, '23A': 34.8}	105	96.1		15B/15C			{}	{}	15B/15C	GREEN	15BC	1
720954	ERR3530992	{'10A': 99.9, '10B': 68.4, '10C': 28.5, '10F': 19.1, '22F': 16.2}	153	99.9		10A			{}	{}	10A	GREEN	10A	1
318629	ERR3530993	{'22F': 99.1, '22A': 73.7, '06D': 44.2, '06A': 43.7, '06B': 43.6}	190	99.1		22F			{}	{}	22F	GREEN	22F	1
717939	ERR3530994	{'24F2': 99.9, '24B': 89.1, '24F': 87.6, '24A': 67.8, '07C': 53.9}	81	99.9		24F/24B			{}	{}	24F/24B	GREEN	24	1
660126	ERR3530995	{'15C': 90.7, '15B': 90.6, '15A': 63.7, '15F': 49.2, '14': 31.2}	154	90.7		15B/15C			{}	{}	15B/15C	GREEN	15BC	1
759545	ERR3530996	{'06A-IV': 99.9, '06A': 99.7, '06B-II': 95.2, '06A-V': 93.6, '06A-III': 91.8}	126	99.9	6A_6B_6C_6D	6A_6B_6C_6D		[[1]]	{'wciN': ['a', 100.0]}	{'wciN': 'a'}	6A/6B	GREEN	6A	1
759528	ERR3530997	{'14': 99.6, '09L': 27.1, '36': 26.0, '09N': 25.0, '19F-II': 24.5}	136	99.6		14			{}	{}	14	GREEN	14	1
760597	ERR3530998	{'06A': 100.0, '06A-IV': 99.9, '06B-II': 95.4, '06A-V': 93.9, '06A-III': 92.0}	111	100	6A_6B_6C_6D	6A_6B_6C_6D		[[1]]	{'wciN': ['a', 100.0]}	{'wciN': 'a'}	6A/6B	GREEN	6A	1
757966	ERR3530999	{'23F': 99.0, '23A': 64.8, '23B': 48.0, '28A': 47.6, '06B-II': 46.4}	71	99		23F			{}	{}	23F	GREEN	23F	1
720994	ERR3531000	{'11D': 100.0, '11A': 97.2, '11F': 42.9, '11C': 36.3, '11B': 35.0}	76	100		11A/11D			{}	{}	11A/11D	GREEN	11A	1
758026	ERR3531001	{'06B-I': 99.7, '06A-III': 97.6, '06B-II': 90.3, '06A': 89.8, '06A-V': 88.6}	118	99.7	6A_6B_6C_6D	6A_6B_6C_6D		[[1]]	{'wciN': ['a', 100.0]}	{'wciN': 'a'}	6A/6B	GREEN	6B	1
757980	ERR3531002	{'06B-I': 99.7, '06A-III': 97.6, '06B-II': 91.4, '06A': 91.0, '06A-V': 89.5}	113	99.7	6A_6B_6C_6D	6A_6B_6C_6D		[[1]]	{'wciN': ['a', 100.0]}	{'wciN': 'a'}	6A/6B	GREEN	6B	1
753472	ERR3531003	{'06B-I': 99.7, '06A-III': 97.5, '06B-II': 90.1, '06A': 89.8, '06A-V': 88.4}	80	99.7	6A_6B_6C_6D	6A_6B_6C_6D		[[1]]	{'wciN': ['a', 100.0]}	{'wciN': 'a'}	6A/6B	GREEN	6B	1
717946	ERR3531004	{'15C': 94.2, '15B': 94.0, '15A': 62.6, '15F': 49.9, '23A': 34.4}	76	94.2		15B/15C			{}	{}	15B/15C	GREEN	15BC	1
759549	ERR3531005	{'06C-I': 100.0, '06C': 99.8, '06D': 84.8, '06A-II': 79.8, '06A-VI': 79.8}	156	100	6A_6B_6C_6D	6A_6B_6C_6D		[[2]]	{'wciN': ['b', 91.3]}	{'wciN': 'b'}	6C/6D	GREEN	6C	1
720187	ERR3531006	{'19A': 100.0, '19A-III': 99.8, '19A-I': 86.2, '19A-II': 83.7, '19AF': 57.2}	80	100	19A_19AF	19A_19AF		[[6]]	{'wzy': [1, 100.0]}	{'wzy': 1}	19A	GREEN	19A	1
308631	ERR3531007	{'15C': 93.9, '15B': 93.8, '15A': 63.1, '15F': 49.8, '23A': 33.7}	179	93.9		15B/15C			{}	{}	15B/15C	GREEN	15BC	1
753483	ERR3531008	{'37': 98.8, '33F': 77.3, '33A': 76.0, '33F2': 70.8, '35B': 32.8}	63	98.8		37			{}	{}	37	GREEN	37	1
720222	ERR3531009	{'22F': 99.1, '22A': 73.5, '06A': 42.7, '06A-II': 42.3, '06B-II': 42.3}	81	99.1		22F			{}	{}	22F	GREEN	22F	1
304261	ERR3531010	{'15C': 96.2, '15B': 96.0, '15A': 61.9, '15F': 48.2, '23A': 35.2}	103	96.2		15B/15C			{}	{}	15B/15C	GREEN	15BC	1
717840	ERR3531011	{'16F': 96.8, '19F-IV': 44.9, '19F-II': 44.1, '19F': 43.1, '19F-I': 42.5}	43	96.8		16F			{}	{}	16F	GREEN	16F	1
753415	ERR3531012	{'04': 99.5, '45': 38.4, '06B-I': 24.4, '06C': 23.6, '12F': 23.6}	104	99.5		4			{}	{}	4	GREEN	4	1
720949	ERR3531013	{'11D': 100.0, '11A': 97.4, '11F': 43.3, '11C': 36.5, '11B': 35.1}	93	100		11A/11D			{}	{}	11A/11D	GREEN	11A	1
757946	ERR3531014	{'06C-I': 99.9, '06C': 99.7, '06D': 86.7, '06A-II': 80.0, '06A-VI': 80.0}	123	99.9	6A_6B_6C_6D	6A_6B_6C_6D		[[2]]	{'wciN': ['b', 91.3]}	{'wciN': 'b'}	6C/6D	GREEN	6C	1
720985	ERR3531015	{'23B': 99.4, '23B1': 65.7, '23F': 47.6, '23A': 41.1, '06B-II': 38.9}	265	99.4		23B			{}	{}	23B	GREEN	23B	1
304283	ERR3531016	{'16F': 96.9, '19F-IV': 45.5, '19F-II': 44.5, '19F': 43.5, '19F-I': 42.9}	111	96.9		16F			{}	{}	16F	GREEN	16F	1
756622	ERR3531017	{'06B-I': 99.6, '06A-III': 97.5, '06B-II': 90.1, '06A': 89.8, '06A-V': 88.2}	109	99.6	6A_6B_6C_6D	6A_6B_6C_6D		[[1]]	{'wciN': ['a', 100.0]}	{'wciN': 'a'}	6A/6B	GREEN	6B	1
720995	ERR3531018	{'17F': 99.6, '06A-IV': 47.4, '06B-I': 47.3, '06A-III': 47.2, '06A-II': 46.9}	167	99.6		17F			{}	{}	17F	GREEN	17F	1
300860	ERR3531019	{'15B': 99.8, '15C': 99.7, '15A': 62.8, '15F': 48.4, '23A': 33.0}	99	99.8		15B/15C			{}	{}	15B/15C	GREEN	15BC	1
308586	ERR3531020	{'23B1': 100.0, '23B': 56.4, '19A-I': 36.5, '19A-II': 36.5, '19AF': 31.9}	214	100		23B			{}	{}	23B	GREEN	23B1	1
717952	ERR3531021	{'11D': 99.7, '11A': 96.9, '11F': 42.1, '11C': 36.1, '11B': 34.6}	101	99.7		11A/11D			{}	{}	11A/11D	GREEN	11A	1
753445	ERR3531022	{'14': 99.9, '09L': 27.4, '36': 26.7, '19F-II': 25.7, '09N': 25.3}	52	99.9		14			{}	{}	14	GREEN	14	1
717932	ERR3531023	{'24F2': 99.6, '24B': 88.4, '24F': 86.9, '24A': 71.2, '07B': 55.1}	95	99.6		24F/24B			{}	{}	24F/24B	GREEN	24	1
308620	ERR3531024	{'22F': 99.1, '22A': 73.7, '06A-IV': 43.4, '06A': 43.1, '06A-II': 42.6}	206	99.1		22F			{}	{}	22F	GREEN	22F	1
717951	ERR3531025	{'08': 99.0, '06A-II': 25.1, '06A-VI': 25.0, '02': 24.7, '06B-II': 24.5}	89	99		8			{}	{}	8	GREEN	8	1
753462	ERR3531026	{'06A-II': 100.0, '06A-VI': 100.0, '06B-II': 92.1, '06A-V': 91.2, '06A-III': 90.1}	66	100	6A_6B_6C_6D	6A_6B_6C_6D		[[0]]	{'wciN': ['a: 89.84']}	{'wciN': 0}	6A_6B_6C_6D	RED	6A	0
720212	ERR3531027	{'33F2': 100.0, '33F': 75.5, '33A': 71.0, '34': 42.4, '35B': 33.4}	92	100		33F/33A			{}	{}	33F/33A	GREEN	33F	1
759514	ERR3531028	{'23F': 99.2, '06B-I': 69.0, '06A-III': 68.3, '23A': 66.7, '06B-II': 66.1}	192	99.2		23F			{}	{}	23F	GREEN	23F	1
753413	ERR3531029	{'06B-I': 99.7, '06A-III': 97.7, '06B-II': 91.4, '06A': 91.2, '06A-V': 89.6}	135	99.7	6A_6B_6C_6D	6A_6B_6C_6D		[[1]]	{'wciN': ['a', 100.0]}	{'wciN': 'a'}	6A/6B	GREEN	6B	1
720182	ERR3531030	{'23A': 99.1, '23F': 68.9, '16F': 47.0, '23B': 45.7, '19F-II': 42.3}	104	99.1		23A			{}	{}	23A	GREEN	23A	1
720271	ERR3531031	{'38': 99.5, '25F': 84.7, '25A': 83.7, '36': 16.2, '01': 12.9}	102	99.5	25F_25A_38	25F_25A_38		[[9], [19]]	{'wcyD': ['b', 100.0], 'wcyV': 100.0}	{'wcyD': 'b', 'wcyV': 'detected'}	38	GREEN	38	1
720952	ERR3531032	{'15C': 94.0, '15B': 93.9, '15A': 63.2, '15F': 49.8, '23A': 33.3}	96	94		15B/15C			{}	{}	15B/15C	GREEN	15BC	1
757963	ERR3531033	{'06B-I': 99.6, '06A-III': 97.5, '06B-II': 90.2, '06A': 89.7, '06A-V': 88.3}	86	99.6	6A_6B_6C_6D	6A_6B_6C_6D		[[1]]	{'wciN': ['a', 100.0]}	{'wciN': 'a'}	6A/6B	GREEN	6B	1
300857	ERR3531034	{'10A': 93.9, '10B': 64.9, '10C': 29.2, '10F': 19.6, '22F': 17.0}	89	93.9		10A			{}	{}	10A	GREEN	10A	1
717828	ERR3531035	{'35B': 100.0, '34': 34.0, '33F': 33.9, '35C': 33.7, '35A': 33.3}	147	100		35B/35D			{}	{}	35B/35D	GREEN	35B	1
720999	ERR3531036	{'35B': 100.0, '33F': 33.7, '34': 33.5, '35C': 33.5, '35A': 33.1}	16	100		35B/35D			{}	{}	35B/35D	GREEN	35B	1
753481	ERR3531037	{'22F': 99.1, '22A': 73.5, '06A': 42.9, '06B': 42.2, '06A-II': 42.0}	68	99.1		22F			{}	{}	22F	GREEN	22F	1
720251	ERR3531038	{'23B': 99.5, '23B1': 65.6, '23F': 46.9, '23A': 41.1, '06A-IV': 39.8}	291	99.5		23B			{}	{}	23B	GREEN	23B	1
717822	ERR3531039	{'16F': 96.7, '19F-IV': 45.7, '19F-II': 44.8, '19F': 43.5, '19F-I': 43.2}	133	96.7		16F			{}	{}	16F	GREEN	16F	1
308623	ERR3531040	{'09N': 100.0, '09L': 89.9, '09A': 34.8, '09V': 34.7, '36': 33.0}	144	100		9N/9L			{}	{}	9N/9L	GREEN	9N	1
720961	ERR3531041	{'15C': 95.9, '15B': 95.8, '15A': 61.9, '15F': 49.8, '23A': 37.2}	123	95.9		15B/15C			{}	{}	15B/15C	GREEN	15BC	1
758009	ERR3531042	{'14': 92.8, '36': 29.6, '09L': 26.3, '19F-II': 25.9, '09N': 25.1}	85	92.8		14			{}	{}	14	GREEN	14	1
756642	ERR3531043	{'15C': 94.0, '15B': 93.9, '15A': 62.5, '15F': 49.2, '14': 33.3}	123	94		15B/15C			{}	{}	15B/15C	GREEN	15BC	1
753491	ERR3531044	{'06B-I': 99.6, '06A-III': 97.5, '06B-II': 90.3, '06A': 89.8, '06A-V': 88.5}	110	99.6	6A_6B_6C_6D	6A_6B_6C_6D		[[1]]	{'wciN': ['a', 100.0]}	{'wciN': 'a'}	6A/6B	GREEN	6B	1
308559	ERR3531045	{'35F': 99.3, '47F': 74.6, '34': 27.2, '35B': 27.2, '36': 23.8}	225	99.3		35F			{}	{}	35F	GREEN	35F	1
753468	ERR3531046	{'23F': 97.6, '23A': 67.7, '28A': 50.5, '06A-V': 50.2, '23B': 50.0}	785	97.6		23F			{}	{}	23F	GREEN	23F	1
311478	ERR3531047	{'15A': 99.8, '15F': 74.2, '15B': 62.2, '15C': 62.2, '23F': 31.8}	116	99.8	15F_15A	15F_15A		[[11], [13], [15], [17]]	{'glf': 0, 'rmlB': 0, 'rmlD': 0, 'wcjE': 0}	{'glf': 'not_detected', 'rmlB': 'not_detected', 'rmlD': 'not_detected', 'wcjE': 'not_detected'}	15A	GREEN	15A	1
757937	ERR3531048	{'06B-I': 99.7, '06A-III': 97.5, '06A': 91.7, '06B-II': 90.9, '06A-IV': 90.4}	97	99.7	6A_6B_6C_6D	6A_6B_6C_6D		[[1]]	{'wciN': ['a', 100.0]}	{'wciN': 'a'}	6A/6B	GREEN	6B	1
308591	ERR3531049	{'03': 95.2, '01': 18.5, '36': 18.2, '09L': 16.9, '09N': 16.9}	256	95.2		3			{}	{}	3	GREEN	3	1
289698	ERR3531050	{'23A': 99.7, '23F': 67.4, '23B': 44.3, '19F-II': 38.2, '19F-IV': 37.5}	215	99.7		23A			{}	{}	23A	GREEN	23A	1
758010	ERR3531051	{'38': 99.5, '25F': 84.7, '25A': 83.7, '36': 13.1, '06A-IV': 9.5}	58	99.5	25F_25A_38	25F_25A_38		[[9], [19]]	{'wcyD': ['b', 100.0], 'wcyV': 100.0}	{'wcyD': 'b', 'wcyV': 'detected'}	38	GREEN	38	1
756640	ERR3531052	{'14': 99.6, '09L': 27.4, '36': 26.0, '09N': 25.7, '15B': 24.0}	121	99.6		14			{}	{}	14	GREEN	14	1
304293	ERR3531053	{'03': 94.3, '36': 17.8, '01': 17.1, '09L': 16.7, '20': 16.5}	151	94.3		3			{}	{}	3	GREEN	3	1
753473	ERR3531054	{'19A-II': 100.0, '19A-I': 96.8, '19A': 85.9, '19A-III': 85.7, '19AF': 62.5}	90	100	19A_19AF	19A_19AF		[[6]]	{'wzy': [1, 95.25]}	{'wzy': 1}	19A	GREEN	19A	1
753425	ERR3531055	{'06A': 100.0, '06A-IV': 99.6, '06B-II': 95.4, '06A-V': 93.8, '06A-III': 91.8}	83	100	6A_6B_6C_6D	6A_6B_6C_6D		[[1]]	{'wciN': ['a', 100.0]}	{'wciN': 'a'}	6A/6B	GREEN	6A	1
756686	ERR3531056	{'06B-I': 99.6, '06A-III': 97.4, '06B-II': 90.8, '06A': 90.7, '06A-V': 89.1}	113	99.6	6A_6B_6C_6D	6A_6B_6C_6D		[[1]]	{'wciN': ['a', 100.0]}	{'wciN': 'a'}	6A/6B	GREEN	6B	1
757990	ERR3531057	{'06A': 100.0, '06A-IV': 99.6, '06B-II': 95.6, '06A-V': 93.8, '06A-III': 92.0}	141	100	6A_6B_6C_6D	6A_6B_6C_6D		[[1]]	{'wciN': ['a', 100.0]}	{'wciN': 'a'}	6A/6B	GREEN	6A	1
756644	ERR3531058	{'19F-II': 99.3, '19F': 95.1, '19F-III': 94.1, '19F-I': 94.0, '19F-IV': 93.1}	123	99.3		19F			{}	{}	19F	GREEN	19F	1
757952	ERR3531059	{'23A': 99.5, '23F': 68.1, '23B': 44.3, '19F-II': 38.2, '19F-IV': 37.7}	93	99.5		23A			{}	{}	23A	GREEN	23A	1
759512	ERR3531060	{'19F-II': 99.6, '19F': 95.7, '19F-III': 94.7, '19F-I': 94.3, '19F-IV': 93.4}	198	99.6		19F			{}	{}	19F	GREEN	19F	1
753484	ERR3531061	{'06B-I': 99.7, '06A-III': 97.6, '06B-II': 90.9, '06A': 90.0, '06A-V': 89.8}	143	99.7	6A_6B_6C_6D	6A_6B_6C_6D		[[1]]	{'wciN': ['a', 100.0]}	{'wciN': 'a'}	6A/6B	GREEN	6B	1
757991	ERR3531062	{'19F-III': 98.4, '19F': 98.1, '19F-I': 98.1, '19F-II': 93.9, '19F-IV': 89.5}	194	98.4		19F			{}	{}	19F	GREEN	19F	1
311487	ERR3531063	{'23A': 99.7, '23F': 67.3, '23B': 44.0, '19F-II': 38.8, '15B': 37.6}	148	99.7		23A			{}	{}	23A	GREEN	23A	1
757993	ERR3531064	{'14': 92.4, '36': 29.8, '09L': 26.4, '09N': 25.6, '15B': 24.7}	144	92.4		14			{}	{}	14	GREEN	14	1
753466	ERR3531065	{'06A': 100.0, '06A-IV': 99.6, '06B-II': 96.1, '06A-V': 95.3, '06A-III': 93.6}	986	100	6A_6B_6C_6D	6A_6B_6C_6D		[[1]]	{'wciN': ['a', 100.0]}	{'wciN': 'a'}	6A/6B	GREEN	6A	1
753488	ERR3531066	{'23F': 99.0, '23A': 66.2, '06A-IV': 49.6, '28A': 49.1, '06A-V': 48.4}	95	99		23F			{}	{}	23F	GREEN	23F	1
717987	ERR3531067	{'23A': 99.3, '23F': 67.6, '23B': 44.6, '19F-II': 38.4, '15B': 37.8}	74	99.3		23A			{}	{}	23A	GREEN	23A	1
651038	ERR3531068	{'23A': 99.7, '23F': 67.8, '23B': 44.2, '19F-II': 38.7, '19F': 38.1}	167	99.7		23A			{}	{}	23A	GREEN	23A	1
304279	ERR3531069	{'37': 98.8, '33F': 77.2, '33A': 75.9, '33F2': 70.8, '35B': 32.5}	134	98.8		37			{}	{}	37	GREEN	37	1
642769	ERR3531070	{'31': 99.3, '41A': 57.1, '41F': 49.0, '06A-II': 37.7, '06A-VI': 37.7}	32	99.3		31			{}	{}	31	GREEN	31	1
720189	ERR3531071	{'19F': 97.4, '19F-I': 96.7, '19F-III': 95.9, '19F-II': 95.5, '19F-IV': 91.1}	130	97.4		19F			{}	{}	19F	GREEN	19F	1
720224	ERR3531072	{'19A-II': 100.0, '19A-I': 96.8, '19A': 85.1, '19A-III': 84.9, '19AF': 62.7}	259	100	19A_19AF	19A_19AF		[[6]]	{'wzy': [1, 95.25]}	{'wzy': 1}	19A	GREEN	19A	1
304276	ERR3531073	{'15A': 99.9, '15F': 74.7, '15C': 62.4, '15B': 62.2, '23F': 31.7}	145	99.9	15F_15A	15F_15A		[[11], [13], [15], [17]]	{'glf': 0, 'rmlB': 0, 'rmlD': 0, 'wcjE': 0}	{'glf': 'not_detected', 'rmlB': 'not_detected', 'rmlD': 'not_detected', 'wcjE': 'not_detected'}	15A	GREEN	15A	1
753486	ERR3531074	{'06A-IV': 99.9, '06A': 99.7, '06B-II': 95.1, '06A-V': 93.6, '06A-III': 91.4}	105	99.9	6A_6B_6C_6D	6A_6B_6C_6D		[[1]]	{'wciN': ['a', 100.0]}	{'wciN': 'a'}	6A/6B	GREEN	6A	1
308607	ERR3531075	{'31': 99.3, '41A': 57.2, '41F': 49.1, '22F': 36.7, '06A-II': 36.4}	120	99.3		31			{}	{}	31	GREEN	31	1
717972	ERR3531076	{'23B': 99.5, '23B1': 64.7, '23F': 47.5, '06A-IV': 40.4, '23A': 40.0}	130	99.5		23B			{}	{}	23B	GREEN	23B	1
753434	ERR3531077	{'10A': 99.7, '10B': 67.2, '10C': 28.1, '10F': 18.4, '22F': 15.6}	90	99.7		10A			{}	{}	10A	GREEN	10A	1
756666	ERR3531078	{'06C-I': 100.0, '06C': 99.8, '06D': 84.6, '06A-II': 79.6, '06A-VI': 79.6}	122	100	6A_6B_6C_6D	6A_6B_6C_6D		[[2]]	{'wciN': ['b', 91.3]}	{'wciN': 'b'}	6C/6D	GREEN	6C	1
308581	ERR3531079	{'15C': 94.0, '15B': 93.9, '15A': 62.4, '15F': 49.5, '14': 34.4}	179	94		15B/15C			{}	{}	15B/15C	GREEN	15BC	1
756628	ERR3531080	{'33F2': 99.8, '33F': 75.2, '33A': 70.8, '34': 42.4, '35B': 33.2}	168	99.8		33F/33A			{}	{}	33F/33A	GREEN	33F	1
757953	ERR3531081	{'14': 92.5, '36': 29.1, '09L': 26.4, '19F-II': 25.8, '09N': 25.5}	62	92.5		14			{}	{}	14	GREEN	14	1
717906	ERR3531082	{'11D': 100.0, '11A': 97.2, '11F': 42.6, '11C': 36.5, '11B': 34.6}	73	100		11A/11D			{}	{}	11A/11D	GREEN	11A	1
308614	ERR3531083	{'22F': 99.5, '35B': 82.3, '22A': 74.3, '06A-IV': 46.3, '06A-III': 45.4}	164	99.5		22F			{}	{}	22F	GREEN	22F	1
756632	ERR3531084	{'22F': 99.1, '22A': 73.6, '06B-I': 43.6, '06A': 43.5, '06A-III': 43.4}	112	99.1		22F			{}	{}	22F	GREEN	22F	1
753465	ERR3531085	{'14': 100.0, '09L': 29.1, '36': 28.9, '15B': 27.8, '15C': 27.3}	574	100		14			{}	{}	14	GREEN	14	1
720213	ERR3531086	{'23B': 99.2, '23B1': 64.4, '23F': 46.3, '23A': 40.1, '06A-IV': 37.8}	97	99.2		23B			{}	{}	23B	GREEN	23B	1
759535	ERR3531087	{'22F': 99.1, '22A': 73.6, '06A': 44.2, '06A-II': 43.9, '06A-VI': 43.8}	162	99.1		22F			{}	{}	22F	GREEN	22F	1
304300	ERR3531088	{'23B1': 99.5, '23B': 55.4, '19A-II': 36.3, '19A-I': 36.0, '19AF': 32.0}	135	99.5		23B			{}	{}	23B	GREEN	23B1	1
757965	ERR3531089	{'23F': 99.2, '23A': 66.4, '06A-IV': 49.7, '06B-II': 49.7, '06A-III': 49.5}	91	99.2		23F			{}	{}	23F	GREEN	23F	1
753494	ERR3531090	{'06B-I': 99.7, '06A-III': 97.6, '06B-II': 90.6, '06A': 90.0, '06A-V': 88.5}	84	99.7	6A_6B_6C_6D	6A_6B_6C_6D		[[1]]	{'wciN': ['a', 100.0]}	{'wciN': 'a'}	6A/6B	GREEN	6B	1
717971	ERR3531091	{'23B': 99.5, '23B1': 64.7, '23F': 45.8, '23A': 40.1, '06A-IV': 37.5}	86	99.5		23B			{}	{}	23B	GREEN	23B	1
717882	ERR3531092	{'24F2': 99.0, '24B': 88.1, '24F': 86.7, '24A': 67.5, '07C': 53.6}	26	99		24F/24B			{}	{}	24F/24B	GREEN	24	1
720977	ERR3531093	{'19A-II': 100.0, '19A-I': 97.0, '19A': 85.7, '19A-III': 85.5, '19AF': 63.3}	161	100	19A_19AF	19A_19AF		[[6]]	{'wzy': [1, 95.25]}	{'wzy': 1}	19A	GREEN	19A	1
756598	ERR3531094	{'06B-I': 99.7, '06A-III': 97.8, '06B-II': 90.7, '06A': 90.1, '06A-IV': 89.7}	158	99.7	6A_6B_6C_6D	6A_6B_6C_6D		[[1]]	{'wciN': ['a', 100.0]}	{'wciN': 'a'}	6A/6B	GREEN	6B	1
756597	ERR3531095	{'19F-II': 99.5, '19F': 95.5, '19F-I': 94.7, '19F-III': 94.5, '19F-IV': 93.2}	206	99.5		19F			{}	{}	19F	GREEN	19F	1
759529	ERR3531096	{'14': 92.5, '36': 29.3, '09L': 26.3, '09N': 25.0, '15B': 24.5}	105	92.5		14			{}	{}	14	GREEN	14	1
717956	ERR3531097	{'06C-I': 99.9, '06C': 99.7, '06D': 85.2, '06A-II': 80.2, '06A-VI': 80.2}	169	99.9	6A_6B_6C_6D	6A_6B_6C_6D		[[2]]	{'wciN': ['b', 91.3]}	{'wciN': 'b'}	6C/6D	GREEN	6C	1
721732	ERR3531098	{'19A': 99.4, '19A-III': 99.2, '19A-I': 86.1, '19A-II': 83.9, '19AF': 57.5}	27	99.4	19A_19AF	19A_19AF		[[6]]	{'wzy': [1, 100.0]}	{'wzy': 1}	19A	GREEN	19A	1
308630	ERR3531099	{'22F': 99.0, '22A': 74.2, '06A': 43.7, '06B-II': 42.9, '06B': 42.8}	294	99		22F			{}	{}	22F	GREEN	22F	1
304296	ERR3531100	{'15C': 94.0, '15B': 93.8, '15A': 62.6, '15F': 48.8, '14': 33.6}	116	94		15B/15C			{}	{}	15B/15C	GREEN	15BC	1
304258	ERR3531101	{'11D': 100.0, '11A': 97.2, '11F': 42.5, '11C': 36.0, '11B': 34.5}	94	100		11A/11D			{}	{}	11A/11D	GREEN	11A	1
753469	ERR3531102	{'19A-I': 99.7, '19A-II': 97.5, '19A': 89.2, '19A-III': 89.2, '19AF': 64.6}	371	99.7	19A_19AF	19A_19AF		[[6]]	{'wzy': [1, 95.25]}	{'wzy': 1}	19A	GREEN	19A	1
717866	ERR3531103	{'16F': 96.9, '19F-IV': 45.0, '19F-II': 44.4, '19F': 43.4, '19F-I': 42.8}	47	96.9		16F			{}	{}	16F	GREEN	16F	1
308637	ERR3531104	{'07C': 99.5, '07B': 73.5, '40': 71.5, '24B': 49.2, '24F': 48.7}	126	99.5		7C			{}	{}	7C	GREEN	7C	1
289701	ERR3531105	{'33F2': 100.0, '33F': 75.5, '33A': 71.0, '34': 42.2, '35B': 33.2}	253	100		33F/33A			{}	{}	33F/33A	GREEN	33F	1
308629	ERR3531106	{'24F2': 99.6, '24B': 88.5, '24F': 87.2, '24A': 67.3, '07C': 54.3}	141	99.6		24F/24B			{}	{}	24F/24B	GREEN	24	1
717920	ERR3531107	{'21': 99.5, '22F': 36.3, '06A-IV': 33.2, '06A-II': 32.6, '06A-VI': 32.5}	125	99.5		21			{}	{}	21	GREEN	21	1
720209	ERR3531108	{'06A-II': 100.0, '06A-VI': 100.0, '06B-II': 91.8, '06A-V': 91.2, '06A-III': 90.2}	119	100	6A_6B_6C_6D	6A_6B_6C_6D		[[0]]	{'wciN': ['a: 89.84']}	{'wciN': 0}	6A_6B_6C_6D	RED	6A	0
753431	ERR3531109	{'14': 92.7, '19F-II': 32.6, '19F': 31.4, '19F-I': 31.3, '19F-IV': 30.6}	56	92.7		14			{}	{}	14	GREEN	14	1
757971	ERR3531110	{'19F-II': 99.6, '19F': 95.7, '19F-III': 94.7, '19F-I': 94.4, '19F-IV': 93.8}	143	99.6		19F			{}	{}	19F	GREEN	19F	1
757992	ERR3531111	{'06A': 100.0, '06A-IV': 99.6, '06B-II': 95.8, '06A-V': 94.5, '06A-III': 92.0}	93	100	6A_6B_6C_6D	6A_6B_6C_6D		[[1]]	{'wciN': ['a', 100.0]}	{'wciN': 'a'}	6A/6B	GREEN	6A	1
651723	ERR3531112	{'31': 99.6, '41A': 57.8, '41F': 50.6, '22F': 38.4, '06A-II': 37.0}	254	99.6		31			{}	{}	31	GREEN	31	1
720214	ERR3531113	{'19A-I': 99.4, '19A-II': 98.3, '19A': 90.5, '19A-III': 90.3, '19AF': 63.7}	216	99.4	19A_19AF	19A_19AF		[[6]]	{'wzy': [1, 95.25]}	{'wzy': 1}	19A	GREEN	19A	1
756648	ERR3531114	{'06B-I': 99.7, '06A-III': 97.6, '06B-II': 91.0, '06A': 90.5, '06A-V': 89.1}	103	99.7	6A_6B_6C_6D	6A_6B_6C_6D		[[1]]	{'wciN': ['a', 100.0]}	{'wciN': 'a'}	6A/6B	GREEN	6B	1
300852	ERR3531115	{'23A': 99.7, '23F': 67.3, '23B': 43.6, '19F-II': 38.1, '15B': 37.4}	56	99.7		23A			{}	{}	23A	GREEN	23A	1
651037	ERR3531116	{'23A': 100.0, '23F': 68.0, '23B': 44.1, '15B': 39.6, '15C': 39.6}	159	100		23A			{}	{}	23A	GREEN	23A	1
753420	ERR3531117	{'11D': 100.0, '11A': 97.2, '11F': 43.2, '11C': 36.8, '11B': 35.4}	63	100		11A/11D			{}	{}	11A/11D	GREEN	11A	1
753455	ERR3531118	{'19F-I': 99.9, '19F': 97.5, '19F-III': 97.3, '19F-II': 95.3, '19F-IV': 90.7}	112	99.9		19F			{}	{}	19F	GREEN	19F	1
756661	ERR3531119	{'06E': 100.0, '06B-III': 99.6, '06B-I': 47.8, '06A-IV': 47.4, '06A-III': 47.2}	140	100	6A_6B_6C_6D	6A_6B_6C_6D		[[3]]	{'wciN': ['g', 100.0]}	{'wciN': 'g'}	Serogroup_6_(6E)	GREEN	6EB	1
308636	ERR3531120	{'33F2': 100.0, '33F': 75.4, '33A': 71.3, '34': 42.3, '35B': 33.3}	206	100		33F/33A			{}	{}	33F/33A	GREEN	33F	1
651031	ERR3531121	{'11D': 100.0, '11A': 97.3, '11F': 43.6, '11C': 36.3, '11B': 34.7}	118	100		11A/11D			{}	{}	11A/11D	GREEN	11A	1
721017	ERR3531122	{'11D': 100.0, '11A': 97.2, '11F': 42.7, '11C': 36.7, '11B': 35.5}	129	100		11A/11D			{}	{}	11A/11D	GREEN	11A	1
753482	ERR3531123	{'19F-II': 99.6, '19F': 96.3, '19F-III': 95.3, '19F-I': 94.7, '19F-IV': 93.8}	425	99.6		19F			{}	{}	19F	GREEN	19F	1
667371	ERR3531124	{'16F': 95.5, '18A': 41.3, '28F': 41.2, '18F': 41.1, '19F-IV': 39.8}	134	95.5		16F			{}	{}	16F	GREEN	16F	1
753457	ERR3531125	{'21': 99.8, '22F': 36.2, '06A-IV': 34.2, '06A-II': 33.4, '06A-III': 33.3}	44	99.8		21			{}	{}	21	GREEN	21	1
304298	ERR3531126	{'09N': 100.0, '09L': 90.1, '10A': 88.5, '10B': 60.5, '09A': 37.0}	116	100		9N/9L			{}	{}	9N/9L	GREEN	9N	1

## Sheet: assembly
sampleid	ENA_accession	top_hits	max_mm	max_percent	folder	stage1_result	mix_mm	stage2_varids	stage2_hits	stage2_result	predicted_serotype	rag_status	PneumoCaT_serotype	SCORE
300867	ERR3530250	{'15C': 95.6, '15B': 95.5, '15A': 61.2, '15F': 47.6, '23A': 34.5}	1	95.6		15B/15C			{}	{}	15B/15C	GREEN	15BC	1
651721	ERR3530251	{'33F2': 100.0, '33F': 74.7, '33A': 70.2, '34': 41.7, '35B': 32.5}	1	100		33F/33A			{}	{}	33F/33A	GREEN	33F	1
759550	ERR3530252	{'01': 6.4, '25F': 5.6, '45': 5.6, '25A': 5.4, '20': 5.0}	2	6.4		Below 20% hit - possible acapsular organism, check species identity and sequence quality.			{}	{}	Below 20% hit - possible acapsular organism, check species identity and sequence quality.	RED	NT	1
760318	ERR3530253	{'35F': 99.1, '47F': 74.5, '34': 26.6, '35B': 26.2, '29': 22.5}	1	99.1		35F			{}	{}	35F	GREEN	35F	1
717890	ERR3530254	{'35B': 99.2, '33F': 33.7, '35C': 33.5, '34': 33.3, '35A': 33.1}	1	99.2		35B/35D			{}	{}	35B/35D	GREEN	35B	1
753487	ERR3530255	{'14': 91.1, '36': 28.4, '09L': 25.6, '09N': 24.3, '15B': 24.1}	1	91.1		14			{}	{}	14	GREEN	14	1
304287	ERR3530256	{'25F': 7.2, '25A': 7.0, '45': 6.0, '01': 5.3, '38': 4.9}	3	7.2		Below 20% hit - possible acapsular organism, check species identity and sequence quality.			{}	{}	Below 20% hit - possible acapsular organism, check species identity and sequence quality.	RED	NT	1
720240	ERR3530257	{'21': 100.0, '22F': 36.0, '06A-IV': 32.8, '06A-II': 32.2, '06A-VI': 32.1}	1	100		21			{}	{}	21	GREEN	21	1
753417	ERR3530258	{'23F': 99.1, '23A': 65.3, '23B': 49.0, '28A': 48.0, '06A-IV': 47.2}	1	99.1		23F			{}	{}	23F	GREEN	23F	1
720244	ERR3530259	{'34': 93.0, '33F2': 34.5, '35B': 31.6, '33F': 29.0, '33C': 28.0}	1	93		34			{}	{}	34	GREEN	34	1
720203	ERR3530260	{'11D': 100.0, '11A': 97.2, '11F': 42.0, '11C': 35.9, '11B': 34.4}	1	100		11A/11D			{}	{}	11A/11D	GREEN	11A	1
720978	ERR3530261	{'06B-I': 99.5, '06A-III': 97.4, '06B-II': 90.1, '06A': 89.6, '06A-V': 88.2}	1	99.5	6A_6B_6C_6D			[[1]]	{'wciN': ['a', 100.0]}	{'wciN': 'a'}	6A/6B	GREEN	6B	1
308609	ERR3530262	{'21': 99.5, '22F': 35.0, '06A-IV': 33.8, '06A-II': 33.2, '06A-VI': 33.1}	1	99.5		21			{}	{}	21	GREEN	21	1
756611	ERR3530263	{'06A-I': 99.0, '06B': 94.7, '06A-V': 88.7, '06A': 88.1, '06A-III': 84.9}	1	99	6A_6B_6C_6D			[[1]]	{'wciN': ['a', 96.61]}	{'wciN': 'a'}	6A/6B	GREEN	6A	1
660124	ERR3530264	{'11D': 99.9, '11A': 97.1, '11F': 42.0, '11C': 35.9, '11B': 34.4}	1	99.9		11A/11D			{}	{}	11A/11D	GREEN	11A	1
717938	ERR3530265	{'11D': 100.0, '11A': 97.2, '11F': 42.0, '11C': 35.9, '11B': 34.4}	1	100		11A/11D			{}	{}	11A/11D	GREEN	11A	1
657387	ERR3530266	{'25F': 7.2, '25A': 7.0, '01': 6.4, '45': 6.0, '22F': 5.2}	3	7.2		Below 20% hit - possible acapsular organism, check species identity and sequence quality.			{}	{}	Below 20% hit - possible acapsular organism, check species identity and sequence quality.	RED	NT	1
721002	ERR3530267	{'17F': 99.6, '06B': 44.3, '06B-I': 44.1, '06A-III': 44.0, '06D': 43.7}	1	99.6		17F			{}	{}	17F	GREEN	17F	1
756656	ERR3530268	{'23F': 99.2, '23A': 65.4, '23B': 49.0, '28A': 48.1, '06A-IV': 47.3}	1	99.2		23F			{}	{}	23F	GREEN	23F	1
308593	ERR3530269	{'10A': 93.9, '10B': 64.7, '10C': 29.0, '10F': 19.4, '47A': 16.3}	1	93.9		10A			{}	{}	10A	GREEN	10A	1
756596	ERR3530270	{'23F': 99.2, '23A': 65.4, '23B': 49.0, '28A': 48.1, '06A-IV': 47.3}	1	99.2		23F			{}	{}	23F	GREEN	23F	1
308573	ERR3530271	{'23A': 99.6, '23F': 67.3, '23B': 43.6, '19F-II': 37.7, '15B': 37.0}	1	99.6		23A			{}	{}	23A	GREEN	23A	1
721020	ERR3530272	{'06C-I': 98.9, '06C': 98.7, '06D': 83.5, '06A-II': 78.8, '06A-VI': 78.8}	1	98.9	6A_6B_6C_6D			[[0]]	{'wciN': ['b: 88.5']}	{'wciN': 0}	6A_6B_6C_6D	RED	6C	0
720959	ERR3530273	{'21': 95.8, '22F': 38.0, '06A-II': 34.6, '06A-VI': 34.5, '06A-III': 33.9}	1	95.8		21			{}	{}	21	GREEN	21	1
753452	ERR3530274	{'06B-I': 99.7, '06A-III': 97.6, '06B-II': 90.3, '06A': 89.8, '06A-V': 88.4}	1	99.7	6A_6B_6C_6D			[[1]]	{'wciN': ['a', 100.0]}	{'wciN': 'a'}	6A/6B	GREEN	6B	1
753423	ERR3530275	{'11D': 99.9, '11A': 97.1, '11F': 42.0, '11C': 35.9, '11B': 34.4}	1	99.9		11A/11D			{}	{}	11A/11D	GREEN	11A	1
720183	ERR3530276	{'15C': 93.9, '15B': 93.8, '15A': 62.1, '15F': 48.6, '14': 33.0}	1	93.9		15B/15C			{}	{}	15B/15C	GREEN	15BC	1
304290	ERR3530277	{'11D': 100.0, '11A': 97.2, '11F': 42.0, '11C': 35.9, '11B': 34.4}	1	100		11A/11D			{}	{}	11A/11D	GREEN	11A	1
756613	ERR3530278	{'03': 95.2, '01': 17.1, '36': 17.1, '20': 15.9, '09N': 15.7}	1	95.2		3			{}	{}	3	GREEN	3	1
756612	ERR3530279	{'09A': 99.7, '09V': 99.5, '09N': 38.7, '09L': 36.8, '11F': 26.6}	1	99.7		9A/9V			{}	{}	9A/9V	GREEN	9V	1
717967	ERR3530280	{'17F': 99.6, '06B': 44.3, '06B-I': 44.1, '06A-III': 44.0, '06D': 43.7}	1	99.6		17F			{}	{}	17F	GREEN	17F	1
311486	ERR3530281	{'16F': 96.7, '19F-IV': 44.8, '19F-II': 44.0, '19F': 43.0, '19F-I': 42.4}	1	96.7		16F			{}	{}	16F	GREEN	16F	1
758027	ERR3530282	{'23F': 99.0, '23A': 64.8, '23B': 47.6, '28A': 47.5, '06A-V': 45.8}	1	99		23F			{}	{}	23F	GREEN	23F	1
759515	ERR3530283	{'23F': 99.0, '23A': 64.8, '23B': 47.6, '28A': 47.5, '06A-V': 45.8}	1	99		23F			{}	{}	23F	GREEN	23F	1
308617	ERR3530284	{'10A': 93.9, '10B': 64.7, '10C': 29.0, '10F': 19.4, '47A': 16.3}	1	93.9		10A			{}	{}	10A	GREEN	10A	1
758018	ERR3530285	{'19F-II': 99.6, '19F': 95.4, '19F-III': 94.4, '19F-I': 94.1, '19F-IV': 93.3}	1	99.6		19F			{}	{}	19F	GREEN	19F	1
304291	ERR3530286	{'15C': 93.9, '15B': 93.8, '15A': 62.1, '15F': 48.6, '14': 33.0}	1	93.9		15B/15C			{}	{}	15B/15C	GREEN	15BC	1
731072	ERR3530287	{'45': 5.7, '25F': 5.5, '25A': 5.4, '22F': 5.2, '01': 5.1}	2	5.7		Below 20% hit - possible acapsular organism, check species identity and sequence quality.			{}	{}	Below 20% hit - possible acapsular organism, check species identity and sequence quality.	RED	NT	1
756650	ERR3530288	{'23F': 99.2, '23A': 65.4, '23B': 49.0, '28A': 48.1, '06A-IV': 47.3}	1	99.2		23F			{}	{}	23F	GREEN	23F	1
756684	ERR3530289	{'06B-I': 99.6, '06A-III': 97.4, '06B-II': 90.0, '06A': 89.7, '06A-V': 88.1}	1	99.6	6A_6B_6C_6D			[[1]]	{'wciN': ['a', 100.0]}	{'wciN': 'a'}	6A/6B	GREEN	6B	1
308590	ERR3530290	{'35B': 99.8, '33F': 33.7, '35C': 33.5, '34': 33.3, '35A': 33.1}	1	99.8		35B/35D			{}	{}	35B/35D	GREEN	35B	1
289710	ERR3530291	{'11D': 100.0, '11A': 97.2, '11F': 42.0, '11C': 35.9, '11B': 34.4}	1	100		11A/11D			{}	{}	11A/11D	GREEN	11A	1
289708	ERR3530292	{'11D': 89.8, '11A': 87.1, '11F': 44.9, '11C': 29.7, '11B': 28.2}	1	89.8		11A/11D			{}	{}	11A/11D	AMBER	11A	1
753490	ERR3530293	{'14': 100.0, '09L': 26.3, '36': 26.1, '09N': 25.0, '15B': 24.3}	1	100		14			{}	{}	14	GREEN	14	1
759506	ERR3530294	{'06B-I': 99.7, '06A-III': 97.6, '06B-II': 90.3, '06A': 89.8, '06A-V': 88.4}	1	99.7	6A_6B_6C_6D			[[1]]	{'wciN': ['a', 100.0]}	{'wciN': 'a'}	6A/6B	GREEN	6B	1
721730	ERR3530295	{'24F2': 99.7, '24B': 88.5, '24F': 87.0, '24A': 71.3, '07B': 55.3}	1	99.7		24F/24B			{}	{}	24F/24B	GREEN	24	1
721003	ERR3530296	{'23B': 99.5, '23B1': 64.7, '23F': 45.7, '23A': 39.9, '06A-IV': 36.8}	1	99.5		23B			{}	{}	23B	GREEN	23B	1
660178	ERR3530297	{'15C': 95.8, '15B': 95.7, '15A': 61.2, '15F': 47.6, '23A': 34.7}	1	95.8		15B/15C			{}	{}	15B/15C	GREEN	15BC	1
304286	ERR3530298	{'25F': 7.2, '25A': 7.0, '01': 6.4, '45': 6.0, '38': 4.9}	3	7.2		Below 20% hit - possible acapsular organism, check species identity and sequence quality.			{}	{}	Below 20% hit - possible acapsular organism, check species identity and sequence quality.	RED	NT	1
304277	ERR3530299	{'35F': 99.0, '47F': 74.3, '34': 26.7, '35B': 26.3, '29': 22.5}	1	99		35F			{}	{}	35F	GREEN	35F	1
755700	ERR3530300	{'23F': 99.0, '23A': 64.8, '23B': 47.6, '28A': 47.5, '06A-V': 45.8}	1	99		23F			{}	{}	23F	GREEN	23F	1
756619	ERR3530301	{'06B-I': 96.0, '06A-III': 93.9, '06A': 90.0, '06B-II': 88.4, '06A-V': 86.5}	1	96	6A_6B_6C_6D			[[1]]	{'wciN': ['a', 100.0]}	{'wciN': 'a'}	6A/6B	GREEN	6B	1
311480	ERR3530302	{'15C': 95.9, '15B': 95.7, '15A': 61.2, '15F': 47.6, '23A': 34.7}	1	95.9		15B/15C			{}	{}	15B/15C	GREEN	15BC	1
720231	ERR3530303	{'33F2': 100.0, '33F': 74.7, '33A': 70.2, '34': 41.7, '35B': 32.0}	1	100		33F/33A			{}	{}	33F/33A	GREEN	33F	1
300849	ERR3530304	{'25F': 6.0, '45': 5.9, '25A': 5.8, '01': 5.5, '22F': 5.2}	4	6		Below 20% hit - possible acapsular organism, check species identity and sequence quality.			{}	{}	Below 20% hit - possible acapsular organism, check species identity and sequence quality.	RED	NT	1
757939	ERR3530305	{'15C': 93.9, '15B': 93.8, '15A': 62.1, '15F': 48.6, '23A': 32.9}	1	93.9		15B/15C			{}	{}	15B/15C	GREEN	15BC	1
757989	ERR3530306	{'01': 6.8, '45': 6.2, '25F': 5.8, '25A': 5.6, '20': 5.5}	2	6.8		Below 20% hit - possible acapsular organism, check species identity and sequence quality.			{}	{}	Below 20% hit - possible acapsular organism, check species identity and sequence quality.	RED	NT	1
720974	ERR3530307	{'19A-II': 100.0, '19A-I': 96.6, '19A': 85.0, '19A-III': 84.8, '19AF': 62.1}	1	100	19A_19AF			[[6]]	{'wzy': [1, 95.25]}	{'wzy': 1}	19A	GREEN	19A	1
753447	ERR3530308	{'23A': 99.7, '23F': 67.3, '23B': 43.6, '19F-II': 37.9, '15B': 37.2}	1	99.7		23A			{}	{}	23A	GREEN	23A	1
756624	ERR3530309	{'14': 99.1, '09L': 26.7, '36': 26.4, '09N': 24.5, '15B': 23.8}	1	99.1		14			{}	{}	14	GREEN	14	1
720194	ERR3530310	{'15B': 99.8, '15C': 99.7, '15A': 62.7, '15F': 48.3, '23A': 32.9}	1	99.8		15B/15C			{}	{}	15B/15C	GREEN	15BC	1
756672	ERR3530311	{'06B-I': 99.7, '06A-III': 97.6, '06B-II': 90.3, '06A': 89.8, '06A-V': 88.4}	1	99.7	6A_6B_6C_6D			[[1]]	{'wciN': ['a', 100.0]}	{'wciN': 'a'}	6A/6B	GREEN	6B	1
720201	ERR3530312	{'06B-I': 99.7, '06A-III': 97.6, '06B-II': 90.3, '06A': 89.8, '06A-V': 88.4}	1	99.7	6A_6B_6C_6D			[[1]]	{'wciN': ['a', 100.0]}	{'wciN': 'a'}	6A/6B	GREEN	6B	1
311483	ERR3530313	{'23B1': 100.0, '23B': 55.8, '19A-II': 36.2, '19A-I': 35.9, '19AF': 31.3}	1	100		23B			{}	{}	23B	GREEN	23B1	1
308577	ERR3530314	{'01': 6.3, '25F': 5.6, '45': 5.6, '25A': 5.4, '20': 4.8}	2	6.3		Below 20% hit - possible acapsular organism, check species identity and sequence quality.			{}	{}	Below 20% hit - possible acapsular organism, check species identity and sequence quality.	RED	NT	1
311490	ERR3530315	{'22F': 98.6, '22A': 73.3, '06A': 42.5, '06B': 42.0, '06A-II': 41.8}	1	98.6		22F			{}	{}	22F	GREEN	22F	1
717981	ERR3530316	{'22F': 99.1, '22A': 73.4, '06A': 42.6, '06B': 42.1, '06A-II': 41.9}	1	99.1		22F			{}	{}	22F	GREEN	22F	1
308640	ERR3530317	{'17F': 92.0, '06D': 41.2, '22F': 39.9, '06B-I': 39.6, '06A-III': 39.5}	1	92		17F			{}	{}	17F	GREEN	17F	1
760601	ERR3530318	{'19F-II': 99.6, '19F': 95.4, '19F-III': 94.4, '19F-I': 94.1, '19F-IV': 93.3}	1	99.6		19F			{}	{}	19F	GREEN	19F	1
756681	ERR3530319	{'03': 95.2, '01': 17.4, '36': 17.1, '20': 15.9, '09N': 15.8}	1	95.2		3			{}	{}	3	GREEN	3	1
300850	ERR3530320	{'10A': 93.9, '10B': 64.7, '10C': 29.0, '10F': 19.4, '47A': 16.3}	1	93.9		10A			{}	{}	10A	GREEN	10A	1
651033	ERR3530321	{'07C': 99.1, '07B': 72.9, '40': 70.7, '24B': 48.7, '24F': 48.5}	1	99.1		7C			{}	{}	7C	GREEN	7C	1
717966	ERR3530322	{'24F2': 99.1, '24B': 87.9, '24F': 86.4, '24A': 71.1, '07B': 54.6}	1	99.1		24F/24B			{}	{}	24F/24B	GREEN	24	1
760589	ERR3530323	{'06B-I': 99.7, '06A-III': 97.6, '06B-II': 90.3, '06A': 89.8, '06A-V': 88.4}	1	99.7	6A_6B_6C_6D			[[1]]	{'wciN': ['a', 100.0]}	{'wciN': 'a'}	6A/6B	GREEN	6B	1
753492	ERR3530324	{'06B-I': 99.7, '06A-III': 97.6, '06B-II': 90.3, '06A': 89.8, '06A-V': 88.4}	1	99.7	6A_6B_6C_6D			[[1]]	{'wciN': ['a', 100.0]}	{'wciN': 'a'}	6A/6B	GREEN	6B	1
760596	ERR3530325	{'06A': 99.7, '06A-IV': 99.5, '06B-II': 94.9, '06A-V': 93.3, '06A-III': 91.2}	1	99.7	6A_6B_6C_6D			[[1]]	{'wciN': ['a', 100.0]}	{'wciN': 'a'}	6A/6B	GREEN	6A	1
720957	ERR3530326	{'11D': 100.0, '11A': 97.2, '11F': 42.0, '11C': 35.9, '11B': 34.4}	1	100		11A/11D			{}	{}	11A/11D	GREEN	11A	1
304285	ERR3530327	{'38': 99.1, '25F': 84.4, '25A': 83.4, '36': 11.8, '20': 8.3}	1	99.1	25F_25A_38			[[9], [19]]	{'wcyD': ['b', 100.0], 'wcyV': 100.0}	{'wcyD': 'b', 'wcyV': 'detected'}	38	GREEN	38	1
720988	ERR3530328	{'23B1': 100.0, '23B': 55.8, '19A-II': 36.2, '19A-I': 35.9, '19AF': 31.3}	1	100		23B			{}	{}	23B	GREEN	23B1	1
717854	ERR3530329	{'35B': 100.0, '33F': 33.7, '35C': 33.5, '34': 33.3, '35A': 33.1}	1	100		35B/35D			{}	{}	35B/35D	GREEN	35B	1
720942	ERR3530330	{'33F2': 100.0, '33F': 74.7, '33A': 70.2, '34': 41.7, '35B': 32.5}	1	100		33F/33A			{}	{}	33F/33A	GREEN	33F	1
308603	ERR3530331	{'24F2': 99.9, '24B': 88.7, '24F': 87.2, '24A': 67.4, '07C': 53.9}	1	99.9		24F/24B			{}	{}	24F/24B	GREEN	24	1
720232	ERR3530396	{'06B-I': 98.6, '06A-III': 96.5, '06A': 89.8, '06B-II': 89.4, '06A-V': 87.5}	1	98.6	6A_6B_6C_6D			[[1]]	{'wciN': ['a', 100.0]}	{'wciN': 'a'}	6A/6B	GREEN	6B	1
720966	ERR3530333	{'23A': 99.7, '23F': 67.3, '23B': 43.6, '19F-II': 37.9, '15B': 37.2}	1	99.7		23A			{}	{}	23A	GREEN	23A	1
717945	ERR3530334	{'16F': 96.7, '19F-IV': 44.8, '19F-II': 44.0, '19F': 43.0, '19F-I': 42.4}	1	96.7		16F			{}	{}	16F	GREEN	16F	1
667372	ERR3530335	{'15A': 99.6, '15F': 73.9, '15C': 61.6, '15B': 61.5, '23F': 31.3}	1	99.6	15F_15A			[[11], [13], [15], [17]]	{'glf': 0, 'rmlB': 0, 'rmlD': 0, 'wcjE': 0}	{'glf': 'not_detected', 'rmlB': 'not_detected', 'rmlD': 'not_detected', 'wcjE': 'not_detected'}	15A	GREEN	15A	1
717989	ERR3530336	{'23A': 99.7, '23F': 67.3, '23B': 43.6, '19F-II': 37.9, '15B': 37.2}	1	99.7		23A			{}	{}	23A	GREEN	23A	1
304259	ERR3530337	{'11D': 100.0, '11A': 97.2, '11F': 42.0, '11C': 35.9, '11B': 34.4}	1	100		11A/11D			{}	{}	11A/11D	GREEN	11A	1
300874	ERR3530338	{'23B1': 99.5, '23B': 55.3, '19A-II': 35.8, '19A-I': 35.5, '19AF': 31.3}	1	99.5		23B			{}	{}	23B	GREEN	23B1	1
717846	ERR3530339	{'11D': 100.0, '11A': 97.2, '11F': 42.0, '11C': 35.9, '11B': 34.4}	1	100		11A/11D			{}	{}	11A/11D	GREEN	11A	1
756601	ERR3530340	{'09N': 99.1, '09L': 89.1, '09A': 32.7, '09V': 32.7, '36': 32.3}	1	99.1		9N/9L			{}	{}	9N/9L	GREEN	9N	1
304273	ERR3530341	{'15C': 95.9, '15B': 95.7, '15A': 61.2, '15F': 47.6, '23A': 34.7}	1	95.9		15B/15C			{}	{}	15B/15C	GREEN	15BC	1
753421	ERR3530342	{'23F': 99.2, '23A': 65.4, '23B': 49.0, '28A': 48.1, '06A-IV': 47.3}	1	99.2		23F			{}	{}	23F	GREEN	23F	1
756657	ERR3530343	{'14': 92.4, '36': 28.7, '09L': 25.8, '09N': 24.7, '15B': 24.2}	1	92.4		14			{}	{}	14	GREEN	14	1
760600	ERR3530344	{'19F-II': 99.6, '19F': 95.4, '19F-III': 94.4, '19F-I': 94.1, '19F-IV': 93.3}	1	99.6		19F			{}	{}	19F	GREEN	19F	1
720216	ERR3530345	{'07A': 99.6, '07F': 99.4, '19F-II': 36.3, '19F-IV': 35.7, '19F': 34.8}	1	99.6		7F/7A			{}	{}	7F/7A	GREEN	7F	1
721000	ERR3530346	{'10A': 93.8, '10B': 64.7, '10C': 29.0, '10F': 19.4, '47A': 16.3}	1	93.8		10A			{}	{}	10A	GREEN	10A	1
720218	ERR3530347	{'21': 100.0, '22F': 36.1, '06A-IV': 32.7, '06A-II': 32.1, '06A-VI': 32.0}	1	100		21			{}	{}	21	GREEN	21	1
757967	ERR3530348	{'23F': 99.0, '23A': 64.8, '23B': 47.6, '28A': 47.5, '06A-V': 45.8}	1	99		23F			{}	{}	23F	GREEN	23F	1
318631	ERR3530349	{'15A': 99.9, '15F': 74.3, '15C': 62.0, '15B': 61.9, '23F': 31.7}	1	99.9	15F_15A			[[11], [13], [15], [17]]	{'glf': 0, 'rmlB': 0, 'rmlD': 0, 'wcjE': 0}	{'glf': 'not_detected', 'rmlB': 'not_detected', 'rmlD': 'not_detected', 'wcjE': 'not_detected'}	15A	GREEN	15A	1
717844	ERR3530350	{'11D': 100.0, '11A': 97.2, '11F': 42.0, '11C': 35.9, '11B': 34.4}	1	100		11A/11D			{}	{}	11A/11D	GREEN	11A	1
670263	ERR3530351	{'01': 6.3, '25F': 5.6, '45': 5.6, '25A': 5.4, '20': 5.1}	2	6.3		Below 20% hit - possible acapsular organism, check species identity and sequence quality.			{}	{}	Below 20% hit - possible acapsular organism, check species identity and sequence quality.	RED	NT	1
757955	ERR3530352	{'19F-I': 99.9, '19F': 96.9, '19F-III': 96.9, '19F-II': 94.1, '19F-IV': 89.5}	1	99.9		19F			{}	{}	19F	GREEN	19F	1
720204	ERR3530353	{'21': 95.8, '22F': 38.1, '06A-II': 33.9, '06A-VI': 33.8, '06A-III': 33.2}	1	95.8		21			{}	{}	21	GREEN	21	1
717908	ERR3530354	{'17F': 99.5, '06B': 44.2, '06B-I': 43.8, '06A-III': 43.7, '06D': 43.6}	1	99.5		17F			{}	{}	17F	GREEN	17F	1
300842	ERR3530355	{'10A': 93.9, '10B': 64.7, '10C': 29.0, '10F': 19.4, '47A': 16.3}	1	93.9		10A			{}	{}	10A	GREEN	10A	1
759525	ERR3530356	{'19A-II': 100.0, '19A-I': 96.6, '19A': 85.0, '19A-III': 84.8, '19AF': 62.1}	1	100	19A_19AF			[[6]]	{'wzy': [1, 95.25]}	{'wzy': 1}	19A	GREEN	19A	1
304274	ERR3530357	{'33F': 99.8, '33A': 97.3, '33F2': 70.7, '35C': 42.6, '42': 41.6}	1	99.8		33F/33A			{}	{}	33F/33A	GREEN	33F	1
304295	ERR3530358	{'11D': 100.0, '11A': 97.2, '11F': 42.0, '11C': 35.9, '11B': 34.4}	1	100		11A/11D			{}	{}	11A/11D	GREEN	11A	1
311485	ERR3530359	{'16F': 96.6, '19F-IV': 44.8, '19F-II': 44.0, '19F': 43.0, '19F-I': 42.4}	1	96.6		16F			{}	{}	16F	GREEN	16F	1
717957	ERR3530360	{'21': 99.2, '22F': 35.1, '06A-IV': 33.9, '06A-II': 33.2, '06A-VI': 33.1}	1	99.2		21			{}	{}	21	GREEN	21	1
308567	ERR3530361	{'15C': 93.9, '15B': 93.8, '15A': 62.1, '15F': 48.6, '14': 33.0}	1	93.9		15B/15C			{}	{}	15B/15C	GREEN	15BC	1
652821	ERR3530362	{'23B1': 100.0, '23B': 55.8, '19A-II': 36.2, '19A-I': 35.9, '19AF': 31.3}	1	100		23B			{}	{}	23B	GREEN	23B1	1
720990	ERR3530363	{'42': 100.0, '35C': 98.8, '35A': 85.2, '33A': 44.5, '33F': 44.1}	1	100		35A/35C/42			{}	{}	35A/35C/42	GREEN	42	1
721010	ERR3530364	{'35F': 99.3, '47F': 74.6, '34': 26.7, '35B': 25.9, '29': 22.5}	1	99.3		35F			{}	{}	35F	GREEN	35F	1
304288	ERR3530365	{'25F': 7.1, '25A': 7.0, '01': 6.7, '45': 6.1, '22F': 4.9}	3	7.1		Below 20% hit - possible acapsular organism, check species identity and sequence quality.			{}	{}	Below 20% hit - possible acapsular organism, check species identity and sequence quality.	RED	NT	1
753418	ERR3530366	{'23F': 99.1, '23A': 65.3, '23B': 49.0, '28A': 48.0, '06A-IV': 47.2}	1	99.1		23F			{}	{}	23F	GREEN	23F	1
720986	ERR3530367	{'01': 6.0, '25F': 5.7, '25A': 5.5, '45': 5.4, '20': 5.0}	2	6		Below 20% hit - possible acapsular organism, check species identity and sequence quality.			{}	{}	Below 20% hit - possible acapsular organism, check species identity and sequence quality.	RED	NT	1
756653	ERR3530368	{'37': 98.8, '33F': 76.8, '33A': 75.5, '33F2': 70.3, '35B': 31.9}	1	98.8		37			{}	{}	37	GREEN	37	1
720958	ERR3530369	{'11D': 100.0, '11A': 97.2, '11F': 42.0, '11C': 35.9, '11B': 34.4}	1	100		11A/11D			{}	{}	11A/11D	GREEN	11A	1
308563	ERR3530370	{'10A': 99.9, '10B': 66.8, '10C': 27.5, '10F': 17.9, '22F': 15.2}	1	99.9		10A			{}	{}	10A	GREEN	10A	1
665064	ERR3530371	{'35B': 100.0, '33F': 33.7, '35C': 33.5, '34': 33.3, '35A': 33.1}	1	100		35B/35D			{}	{}	35B/35D	GREEN	35B	1
757941	ERR3530372	{'14': 92.4, '36': 28.6, '09L': 25.8, '09N': 24.7, '15B': 24.2}	1	92.4		14			{}	{}	14	GREEN	14	1
759520	ERR3530373	{'09A': 99.4, '09V': 99.2, '09N': 37.8, '09L': 36.4, '06A-IV': 27.4}	1	99.4		9A/9V			{}	{}	9A/9V	GREEN	9V	1
757975	ERR3530414	{'06B-I': 99.7, '06A-III': 97.6, '06B-II': 90.3, '06A': 89.8, '06A-V': 88.4}	1	99.7	6A_6B_6C_6D			[[1]]	{'wciN': ['a', 100.0]}	{'wciN': 'a'}	6A/6B	GREEN	6B	1
757976	ERR3530375	{'14': 100.0, '09L': 27.1, '36': 26.1, '09N': 25.0, '15B': 24.3}	1	100		14			{}	{}	14	GREEN	14	1
717878	ERR3530376	{'16F': 96.7, '19F-IV': 44.9, '19F-II': 44.1, '19F': 43.1, '19F-I': 42.5}	1	96.7		16F			{}	{}	16F	GREEN	16F	1
308601	ERR3530377	{'10A': 93.9, '10B': 64.5, '10C': 29.2, '10F': 19.6, '47A': 16.7}	1	93.9		10A			{}	{}	10A	GREEN	10A	1
721004	ERR3530378	{'23B': 99.2, '23B1': 64.5, '23F': 45.7, '23A': 39.9, '06A-IV': 36.5}	1	99.2		23B			{}	{}	23B	GREEN	23B	1
756660	ERR3530379	{'35F': 99.1, '47F': 74.6, '34': 27.1, '35B': 26.4, '29': 22.5}	1	99.1		35F			{}	{}	35F	GREEN	35F	1
652822	ERR3530380	{'07C': 99.1, '07B': 72.9, '40': 70.7, '24B': 48.7, '24F': 48.5}	1	99.1		7C			{}	{}	7C	GREEN	7C	1
720992	ERR3530381	{'22F': 98.4, '22A': 73.3, '06A': 42.5, '06B': 42.0, '06A-II': 41.8}	1	98.4		22F			{}	{}	22F	GREEN	22F	1
304294	ERR3530382	{'15A': 99.8, '15F': 74.1, '15C': 61.9, '15B': 61.8, '23F': 31.6}	1	99.8	15F_15A			[[11], [13], [15], [17]]	{'glf': 0, 'rmlB': 0, 'rmlD': 0, 'wcjE': 0}	{'glf': 'not_detected', 'rmlB': 'not_detected', 'rmlD': 'not_detected', 'wcjE': 'not_detected'}	15A	GREEN	15A	1
717969	ERR3530383	{'17F': 81.4, '06B': 44.3, '06D': 43.7, '06A-I': 43.2, '22F': 42.3}	1	81.4		17F			{}	{}	17F	AMBER	17F	1
757959	ERR3530384	{'19F-II': 99.6, '19F': 95.4, '19F-III': 94.4, '19F-I': 94.1, '19F-IV': 93.3}	1	99.6		19F			{}	{}	19F	GREEN	19F	1
753430	ERR3530385	{'06E': 100.0, '06B-III': 99.6, '06B-I': 47.0, '06A-III': 46.5, '06A-II': 45.5}	1	100	6A_6B_6C_6D			[[3]]	{'wciN': ['g', 100.0]}	{'wciN': 'g'}	Serogroup_6_(6E)	GREEN	6EB	1
289702	ERR3530386	{'15C': 95.3, '15B': 95.2, '15A': 61.2, '15F': 47.6, '23A': 34.5}	1	95.3		15B/15C			{}	{}	15B/15C	GREEN	15BC	1
756603	ERR3530387	{'21': 95.6, '22F': 38.1, '06A-II': 33.8, '06A-VI': 33.7, '06A-III': 33.4}	1	95.6		21			{}	{}	21	GREEN	21	1
717935	ERR3530388	{'11D': 99.1, '11A': 96.3, '11F': 41.5, '11C': 35.2, '11B': 33.9}	1	99.1		11A/11D			{}	{}	11A/11D	GREEN	11A	1
760593	ERR3530389	{'23F': 99.2, '23A': 65.4, '23B': 49.0, '28A': 48.1, '06A-IV': 47.3}	1	99.2		23F			{}	{}	23F	GREEN	23F	1
717937	ERR3530390	{'35B': 99.9, '33F': 33.7, '35C': 33.4, '34': 33.2, '35A': 33.0}	1	99.9		35B/35D			{}	{}	35B/35D	GREEN	35B	1
308570	ERR3530391	{'15A': 100.0, '15F': 74.3, '15C': 62.0, '15B': 61.9, '23F': 31.7}	1	100	15F_15A			[[11], [13], [15], [17]]	{'glf': 0, 'rmlB': 0, 'rmlD': 0, 'wcjE': 0}	{'glf': 'not_detected', 'rmlB': 'not_detected', 'rmlD': 'not_detected', 'wcjE': 'not_detected'}	15A	GREEN	15A	1
308621	ERR3530392	{'01': 6.6, '45': 6.0, '25F': 5.8, '25A': 5.6, '20': 5.5}	1	6.6		Below 20% hit - possible acapsular organism, check species identity and sequence quality.			{}	{}	Below 20% hit - possible acapsular organism, check species identity and sequence quality.	RED	NT	1
300854	ERR3530393	{'11D': 100.0, '11A': 97.2, '11F': 42.0, '11C': 35.9, '11B': 34.4}	1	100		11A/11D			{}	{}	11A/11D	GREEN	11A	1
753451	ERR3530394	{'19F-II': 99.6, '19F': 95.4, '19F-III': 94.4, '19F-I': 94.1, '19F-IV': 93.3}	1	99.6		19F			{}	{}	19F	GREEN	19F	1
753459	ERR3530395	{'23F': 99.2, '23A': 65.4, '23B': 49.0, '28A': 48.1, '06A-IV': 47.3}	1	99.2		23F			{}	{}	23F	GREEN	23F	1
757949	ERR3530423	{'06A': 100.0, '06A-IV': 99.6, '06B-II': 95.4, '06A-V': 93.7, '06A-III': 91.7}	1	100	6A_6B_6C_6D			[[1]]	{'wciN': ['a', 100.0]}	{'wciN': 'a'}	6A/6B	GREEN	6A	1
756595	ERR3530397	{'23F': 99.0, '23A': 64.8, '23B': 47.6, '28A': 47.5, '06A-V': 45.8}	1	99		23F			{}	{}	23F	GREEN	23F	1
757973	ERR3530432	{'06B-I': 99.7, '06A-III': 97.6, '06B-II': 90.3, '06A': 89.8, '06A-V': 88.4}	1	99.7	6A_6B_6C_6D			[[1]]	{'wciN': ['a', 100.0]}	{'wciN': 'a'}	6A/6B	GREEN	6B	1
753438	ERR3530399	{'19A-II': 100.0, '19A-I': 96.6, '19A': 85.0, '19A-III': 84.8, '19AF': 62.1}	1	100	19A_19AF			[[6]]	{'wzy': [1, 95.25]}	{'wzy': 1}	19A	GREEN	19A	1
753419	ERR3530400	{'23F': 99.0, '23A': 64.8, '23B': 47.6, '28A': 47.5, '06A-V': 45.8}	1	99		23F			{}	{}	23F	GREEN	23F	1
651027	ERR3530401	{'15A': 100.0, '15F': 74.3, '15C': 62.0, '15B': 61.9, '23F': 31.7}	1	100	15F_15A			[[11], [13], [15], [17]]	{'glf': 0, 'rmlB': 0, 'rmlD': 0, 'wcjE': 0}	{'glf': 'not_detected', 'rmlB': 'not_detected', 'rmlD': 'not_detected', 'wcjE': 'not_detected'}	15A	GREEN	15A	1
311472	ERR3530402	{'34': 92.7, '33F2': 34.6, '35B': 31.7, '33F': 28.8, '33C': 27.7}	1	92.7		34			{}	{}	34	GREEN	34	1
758007	ERR3530403	{'06E': 100.0, '06B-III': 99.6, '06B-I': 47.1, '06A-III': 46.6, '06A-II': 45.7}	1	100	6A_6B_6C_6D			[[3]]	{'wciN': ['g', 100.0]}	{'wciN': 'g'}	Serogroup_6_(6E)	GREEN	6EB	1
757956	ERR3530404	{'14': 92.4, '36': 28.8, '09L': 25.5, '09N': 24.7, '15B': 24.2}	1	92.4		14			{}	{}	14	GREEN	14	1
758003	ERR3530406	{'27': 96.5, '22F': 42.4, '06B-I': 38.7, '06A-III': 38.4, '06B': 38.0}	1	96.5		27			{}	{}	27	GREEN	27	1
311484	ERR3530407	{'16F': 96.6, '19F-IV': 44.8, '19F-II': 44.0, '19F': 43.0, '19F-I': 42.4}	1	96.6		16F			{}	{}	16F	GREEN	16F	1
753428	ERR3530408	{'11D': 100.0, '11A': 97.2, '11F': 42.0, '11C': 35.9, '11B': 34.4}	1	100		11A/11D			{}	{}	11A/11D	GREEN	11A	1
720256	ERR3530409	{'21': 95.5, '22F': 37.6, '06A-IV': 34.8, '06A-II': 33.9, '06A-VI': 33.8}	1	95.5		21			{}	{}	21	GREEN	21	1
300846	ERR3530410	{'23B': 99.2, '23B1': 64.5, '23F': 45.7, '23A': 39.9, '06A-IV': 36.5}	1	99.2		23B			{}	{}	23B	GREEN	23B	1
757958	ERR3530411	{'09A': 99.7, '09V': 99.5, '09N': 38.7, '09L': 36.7, '11F': 26.6}	1	99.7		9A/9V			{}	{}	9A/9V	GREEN	9V	1
660128	ERR3530412	{'31': 99.6, '41A': 57.1, '41F': 48.9, '06A-II': 36.6, '06A-VI': 36.6}	1	99.6		31			{}	{}	31	GREEN	31	1
759553	ERR3530413	{'01': 6.6, '45': 5.8, '25F': 5.6, '20': 5.4, '25A': 5.4}	1	6.6		Below 20% hit - possible acapsular organism, check species identity and sequence quality.			{}	{}	Below 20% hit - possible acapsular organism, check species identity and sequence quality.	RED	NT	1
758005	ERR3530438	{'06B-I': 99.6, '06A-III': 97.5, '06B-II': 90.2, '06A': 89.7, '06A-V': 88.3}	1	99.6	6A_6B_6C_6D			[[1]]	{'wciN': ['a', 100.0]}	{'wciN': 'a'}	6A/6B	GREEN	6B	1
758015	ERR3530485	{'06B-I': 99.7, '06A-III': 97.6, '06B-II': 90.3, '06A': 89.8, '06A-V': 88.4}	1	99.7	6A_6B_6C_6D			[[1]]	{'wciN': ['a', 100.0]}	{'wciN': 'a'}	6A/6B	GREEN	6B	1
651547	ERR3530416	{'20': 99.5, '13': 26.1, '09L': 25.2, '36': 25.0, '47F': 24.4}	1	99.5		20			{}	{}	20	GREEN	20	1
308618	ERR3530417	{'15A': 99.8, '15F': 74.1, '15C': 61.9, '15B': 61.8, '23F': 31.6}	1	99.8	15F_15A			[[11], [13], [15], [17]]	{'glf': 0, 'rmlB': 0, 'rmlD': 0, 'wcjE': 0}	{'glf': 'not_detected', 'rmlB': 'not_detected', 'rmlD': 'not_detected', 'wcjE': 'not_detected'}	15A	GREEN	15A	1
660132	ERR3530418	{'23B1': 100.0, '23B': 55.8, '19A-II': 36.2, '19A-I': 35.9, '19AF': 31.3}	1	100		23B			{}	{}	23B	GREEN	23B1	1
757974	ERR3530419	{'14': 92.5, '36': 28.6, '09L': 25.5, '09N': 24.5, '15B': 24.2}	1	92.5		14			{}	{}	14	GREEN	14	1
300865	ERR3530420	{'22F': 99.0, '22A': 73.3, '06A': 42.5, '06B': 42.0, '06A-II': 41.8}	1	99		22F			{}	{}	22F	GREEN	22F	1
300864	ERR3530421	{'25F': 7.1, '25A': 7.0, '01': 6.2, '45': 5.8, '22F': 5.2}	3	7.1		Below 20% hit - possible acapsular organism, check species identity and sequence quality.			{}	{}	Below 20% hit - possible acapsular organism, check species identity and sequence quality.	RED	NT	1
756670	ERR3530422	{'14': 100.0, '09L': 27.1, '36': 27.0, '09N': 24.9, '15B': 24.3}	1	100		14			{}	{}	14	GREEN	14	1
755699	ERR3530513	{'06B-I': 99.7, '06A-III': 97.6, '06B-II': 90.3, '06A': 89.8, '06A-V': 88.4}	1	99.7	6A_6B_6C_6D			[[1]]	{'wciN': ['a', 100.0]}	{'wciN': 'a'}	6A/6B	GREEN	6B	1
720191	ERR3530424	{'15B': 99.8, '15C': 99.6, '15A': 62.7, '15F': 48.3, '23A': 32.9}	1	99.8		15B/15C			{}	{}	15B/15C	GREEN	15BC	1
720257	ERR3530425	{'31': 99.6, '41A': 57.1, '41F': 48.9, '06A-II': 36.6, '06A-VI': 36.6}	1	99.6		31			{}	{}	31	GREEN	31	1
667375	ERR3530426	{'21': 100.0, '22F': 36.0, '06A-IV': 32.4, '06A-II': 31.8, '06A-VI': 31.7}	1	100		21			{}	{}	21	GREEN	21	1
311479	ERR3530427	{'15C': 95.9, '15B': 95.7, '15A': 61.2, '15F': 47.6, '23A': 34.7}	1	95.9		15B/15C			{}	{}	15B/15C	GREEN	15BC	1
757960	ERR3530522	{'06B-I': 99.7, '06A-III': 97.6, '06B-II': 90.3, '06A': 89.8, '06A-IV': 89.1}	1	99.7	6A_6B_6C_6D			[[1]]	{'wciN': ['a', 100.0]}	{'wciN': 'a'}	6A/6B	GREEN	6B	1
720964	ERR3530429	{'10A': 100.0, '10B': 66.8, '10C': 27.5, '10F': 17.9, '22F': 15.2}	1	100		10A			{}	{}	10A	GREEN	10A	1
313926	ERR3530430	{'23A': 99.4, '23F': 67.2, '23B': 43.5, '19F-II': 37.7, '19F-IV': 37.0}	1	99.4		23A			{}	{}	23A	GREEN	23A	1
717820	ERR3530431	{'01': 6.7, '45': 6.2, '25F': 5.8, '25A': 5.6, '20': 5.5}	1	6.7		Below 20% hit - possible acapsular organism, check species identity and sequence quality.			{}	{}	Below 20% hit - possible acapsular organism, check species identity and sequence quality.	RED	NT	1
758008	ERR3530529	{'06A': 99.7, '06A-IV': 99.7, '06B-II': 95.1, '06A-V': 93.5, '06A-III': 91.4}	1	99.7	6A_6B_6C_6D			[[1]]	{'wciN': ['a', 100.0]}	{'wciN': 'a'}	6A/6B	GREEN	6A	1
717884	ERR3530433	{'19F-III': 99.9, '19F': 97.9, '19F-I': 97.2, '19F-II': 94.7, '19F-IV': 89.4}	1	99.9		19F			{}	{}	19F	GREEN	19F	1
720969	ERR3530434	{'10A': 99.8, '10B': 66.6, '10C': 27.5, '10F': 17.9, '22F': 15.3}	1	99.8		10A			{}	{}	10A	GREEN	10A	1
753501	ERR3530435	{'23F': 99.0, '23A': 64.8, '23B': 47.6, '28A': 47.5, '06A-V': 45.8}	1	99		23F			{}	{}	23F	GREEN	23F	1
657391	ERR3530436	{'35F': 99.3, '47F': 74.6, '34': 26.7, '35B': 26.2, '29': 22.5}	1	99.3		35F			{}	{}	35F	GREEN	35F	1
756604	ERR3530437	{'19F-I': 99.6, '19F': 96.6, '19F-III': 96.6, '19F-II': 93.8, '19F-IV': 89.3}	1	99.6		19F			{}	{}	19F	GREEN	19F	1
759513	ERR3530533	{'06B-I': 99.7, '06A-III': 97.6, '06B-II': 90.3, '06A': 89.8, '06A-V': 88.4}	1	99.7	6A_6B_6C_6D			[[1]]	{'wciN': ['a', 100.0]}	{'wciN': 'a'}	6A/6B	GREEN	6B	1
311476	ERR3530439	{'16F': 96.6, '19F-IV': 44.8, '19F-II': 44.0, '19F': 43.0, '19F-I': 42.4}	1	96.6		16F			{}	{}	16F	GREEN	16F	1
308572	ERR3530440	{'11D': 100.0, '11A': 97.2, '11F': 42.0, '11C': 35.9, '11B': 34.4}	1	100		11A/11D			{}	{}	11A/11D	GREEN	11A	1
720192	ERR3530441	{'15B': 99.8, '15C': 99.6, '15A': 62.7, '15F': 48.3, '23A': 32.9}	1	99.8		15B/15C			{}	{}	15B/15C	GREEN	15BC	1
300847	ERR3530442	{'35B': 100.0, '33F': 33.7, '35C': 33.5, '34': 33.3, '35A': 33.1}	1	100		35B/35D			{}	{}	35B/35D	GREEN	35B	1
657390	ERR3530443	{'34': 92.4, '33F2': 34.6, '35B': 31.6, '33F': 29.0, '33C': 28.0}	1	92.4		34			{}	{}	34	GREEN	34	1
753446	ERR3530444	{'31': 99.8, '41A': 57.3, '41F': 49.0, '06A-II': 36.6, '06A-VI': 36.6}	1	99.8		31			{}	{}	31	GREEN	31	1
717826	ERR3530445	{'35F': 99.3, '47F': 74.6, '34': 26.7, '35B': 26.6, '29': 22.5}	1	99.3		35F			{}	{}	35F	GREEN	35F	1
757994	ERR3530446	{'35F': 99.1, '47F': 74.6, '34': 27.1, '35B': 26.4, '29': 22.5}	1	99.1		35F			{}	{}	35F	GREEN	35F	1
756647	ERR3530447	{'14': 92.4, '36': 28.6, '09L': 25.8, '09N': 24.7, '15B': 24.2}	1	92.4		14			{}	{}	14	GREEN	14	1
720208	ERR3530448	{'11D': 100.0, '11A': 97.2, '11F': 42.0, '11C': 35.9, '11B': 34.4}	1	100		11A/11D			{}	{}	11A/11D	GREEN	11A	1
759544	ERR3530449	{'06A-II': 100.0, '06A-VI': 100.0, '06B-II': 91.8, '06A-V': 91.0, '06A-III': 89.6}	1	100	6A_6B_6C_6D			[[0]]	{'wciN': ['a: 89.84']}	{'wciN': 0}	6A_6B_6C_6D	RED	6A	0
289706	ERR3530450	{'15C': 93.9, '15B': 93.8, '15A': 62.1, '15F': 48.6, '14': 33.0}	1	93.9		15B/15C			{}	{}	15B/15C	GREEN	15BC	1
720962	ERR3530451	{'11D': 100.0, '11A': 97.2, '11F': 42.0, '11C': 35.9, '11B': 34.4}	1	100		11A/11D			{}	{}	11A/11D	GREEN	11A	1
759539	ERR3530452	{'15C': 93.9, '15B': 93.8, '15A': 62.1, '15F': 48.6, '14': 33.0}	1	93.9		15B/15C			{}	{}	15B/15C	GREEN	15BC	1
318634	ERR3530453	{'10A': 93.9, '10B': 64.7, '10C': 29.0, '10F': 19.4, '47A': 16.3}	1	93.9		10A			{}	{}	10A	GREEN	10A	1
308574	ERR3530454	{'35B': 100.0, '33F': 33.7, '35C': 33.5, '34': 33.3, '35A': 33.1}	1	100		35B/35D			{}	{}	35B/35D	GREEN	35B	1
720206	ERR3530455	{'19A-II': 100.0, '19A-I': 96.6, '19A': 85.0, '19A-III': 84.8, '19AF': 62.1}	1	100	19A_19AF			[[6]]	{'wzy': [1, 95.25]}	{'wzy': 1}	19A	GREEN	19A	1
308594	ERR3530456	{'15C': 95.8, '15B': 95.7, '15A': 61.2, '15F': 47.6, '23A': 34.7}	1	95.8		15B/15C			{}	{}	15B/15C	GREEN	15BC	1
720237	ERR3530457	{'16F': 96.8, '19F-IV': 44.9, '19F-II': 44.1, '19F': 43.1, '19F-I': 42.5}	1	96.8		16F			{}	{}	16F	GREEN	16F	1
753422	ERR3530458	{'18C': 99.5, '18B': 99.4, '18F': 75.4, '18A': 62.3, '16F': 39.2}	1	99.5		18C/18B			{}	{}	18C/18B	GREEN	18B	1
756649	ERR3530459	{'34': 99.3, '33F2': 35.4, '35B': 33.4, '33F': 30.0, '33C': 28.7}	1	99.3		34			{}	{}	34	GREEN	34	1
717825	ERR3530460	{'19F-II': 99.7, '19F': 95.3, '19F-III': 94.3, '19F-I': 94.0, '19F-IV': 93.2}	1	99.7		19F			{}	{}	19F	GREEN	19F	1
308562	ERR3530461	{'01': 6.6, '45': 5.7, '25F': 5.5, '20': 5.4, '25A': 5.3}	1	6.6		Below 20% hit - possible acapsular organism, check species identity and sequence quality.			{}	{}	Below 20% hit - possible acapsular organism, check species identity and sequence quality.	RED	NT	1
759551	ERR3530462	{'35B': 100.0, '33F': 33.7, '35C': 33.5, '34': 33.3, '35A': 33.1}	1	100		35B/35D			{}	{}	35B/35D	GREEN	35B	1
753435	ERR3530463	{'23F': 99.3, '23A': 65.5, '23B': 49.1, '28A': 48.2, '06A-IV': 47.3}	1	99.3		23F			{}	{}	23F	GREEN	23F	1
717924	ERR3530464	{'35F': 99.3, '47F': 74.6, '34': 26.7, '35B': 26.4, '29': 22.5}	1	99.3		35F			{}	{}	35F	GREEN	35F	1
755705	ERR3530465	{'09A': 99.7, '09V': 99.5, '09N': 38.1, '09L': 36.7, '06A-IV': 27.1}	1	99.7		9A/9V			{}	{}	9A/9V	GREEN	9V	1
757935	ERR3530466	{'23F': 99.2, '23A': 65.4, '23B': 49.0, '28A': 48.1, '06A-IV': 47.3}	1	99.2		23F			{}	{}	23F	GREEN	23F	1
721005	ERR3530467	{'21': 100.0, '22F': 35.3, '06A-IV': 32.7, '06A-II': 32.1, '06A-VI': 32.0}	1	100		21			{}	{}	21	GREEN	21	1
756643	ERR3530468	{'19A': 100.0, '19A-III': 99.8, '19A-I': 86.2, '19A-II': 83.7, '19AF': 57.2}	1	100	19A_19AF			[[6]]	{'wzy': [1, 100.0]}	{'wzy': 1}	19A	GREEN	19A	1
759504	ERR3530469	{'23A': 99.7, '23F': 67.3, '23B': 43.6, '19F-II': 37.9, '15B': 37.2}	1	99.7		23A			{}	{}	23A	GREEN	23A	1
308610	ERR3530470	{'15A': 100.0, '15F': 74.3, '15C': 62.0, '15B': 61.9, '23F': 31.7}	1	100	15F_15A			[[11], [13], [15], [17]]	{'glf': 0, 'rmlB': 0, 'rmlD': 0, 'wcjE': 0}	{'glf': 'not_detected', 'rmlB': 'not_detected', 'rmlD': 'not_detected', 'wcjE': 'not_detected'}	15A	GREEN	15A	1
304260	ERR3530471	{'15C': 95.8, '15B': 95.6, '15A': 61.2, '15F': 47.6, '23A': 34.7}	1	95.8		15B/15C			{}	{}	15B/15C	GREEN	15BC	1
311474	ERR3530472	{'16F': 95.6, '28F': 41.8, '18F': 41.7, '28A': 40.1, '19F-II': 39.9}	1	95.6		16F			{}	{}	16F	GREEN	16F	1
756621	ERR3530473	{'35B': 100.0, '33F': 33.7, '35C': 33.5, '34': 33.3, '35A': 33.1}	1	100		35B/35D			{}	{}	35B/35D	GREEN	35B	1
308605	ERR3530474	{'23B': 99.4, '23B1': 64.7, '23F': 45.7, '23A': 39.9, '06A-IV': 36.8}	1	99.4		23B			{}	{}	23B	GREEN	23B	1
717902	ERR3530475	{'03': 95.2, '36': 17.1, '01': 16.7, '20': 15.9, '09N': 15.8}	1	95.2		3			{}	{}	3	GREEN	3	1
753479	ERR3530476	{'23F': 99.3, '23A': 65.5, '23B': 49.1, '28A': 48.2, '06A-IV': 47.3}	1	99.3		23F			{}	{}	23F	GREEN	23F	1
720200	ERR3530477	{'23A': 99.7, '23F': 67.3, '23B': 43.6, '19F-II': 37.9, '15B': 37.2}	1	99.7		23A			{}	{}	23A	GREEN	23A	1
717864	ERR3530478	{'08': 99.8, '06A-II': 24.7, '06A-VI': 24.6, '02': 24.4, '06B-II': 24.1}	1	99.8		8			{}	{}	8	GREEN	8	1
308600	ERR3530479	{'21': 99.3, '22F': 35.4, '06A-IV': 32.5, '06A-II': 31.9, '06A-VI': 31.8}	1	99.3		21			{}	{}	21	GREEN	21	1
308624	ERR3530480	{'15C': 94.0, '15B': 93.8, '15A': 62.1, '15F': 48.6, '14': 33.0}	1	94		15B/15C			{}	{}	15B/15C	GREEN	15BC	1
308625	ERR3530481	{'31': 99.6, '41A': 57.1, '41F': 48.9, '06A-II': 37.5, '06A-VI': 37.5}	1	99.6		31			{}	{}	31	GREEN	31	1
753449	ERR3530482	{'11D': 99.9, '11A': 97.1, '11F': 42.0, '11C': 35.8, '11B': 34.3}	1	99.9		11A/11D			{}	{}	11A/11D	GREEN	11A	1
759531	ERR3530483	{'11D': 99.9, '11A': 97.1, '11F': 42.0, '11C': 35.9, '11B': 34.4}	1	99.9		11A/11D			{}	{}	11A/11D	GREEN	11A	1
756645	ERR3530484	{'14': 99.7, '36': 27.0, '09L': 26.4, '09N': 24.9, '15B': 24.3}	1	99.7		14			{}	{}	14	GREEN	14	1
757970	ERR3530535	{'06A-I': 100.0, '06B': 94.5, '06A-V': 89.7, '06A': 87.1, '06A-III': 86.4}	1	100	6A_6B_6C_6D			[[1]]	{'wciN': ['a', 96.61]}	{'wciN': 'a'}	6A/6B	GREEN	6A	1
759521	ERR3530486	{'09A': 99.7, '09V': 99.5, '09N': 38.2, '09L': 36.7, '06A-IV': 26.9}	1	99.7		9A/9V			{}	{}	9A/9V	GREEN	9V	1
308585	ERR3530487	{'11D': 99.9, '11A': 97.1, '11F': 42.0, '11C': 35.8, '11B': 34.3}	1	99.9		11A/11D			{}	{}	11A/11D	GREEN	11A	1
308561	ERR3530488	{'15A': 98.6, '15F': 73.8, '15C': 62.1, '15B': 62.0, '23F': 31.9}	1	98.6	15F_15A			[[11], [13], [15], [17]]	{'glf': 0, 'rmlB': 0, 'rmlD': 0, 'wcjE': 0}	{'glf': 'not_detected', 'rmlB': 'not_detected', 'rmlD': 'not_detected', 'wcjE': 'not_detected'}	15A	GREEN	15A	1
720219	ERR3530489	{'35F': 99.3, '47F': 74.6, '34': 26.7, '35B': 26.1, '29': 22.5}	1	99.3		35F			{}	{}	35F	GREEN	35F	1
308635	ERR3530490	{'37': 98.8, '33F': 76.8, '33A': 75.5, '33F2': 70.3, '35B': 32.1}	1	98.8		37			{}	{}	37	GREEN	37	1
756635	ERR3530491	{'19F-II': 99.6, '19F': 95.4, '19F-III': 94.4, '19F-I': 94.1, '19F-IV': 93.3}	1	99.6		19F			{}	{}	19F	GREEN	19F	1
308596	ERR3530492	{'07C': 99.0, '07B': 72.9, '40': 70.7, '24B': 48.7, '24F': 48.5}	1	99		7C			{}	{}	7C	GREEN	7C	1
717942	ERR3530493	{'15A': 99.8, '15F': 74.1, '15C': 61.9, '15B': 61.8, '23F': 31.6}	1	99.8	15F_15A			[[11], [13], [15], [17]]	{'glf': 0, 'rmlB': 0, 'rmlD': 0, 'wcjE': 0}	{'glf': 'not_detected', 'rmlB': 'not_detected', 'rmlD': 'not_detected', 'wcjE': 'not_detected'}	15A	GREEN	15A	1
308579	ERR3530494	{'23B1': 99.7, '23B': 55.5, '19A-II': 36.2, '19A-I': 35.9, '19AF': 31.1}	1	99.7		23B			{}	{}	23B	GREEN	23B1	1
753475	ERR3530495	{'35B': 99.9, '33F': 33.7, '35C': 33.5, '34': 33.3, '35A': 33.1}	1	99.9		35B/35D			{}	{}	35B/35D	GREEN	35B	1
720975	ERR3530496	{'23A': 99.6, '23F': 67.3, '23B': 43.6, '19F-II': 37.9, '15B': 37.2}	1	99.6		23A			{}	{}	23A	GREEN	23A	1
717947	ERR3530497	{'23A': 99.7, '23F': 67.3, '23B': 43.6, '19F-II': 37.9, '15B': 37.2}	1	99.7		23A			{}	{}	23A	GREEN	23A	1
720253	ERR3530498	{'11D': 100.0, '11A': 97.2, '11F': 42.0, '11C': 35.9, '11B': 34.4}	1	100		11A/11D			{}	{}	11A/11D	GREEN	11A	1
304262	ERR3530499	{'24F2': 99.2, '24B': 88.0, '24F': 86.5, '24A': 71.2, '07B': 54.7}	1	99.2		24F/24B			{}	{}	24F/24B	GREEN	24	1
660179	ERR3530500	{'23B1': 100.0, '23B': 55.8, '19A-II': 36.2, '19A-I': 35.9, '19AF': 31.3}	1	100		23B			{}	{}	23B	GREEN	23B1	1
757988	ERR3530501	{'14': 100.0, '09L': 27.2, '36': 26.0, '09N': 25.0, '15B': 24.3}	1	100		14			{}	{}	14	GREEN	14	1
758023	ERR3530555	{'06B-I': 99.6, '06A-III': 97.5, '06B-II': 90.2, '06A': 89.7, '06A-V': 88.3}	1	99.6	6A_6B_6C_6D			[[1]]	{'wciN': ['a', 100.0]}	{'wciN': 'a'}	6A/6B	GREEN	6B	1
717926	ERR3530503	{'24F2': 99.6, '24B': 88.4, '24F': 86.9, '24A': 71.2, '07B': 55.1}	1	99.6		24F/24B			{}	{}	24F/24B	GREEN	24	1
308583	ERR3530504	{'23A': 99.7, '23F': 67.3, '23B': 43.6, '19F-II': 37.9, '15B': 37.2}	1	99.7		23A			{}	{}	23A	GREEN	23A	1
759552	ERR3530505	{'01': 6.4, '25F': 5.6, '45': 5.6, '25A': 5.4, '20': 5.2}	2	6.4		Below 20% hit - possible acapsular organism, check species identity and sequence quality.			{}	{}	Below 20% hit - possible acapsular organism, check species identity and sequence quality.	RED	NT	1
753448	ERR3530506	{'18C': 99.7, '18B': 99.6, '18F': 75.6, '18A': 62.4, '16F': 39.2}	1	99.7		18C/18B			{}	{}	18C/18B	GREEN	18C	1
300868	ERR3530507	{'15C': 95.6, '15B': 95.5, '15A': 61.2, '15F': 47.6, '23A': 34.5}	1	95.6		15B/15C			{}	{}	15B/15C	GREEN	15BC	1
717914	ERR3530508	{'11D': 100.0, '11A': 97.2, '11F': 42.0, '11C': 35.9, '11B': 34.4}	1	100		11A/11D			{}	{}	11A/11D	GREEN	11A	1
657386	ERR3530509	{'25F': 7.2, '25A': 7.0, '01': 6.4, '45': 6.0, '22F': 5.2}	3	7.2		Below 20% hit - possible acapsular organism, check species identity and sequence quality.			{}	{}	Below 20% hit - possible acapsular organism, check species identity and sequence quality.	RED	NT	1
720967	ERR3530510	{'21': 99.5, '22F': 35.5, '06A-IV': 33.8, '06A-II': 33.1, '06A-VI': 33.0}	1	99.5		21			{}	{}	21	GREEN	21	1
756594	ERR3530511	{'23F': 99.3, '23A': 65.5, '23B': 49.1, '28A': 48.2, '06A-IV': 47.3}	1	99.3		23F			{}	{}	23F	GREEN	23F	1
757938	ERR3530512	{'19F-II': 99.6, '19F': 95.4, '19F-III': 94.4, '19F-I': 94.1, '19F-IV': 93.3}	1	99.6		19F			{}	{}	19F	GREEN	19F	1
757982	ERR3530558	{'06B-I': 99.7, '06A-III': 97.6, '06B-II': 90.3, '06A': 89.8, '06A-V': 88.4}	1	99.7	6A_6B_6C_6D			[[1]]	{'wciN': ['a', 100.0]}	{'wciN': 'a'}	6A/6B	GREEN	6B	1
758013	ERR3530514	{'23F': 99.3, '23A': 65.5, '23B': 49.1, '28A': 48.2, '06A-IV': 47.3}	1	99.3		23F			{}	{}	23F	GREEN	23F	1
763050	ERR3530515	{'18C': 99.7, '18B': 99.6, '18F': 75.6, '18A': 62.3, '16F': 39.2}	1	99.7		18C/18B			{}	{}	18C/18B	GREEN	18C	1
755703	ERR3530516	{'19A-II': 100.0, '19A-I': 96.6, '19A': 85.0, '19A-III': 84.8, '19AF': 62.1}	1	100	19A_19AF			[[6]]	{'wzy': [1, 95.25]}	{'wzy': 1}	19A	GREEN	19A	1
756631	ERR3530517	{'14': 92.4, '36': 28.6, '09L': 25.5, '09N': 24.7, '15B': 24.2}	1	92.4		14			{}	{}	14	GREEN	14	1
665062	ERR3530518	{'16F': 96.4, '19F-IV': 44.9, '19F-II': 44.1, '19F': 43.1, '19F-I': 42.5}	1	96.4		16F			{}	{}	16F	GREEN	16F	1
756639	ERR3530519	{'19F-II': 99.6, '19F': 95.4, '19F-III': 94.4, '19F-I': 94.1, '19F-IV': 93.3}	1	99.6		19F			{}	{}	19F	GREEN	19F	1
717832	ERR3530520	{'45': 5.9, '25F': 5.6, '01': 5.4, '25A': 5.4, '20': 5.0}	2	5.9		Below 20% hit - possible acapsular organism, check species identity and sequence quality.			{}	{}	Below 20% hit - possible acapsular organism, check species identity and sequence quality.	RED	NT	1
753432	ERR3530521	{'23F': 99.0, '23A': 64.8, '23B': 47.6, '28A': 47.5, '06A-V': 45.8}	1	99		23F			{}	{}	23F	GREEN	23F	1
753441	ERR3530587	{'06B-I': 99.7, '06A-III': 97.6, '06B-II': 90.3, '06A': 89.8, '06A-V': 88.4}	1	99.7	6A_6B_6C_6D			[[1]]	{'wciN': ['a', 100.0]}	{'wciN': 'a'}	6A/6B	GREEN	6B	1
756641	ERR3530523	{'11D': 100.0, '11A': 97.2, '11F': 42.0, '11C': 35.9, '11B': 34.4}	1	100		11A/11D			{}	{}	11A/11D	GREEN	11A	1
720941	ERR3530524	{'07A': 99.7, '07F': 99.5, '19F-II': 36.4, '19F-IV': 35.8, '19F': 34.9}	1	99.7		7F/7A			{}	{}	7F/7A	GREEN	7F	1
757954	ERR3530525	{'14': 92.3, '36': 28.1, '09L': 25.1, '09N': 24.2, '15B': 23.9}	1	92.3		14			{}	{}	14	GREEN	14	1
651026	ERR3530526	{'24F2': 99.8, '24B': 88.6, '24F': 87.1, '24A': 67.3, '07C': 53.8}	1	99.8		24F/24B			{}	{}	24F/24B	GREEN	24	1
720940	ERR3530527	{'07A': 99.7, '07F': 99.5, '19F-II': 36.4, '19F-IV': 35.8, '19F': 34.9}	1	99.7		7F/7A			{}	{}	7F/7A	GREEN	7F	1
756623	ERR3530528	{'16F': 96.8, '19F-IV': 44.9, '19F-II': 44.1, '19F': 43.1, '19F-I': 42.5}	1	96.8		16F			{}	{}	16F	GREEN	16F	1
758022	ERR3530611	{'06A': 100.0, '06A-IV': 99.6, '06B-II': 95.4, '06A-V': 93.7, '06A-III': 91.7}	1	100	6A_6B_6C_6D			[[1]]	{'wciN': ['a', 100.0]}	{'wciN': 'a'}	6A/6B	GREEN	6A	1
721011	ERR3530530	{'11D': 100.0, '11A': 97.2, '11F': 42.0, '11C': 35.9, '11B': 34.4}	1	100		11A/11D			{}	{}	11A/11D	GREEN	11A	1
717975	ERR3530531	{'10A': 99.9, '10B': 66.6, '10C': 27.5, '10F': 17.9, '22F': 15.3}	1	99.9		10A			{}	{}	10A	GREEN	10A	1
304297	ERR3530532	{'15C': 95.8, '15B': 95.7, '15A': 61.2, '15F': 47.6, '23A': 34.7}	1	95.8		15B/15C			{}	{}	15B/15C	GREEN	15BC	1
755702	ERR3530632	{'06B-I': 99.7, '06A-III': 97.6, '06B-II': 90.3, '06A': 89.8, '06A-V': 88.4}	1	99.7	6A_6B_6C_6D			[[1]]	{'wciN': ['a', 100.0]}	{'wciN': 'a'}	6A/6B	GREEN	6B	1
308627	ERR3530534	{'09N': 99.6, '09L': 88.8, '09A': 32.7, '09V': 32.7, '36': 29.4}	1	99.6		9N/9L			{}	{}	9N/9L	GREEN	9N	1
753478	ERR3530634	{'06B-I': 99.7, '06A-III': 97.6, '06B-II': 90.3, '06A': 89.8, '06A-V': 88.4}	1	99.7	6A_6B_6C_6D			[[1]]	{'wciN': ['a', 100.0]}	{'wciN': 'a'}	6A/6B	GREEN	6B	1
721007	ERR3530536	{'16F': 96.8, '19F-IV': 44.9, '19F-II': 44.1, '19F': 43.1, '19F-I': 42.5}	1	96.8		16F			{}	{}	16F	GREEN	16F	1
731070	ERR3530537	{'15C': 95.5, '15B': 95.4, '15A': 61.0, '15F': 47.4, '23A': 34.7}	1	95.5		15B/15C			{}	{}	15B/15C	GREEN	15BC	1
758019	ERR3530538	{'19F-I': 99.9, '19F': 96.9, '19F-III': 96.9, '19F-II': 94.1, '19F-IV': 89.5}	1	99.9		19F			{}	{}	19F	GREEN	19F	1
651030	ERR3530539	{'15A': 100.0, '15F': 74.3, '15C': 62.0, '15B': 61.9, '23F': 31.7}	1	100	15F_15A			[[11], [13], [15], [17]]	{'glf': 0, 'rmlB': 0, 'rmlD': 0, 'wcjE': 0}	{'glf': 'not_detected', 'rmlB': 'not_detected', 'rmlD': 'not_detected', 'wcjE': 'not_detected'}	15A	GREEN	15A	1
720956	ERR3530540	{'18C': 99.7, '18B': 99.6, '18F': 75.6, '18A': 62.4, '16F': 39.2}	1	99.7		18C/18B			{}	{}	18C/18B	GREEN	18C	1
756651	ERR3530541	{'10A': 93.9, '10B': 64.7, '10C': 29.0, '10F': 19.4, '47A': 16.3}	1	93.9		10A			{}	{}	10A	GREEN	10A	1
731067	ERR3530542	{'22F': 93.6, '22A': 70.2, '06A-II': 45.3, '06A-VI': 45.2, '06B-I': 45.2}	1	93.6		22F			{}	{}	22F	GREEN	22F	1
759517	ERR3530543	{'23F': 99.2, '23A': 65.4, '23B': 49.0, '28A': 48.1, '06A-IV': 47.3}	1	99.2		23F			{}	{}	23F	GREEN	23F	1
720217	ERR3530544	{'21': 100.0, '22F': 36.1, '06A-IV': 32.2, '06A-II': 31.6, '06A-VI': 31.5}	1	100		21			{}	{}	21	GREEN	21	1
318630	ERR3530545	{'15A': 99.9, '15F': 74.3, '15C': 62.0, '15B': 61.9, '23F': 31.7}	1	99.9	15F_15A			[[11], [13], [15], [17]]	{'glf': 0, 'rmlB': 0, 'rmlD': 0, 'wcjE': 0}	{'glf': 'not_detected', 'rmlB': 'not_detected', 'rmlD': 'not_detected', 'wcjE': 'not_detected'}	15A	GREEN	15A	1
300855	ERR3530546	{'15C': 95.9, '15B': 95.7, '15A': 61.2, '15F': 47.6, '23A': 34.7}	1	95.9		15B/15C			{}	{}	15B/15C	GREEN	15BC	1
720254	ERR3530547	{'23B': 99.5, '23B1': 64.7, '23F': 45.7, '23A': 39.9, '06A-IV': 36.8}	1	99.5		23B			{}	{}	23B	GREEN	23B	1
757961	ERR3530548	{'23F': 99.2, '23A': 65.4, '23B': 49.0, '28A': 48.1, '06A-IV': 47.2}	1	99.2		23F			{}	{}	23F	GREEN	23F	1
756602	ERR3530549	{'23F': 99.2, '23A': 65.4, '23B': 49.0, '28A': 48.1, '06A-IV': 47.3}	1	99.2		23F			{}	{}	23F	GREEN	23F	1
720273	ERR3530550	{'24F2': 98.9, '24B': 87.7, '24F': 86.2, '24A': 71.2, '07B': 54.4}	1	98.9		24F/24B			{}	{}	24F/24B	GREEN	24	1
717928	ERR3530551	{'24F2': 99.6, '24B': 88.4, '24F': 86.9, '24A': 71.2, '07B': 55.1}	1	99.6		24F/24B			{}	{}	24F/24B	GREEN	24	1
757997	ERR3530552	{'45': 6.3, '25F': 6.0, '25A': 5.8, '22F': 5.1, '38': 4.7}	2	6.3		Below 20% hit - possible acapsular organism, check species identity and sequence quality.			{}	{}	Below 20% hit - possible acapsular organism, check species identity and sequence quality.	RED	NT	1
720188	ERR3530553	{'11D': 99.8, '11A': 97.0, '11F': 41.8, '11C': 35.9, '11B': 34.4}	1	99.8		11A/11D			{}	{}	11A/11D	GREEN	11A	1
720980	ERR3530554	{'15C': 95.8, '15B': 95.7, '15A': 61.2, '15F': 47.6, '23A': 34.7}	1	95.8		15B/15C			{}	{}	15B/15C	GREEN	15BC	1
720207	ERR3530639	{'06B-I': 99.0, '06A-III': 96.9, '06A': 89.8, '06B-II': 89.8, '06A-V': 87.9}	1	99	6A_6B_6C_6D			[[1]]	{'wciN': ['a', 100.0]}	{'wciN': 'a'}	6A/6B	GREEN	6B	1
721014	ERR3530556	{'35F': 99.3, '47F': 74.6, '34': 26.7, '35B': 26.6, '29': 22.5}	1	99.3		35F			{}	{}	35F	GREEN	35F	1
304272	ERR3530557	{'23B1': 99.9, '23B': 55.8, '19A-II': 36.2, '19A-I': 35.9, '19AF': 31.3}	1	99.9		23B			{}	{}	23B	GREEN	23B1	1
760590	ERR3530641	{'06B-I': 99.7, '06A-III': 97.6, '06B-II': 90.3, '06A': 89.8, '06A-V': 88.4}	1	99.7	6A_6B_6C_6D			[[1]]	{'wciN': ['a', 100.0]}	{'wciN': 'a'}	6A/6B	GREEN	6B	1
652824	ERR3530559	{'23A': 99.6, '23F': 67.2, '23B': 43.5, '19F-II': 37.9, '19F-IV': 37.2}	1	99.6		23A			{}	{}	23A	GREEN	23A	1
720226	ERR3530560	{'23B': 99.4, '23B1': 64.7, '23F': 45.7, '23A': 39.9, '06A-IV': 36.8}	1	99.4		23B			{}	{}	23B	GREEN	23B	1
720198	ERR3530561	{'03': 95.2, '36': 17.1, '01': 16.6, '20': 15.9, '09N': 15.8}	1	95.2		3			{}	{}	3	GREEN	3	1
720951	ERR3530562	{'15C': 93.9, '15B': 93.8, '15A': 62.1, '15F': 48.6, '14': 33.0}	1	93.9		15B/15C			{}	{}	15B/15C	GREEN	15BC	1
717940	ERR3530563	{'35B': 100.0, '33F': 33.7, '35C': 33.5, '34': 33.3, '35A': 33.1}	1	100		35B/35D			{}	{}	35B/35D	GREEN	35B	1
308582	ERR3530564	{'21': 95.8, '22F': 37.8, '06A-II': 33.0, '06A-VI': 32.9, '06A-III': 32.4}	1	95.8		21			{}	{}	21	GREEN	21	1
720195	ERR3530565	{'11D': 100.0, '11A': 97.2, '11F': 42.0, '11C': 35.9, '11B': 34.4}	1	100		11A/11D			{}	{}	11A/11D	GREEN	11A	1
308633	ERR3530566	{'15A': 98.4, '15F': 73.7, '15C': 62.1, '15B': 62.0, '23F': 31.7}	1	98.4	15F_15A			[[11], [13], [15], [17]]	{'glf': 0, 'rmlB': 0, 'rmlD': 0, 'wcjE': 0}	{'glf': 'not_detected', 'rmlB': 'not_detected', 'rmlD': 'not_detected', 'wcjE': 'not_detected'}	15A	GREEN	15A	1
720241	ERR3530567	{'33F2': 100.0, '33F': 74.6, '33A': 70.2, '34': 41.7, '35B': 31.5}	1	100		33F/33A			{}	{}	33F/33A	GREEN	33F	1
720993	ERR3530568	{'11D': 99.9, '11A': 97.1, '11F': 42.0, '11C': 35.8, '11B': 34.3}	1	99.9		11A/11D			{}	{}	11A/11D	GREEN	11A	1
720239	ERR3530569	{'11D': 100.0, '11A': 97.2, '11F': 42.0, '11C': 35.9, '11B': 34.4}	1	100		11A/11D			{}	{}	11A/11D	GREEN	11A	1
756617	ERR3530570	{'14': 92.4, '36': 28.6, '09L': 25.7, '09N': 24.6, '15B': 24.2}	1	92.4		14			{}	{}	14	GREEN	14	1
758021	ERR3530571	{'19F-II': 99.6, '19F': 95.4, '19F-III': 94.4, '19F-I': 94.1, '19F-IV': 93.3}	1	99.6		19F			{}	{}	19F	GREEN	19F	1
308595	ERR3530572	{'17F': 99.5, '06B': 44.3, '06B-I': 44.2, '06A-III': 44.1, '06D': 43.7}	1	99.5		17F			{}	{}	17F	GREEN	17F	1
717978	ERR3530573	{'23B': 99.5, '23B1': 64.7, '23F': 45.7, '23A': 39.9, '06A-IV': 36.8}	1	99.5		23B			{}	{}	23B	GREEN	23B	1
720205	ERR3530574	{'45': 6.3, '25F': 5.7, '25A': 5.5, '01': 5.1, '22F': 5.1}	2	6.3		Below 20% hit - possible acapsular organism, check species identity and sequence quality.			{}	{}	Below 20% hit - possible acapsular organism, check species identity and sequence quality.	RED	NT	1
717830	ERR3530575	{'01': 5.9, '45': 5.8, '25F': 5.6, '20': 5.4, '25A': 5.4}	1	5.9		Below 20% hit - possible acapsular organism, check species identity and sequence quality.			{}	{}	Below 20% hit - possible acapsular organism, check species identity and sequence quality.	RED	NT	1
756683	ERR3530576	{'09A': 99.7, '09V': 99.5, '09N': 37.7, '09L': 36.6, '06A-IV': 27.3}	1	99.7		9A/9V			{}	{}	9A/9V	GREEN	9V	1
308622	ERR3530577	{'31': 99.6, '41A': 57.1, '41F': 48.9, '06A-II': 37.5, '06A-VI': 37.5}	1	99.6		31			{}	{}	31	GREEN	31	1
720227	ERR3530578	{'23B': 99.4, '23B1': 64.7, '23F': 45.7, '23A': 39.9, '06A-IV': 36.8}	1	99.4		23B			{}	{}	23B	GREEN	23B	1
756679	ERR3530579	{'14': 92.7, '36': 28.6, '09L': 25.4, '09N': 24.7, '15B': 24.2}	1	92.7		14			{}	{}	14	GREEN	14	1
755704	ERR3530580	{'19F-II': 99.6, '19F': 95.4, '19F-III': 94.4, '19F-I': 94.1, '19F-IV': 93.3}	1	99.6		19F			{}	{}	19F	GREEN	19F	1
720234	ERR3530581	{'19F-II': 99.6, '19F': 95.4, '19F-III': 94.4, '19F-I': 94.1, '19F-IV': 93.3}	1	99.6		19F			{}	{}	19F	GREEN	19F	1
757957	ERR3530582	{'18C': 93.7, '18B': 93.6, '18F': 75.6, '18A': 62.7, '16F': 39.6}	1	93.7		18C/18B			{}	{}	18C/18B	GREEN	18C	1
289707	ERR3530583	{'11D': 89.5, '11A': 86.8, '11F': 44.9, '11C': 29.4, '11B': 27.9}	1	89.5		11A/11D			{}	{}	11A/11D	AMBER	11A	1
308564	ERR3530584	{'09N': 99.6, '09L': 89.1, '09A': 32.7, '09V': 32.7, '36': 32.2}	1	99.6		9N/9L			{}	{}	9N/9L	GREEN	9N	1
757984	ERR3530585	{'14': 92.7, '36': 28.6, '09L': 25.8, '09N': 24.7, '15B': 24.2}	1	92.7		14			{}	{}	14	GREEN	14	1
753439	ERR3530667	{'06A': 100.0, '06A-IV': 99.6, '06B-II': 95.4, '06A-V': 93.7, '06A-III': 91.7}	1	100	6A_6B_6C_6D			[[1]]	{'wciN': ['a', 100.0]}	{'wciN': 'a'}	6A/6B	GREEN	6A	1
758025	ERR3530668	{'06B-I': 99.6, '06A-III': 97.4, '06B-II': 90.0, '06A': 89.7, '06A-V': 88.1}	1	99.6	6A_6B_6C_6D			[[1]]	{'wciN': ['a', 100.0]}	{'wciN': 'a'}	6A/6B	GREEN	6B	1
756652	ERR3530588	{'23F': 99.0, '23A': 64.8, '23B': 47.6, '28A': 47.5, '06A-V': 45.8}	1	99		23F			{}	{}	23F	GREEN	23F	1
717886	ERR3530589	{'23B': 96.1, '23B1': 64.3, '23F': 45.7, '23A': 39.9, '28A': 34.2}	1	96.1		23B			{}	{}	23B	GREEN	23B	1
300873	ERR3530590	{'45': 6.2, '25F': 5.8, '25A': 5.6, '22F': 5.2, '01': 4.6}	2	6.2		Below 20% hit - possible acapsular organism, check species identity and sequence quality.			{}	{}	Below 20% hit - possible acapsular organism, check species identity and sequence quality.	RED	NT	1
670261	ERR3530591	{'22F': 98.9, '22A': 73.4, '06A': 42.6, '06B': 42.1, '06A-II': 41.9}	1	98.9		22F			{}	{}	22F	GREEN	22F	1
756668	ERR3530592	{'35B': 100.0, '33F': 33.7, '35C': 33.5, '34': 33.3, '35A': 33.1}	1	100		35B/35D			{}	{}	35B/35D	GREEN	35B	1
721008	ERR3530593	{'16F': 96.8, '19F-IV': 44.9, '19F-II': 44.1, '19F': 43.1, '19F-I': 42.5}	1	96.8		16F			{}	{}	16F	GREEN	16F	1
763049	ERR3530594	{'07A': 98.8, '07F': 98.6, '19F-II': 36.4, '19F-IV': 35.8, '19F': 34.9}	1	98.8		7F/7A			{}	{}	7F/7A	GREEN	7F	1
753496	ERR3530595	{'23F': 99.2, '23A': 65.4, '23B': 49.0, '28A': 48.1, '06A-IV': 47.3}	1	99.2		23F			{}	{}	23F	GREEN	23F	1
308566	ERR3530596	{'11D': 100.0, '11A': 97.2, '11F': 42.0, '11C': 35.9, '11B': 34.4}	1	100		11A/11D			{}	{}	11A/11D	GREEN	11A	1
717965	ERR3530597	{'45': 6.2, '25F': 5.8, '01': 5.7, '25A': 5.6, '20': 5.5}	3	6.2		Below 20% hit - possible acapsular organism, check species identity and sequence quality.			{}	{}	Below 20% hit - possible acapsular organism, check species identity and sequence quality.	RED	NT	1
720272	ERR3530598	{'11D': 100.0, '11A': 97.2, '11F': 42.0, '11C': 35.9, '11B': 34.4}	1	100		11A/11D			{}	{}	11A/11D	GREEN	11A	1
300841	ERR3530599	{'16F': 96.5, '19F-IV': 44.7, '19F-II': 43.9, '19F': 42.9, '19F-I': 42.3}	1	96.5		16F			{}	{}	16F	GREEN	16F	1
753414	ERR3530600	{'19F-II': 99.6, '19F': 95.4, '19F-III': 94.4, '19F-I': 94.1, '19F-IV': 93.3}	1	99.6		19F			{}	{}	19F	GREEN	19F	1
318635	ERR3530601	{'21': 99.5, '22F': 35.0, '06A-IV': 33.4, '06A-II': 32.8, '06A-VI': 32.7}	1	99.5		21			{}	{}	21	GREEN	21	1
756600	ERR3530602	{'06E': 100.0, '06B-III': 99.6, '06B-I': 47.0, '06A-III': 46.5, '06A-II': 45.5}	1	100	6A_6B_6C_6D			[[3]]	{'wciN': ['g', 100.0]}	{'wciN': 'g'}	Serogroup_6_(6E)	GREEN	6EB	1
304266	ERR3530603	{'10A': 99.9, '10B': 66.7, '10C': 27.5, '10F': 17.9, '22F': 15.1}	1	99.9		10A			{}	{}	10A	GREEN	10A	1
717934	ERR3530604	{'24F2': 99.6, '24B': 88.4, '24F': 86.9, '24A': 71.2, '07B': 55.1}	1	99.6		24F/24B			{}	{}	24F/24B	GREEN	24	1
720223	ERR3530605	{'01': 6.4, '25F': 5.6, '45': 5.5, '25A': 5.4, '22F': 5.1}	2	6.4		Below 20% hit - possible acapsular organism, check species identity and sequence quality.			{}	{}	Below 20% hit - possible acapsular organism, check species identity and sequence quality.	RED	NT	1
308634	ERR3530606	{'17F': 99.6, '06B': 44.3, '06B-I': 44.0, '06A-III': 43.9, '06D': 43.7}	1	99.6		17F			{}	{}	17F	GREEN	17F	1
759547	ERR3530607	{'33F2': 99.9, '33F': 74.6, '33A': 70.2, '34': 41.6, '35B': 32.1}	1	99.9		33F/33A			{}	{}	33F/33A	GREEN	33F	1
308632	ERR3530608	{'11D': 100.0, '11A': 97.2, '11F': 42.0, '11C': 35.9, '11B': 34.4}	1	100		11A/11D			{}	{}	11A/11D	GREEN	11A	1
670259	ERR3530609	{'15A': 99.6, '15F': 73.9, '15C': 61.6, '15B': 61.5, '23F': 31.3}	1	99.6	15F_15A			[[11], [13], [15], [17]]	{'glf': 0, 'rmlB': 0, 'rmlD': 0, 'wcjE': 0}	{'glf': 'not_detected', 'rmlB': 'not_detected', 'rmlD': 'not_detected', 'wcjE': 'not_detected'}	15A	GREEN	15A	1
717968	ERR3530610	{'15C': 93.5, '15B': 93.4, '15A': 61.8, '15F': 48.4, '14': 33.0}	1	93.5		15B/15C			{}	{}	15B/15C	GREEN	15BC	1
753433	ERR3530671	{'06B-I': 99.6, '06A-III': 97.4, '06B-II': 90.0, '06A': 89.7, '06A-V': 88.1}	1	99.6	6A_6B_6C_6D			[[1]]	{'wciN': ['a', 100.0]}	{'wciN': 'a'}	6A/6B	GREEN	6B	1
720987	ERR3530612	{'45': 5.8, '01': 5.7, '25F': 5.7, '25A': 5.5, '20': 5.0}	2	5.8		Below 20% hit - possible acapsular organism, check species identity and sequence quality.			{}	{}	Below 20% hit - possible acapsular organism, check species identity and sequence quality.	RED	NT	1
720946	ERR3530613	{'24F2': 99.7, '24B': 88.5, '24F': 87.0, '24A': 71.3, '07B': 55.3}	1	99.7		24F/24B			{}	{}	24F/24B	GREEN	24	1
756629	ERR3530614	{'19F-II': 99.6, '19F': 95.4, '19F-III': 94.4, '19F-I': 94.1, '19F-IV': 93.3}	1	99.6		19F			{}	{}	19F	GREEN	19F	1
756634	ERR3530615	{'19F-II': 99.6, '19F': 95.5, '19F-III': 94.5, '19F-I': 94.2, '19F-IV': 93.3}	1	99.6		19F			{}	{}	19F	GREEN	19F	1
756658	ERR3530616	{'15C': 93.9, '15B': 93.8, '15A': 62.1, '15F': 48.6, '14': 33.0}	1	93.9		15B/15C			{}	{}	15B/15C	GREEN	15BC	1
720984	ERR3530617	{'23B': 99.4, '23B1': 64.7, '23F': 45.6, '23A': 39.8, '06A-IV': 36.6}	1	99.4		23B			{}	{}	23B	GREEN	23B	1
300845	ERR3530618	{'09N': 99.4, '09L': 89.1, '09A': 32.7, '09V': 32.7, '36': 32.3}	1	99.4		9N/9L			{}	{}	9N/9L	GREEN	9N	1
720221	ERR3530619	{'22F': 98.6, '22A': 73.4, '06A': 42.6, '06B': 42.1, '06A-II': 41.9}	1	98.6		22F			{}	{}	22F	GREEN	22F	1
756609	ERR3530620	{'11D': 99.9, '11A': 97.1, '11F': 42.0, '11C': 35.9, '11B': 34.4}	1	99.9		11A/11D			{}	{}	11A/11D	GREEN	11A	1
757978	ERR3530621	{'16F': 96.8, '19F-IV': 44.9, '19F-II': 44.1, '19F': 43.1, '19F-I': 42.5}	1	96.8		16F			{}	{}	16F	GREEN	16F	1
308612	ERR3530622	{'23B': 99.4, '23B1': 64.6, '23F': 45.7, '23A': 39.9, '06A-IV': 36.8}	1	99.4		23B			{}	{}	23B	GREEN	23B	1
720228	ERR3530623	{'11D': 99.9, '11A': 97.1, '11F': 42.0, '11C': 35.8, '11B': 34.3}	1	99.9		11A/11D			{}	{}	11A/11D	GREEN	11A	1
759530	ERR3530624	{'35B': 100.0, '33F': 33.7, '35C': 33.5, '34': 33.3, '35A': 33.1}	1	100		35B/35D			{}	{}	35B/35D	GREEN	35B	1
756637	ERR3530625	{'22F': 99.1, '22A': 73.4, '06A': 42.6, '06B': 42.1, '06A-II': 41.9}	1	99.1		22F			{}	{}	22F	GREEN	22F	1
720965	ERR3530626	{'09N': 98.8, '09L': 88.3, '09A': 32.7, '09V': 32.7, '36': 29.1}	1	98.8		9N/9L			{}	{}	9N/9L	GREEN	9N	1
717898	ERR3530627	{'23A': 99.7, '23F': 67.3, '23B': 43.6, '19F-II': 37.9, '15B': 37.2}	1	99.7		23A			{}	{}	23A	GREEN	23A	1
759505	ERR3530628	{'03': 95.2, '01': 17.1, '36': 17.1, '20': 15.9, '09N': 15.7}	1	95.2		3			{}	{}	3	GREEN	3	1
300861	ERR3530629	{'21': 100.0, '22F': 36.1, '06A-IV': 34.0, '06A-II': 33.4, '06A-VI': 33.3}	1	100		21			{}	{}	21	GREEN	21	1
304270	ERR3530630	{'23B': 99.5, '23B1': 64.7, '23F': 45.7, '23A': 39.9, '06A-IV': 36.8}	1	99.5		23B			{}	{}	23B	GREEN	23B	1
308571	ERR3530631	{'01': 6.5, '45': 6.2, '25F': 5.8, '25A': 5.6, '38': 4.9}	1	6.5		Below 20% hit - possible acapsular organism, check species identity and sequence quality.			{}	{}	Below 20% hit - possible acapsular organism, check species identity and sequence quality.	RED	NT	1
753454	ERR3530672	{'06B-I': 99.6, '06A-III': 97.4, '06B-II': 90.0, '06A': 89.7, '06A-V': 88.1}	1	99.6	6A_6B_6C_6D			[[1]]	{'wciN': ['a', 100.0]}	{'wciN': 'a'}	6A/6B	GREEN	6B	1
308575	ERR3530633	{'35B': 100.0, '33F': 33.7, '35C': 33.5, '34': 33.3, '35A': 33.1}	1	100		35B/35D			{}	{}	35B/35D	GREEN	35B	1
757964	ERR3530674	{'06A': 100.0, '06A-IV': 99.6, '06B-II': 95.4, '06A-V': 93.7, '06A-III': 91.7}	1	100	6A_6B_6C_6D			[[1]]	{'wciN': ['a', 100.0]}	{'wciN': 'a'}	6A/6B	GREEN	6A	1
755707	ERR3530635	{'19F-II': 99.6, '19F': 95.4, '19F-III': 94.4, '19F-I': 94.1, '19F-IV': 93.3}	1	99.6		19F			{}	{}	19F	GREEN	19F	1
717892	ERR3530636	{'23B': 83.2, '23B1': 50.0, '23F': 44.7, '23A': 39.1, '06A-IV': 36.3}	1	83.2		23B			{}	{}	23B	AMBER	23B	1
757948	ERR3530637	{'22F': 99.1, '22A': 73.4, '06A': 42.6, '06B': 42.1, '06A-II': 41.9}	1	99.1		22F			{}	{}	22F	GREEN	22F	1
720973	ERR3530638	{'15C': 94.0, '15B': 93.8, '15A': 62.1, '15F': 48.6, '14': 33.0}	1	94		15B/15C			{}	{}	15B/15C	GREEN	15BC	1
757944	ERR3530691	{'06B-I': 99.7, '06A-III': 97.6, '06B-II': 90.3, '06A': 89.8, '06A-V': 88.4}	1	99.7	6A_6B_6C_6D			[[1]]	{'wciN': ['a', 100.0]}	{'wciN': 'a'}	6A/6B	GREEN	6B	1
665061	ERR3530640	{'15A': 99.6, '15F': 73.9, '15C': 61.6, '15B': 61.5, '23F': 31.3}	1	99.6	15F_15A			[[11], [13], [15], [17]]	{'glf': 0, 'rmlB': 0, 'rmlD': 0, 'wcjE': 0}	{'glf': 'not_detected', 'rmlB': 'not_detected', 'rmlD': 'not_detected', 'wcjE': 'not_detected'}	15A	GREEN	15A	1
756667	ERR3530708	{'06B-I': 99.6, '06A-III': 97.4, '06B-II': 90.0, '06A': 89.7, '06A-V': 88.1}	1	99.6	6A_6B_6C_6D			[[1]]	{'wciN': ['a', 100.0]}	{'wciN': 'a'}	6A/6B	GREEN	6B	1
289704	ERR3530642	{'25F': 7.2, '25A': 7.0, '01': 6.4, '45': 6.0, '38': 4.9}	3	7.2		Below 20% hit - possible acapsular organism, check species identity and sequence quality.			{}	{}	Below 20% hit - possible acapsular organism, check species identity and sequence quality.	RED	NT	1
304292	ERR3530643	{'17F': 99.6, '06B': 44.3, '06B-I': 44.2, '06A-III': 44.1, '06D': 43.7}	1	99.6		17F			{}	{}	17F	GREEN	17F	1
657388	ERR3530644	{'12F': 96.2, '12B': 93.1, '44': 93.0, '12A': 80.2, '46': 77.2}	1	96.2	12F_12A_12B_44_46			[[5]]	{'wciI': [2, 94.56]}	{'wciI': 2}	12F	GREEN	12F	1
717842	ERR3530645	{'11D': 100.0, '11A': 97.2, '11F': 42.0, '11C': 35.9, '11B': 34.4}	1	100		11A/11D			{}	{}	11A/11D	GREEN	11A	1
759523	ERR3530646	{'18C': 93.7, '18B': 93.6, '18F': 75.6, '18A': 62.7, '16F': 39.6}	1	93.7		18C/18B			{}	{}	18C/18B	GREEN	18C	1
758004	ERR3530647	{'19F-I': 99.4, '19F': 96.4, '19F-III': 96.4, '19F-II': 93.6, '19F-IV': 89.1}	1	99.4		19F			{}	{}	19F	GREEN	19F	1
721016	ERR3530648	{'15A': 98.6, '15F': 73.8, '15C': 62.1, '15B': 62.0, '23F': 31.9}	1	98.6	15F_15A			[[11], [13], [15], [17]]	{'glf': 0, 'rmlB': 0, 'rmlD': 0, 'wcjE': 0}	{'glf': 'not_detected', 'rmlB': 'not_detected', 'rmlD': 'not_detected', 'wcjE': 'not_detected'}	15A	GREEN	15A	1
720963	ERR3530649	{'11D': 100.0, '11A': 97.2, '11F': 42.0, '11C': 35.9, '11B': 34.4}	1	100		11A/11D			{}	{}	11A/11D	GREEN	11A	1
300862	ERR3530650	{'15A': 100.0, '15F': 74.3, '15C': 62.0, '15B': 61.9, '23F': 31.7}	1	100	15F_15A			[[11], [13], [15], [17]]	{'glf': 0, 'rmlB': 0, 'rmlD': 0, 'wcjE': 0}	{'glf': 'not_detected', 'rmlB': 'not_detected', 'rmlD': 'not_detected', 'wcjE': 'not_detected'}	15A	GREEN	15A	1
300877	ERR3530651	{'15A': 99.9, '15F': 74.2, '15C': 61.9, '15B': 61.8, '23F': 31.6}	1	99.9	15F_15A			[[11], [13], [15], [17]]	{'glf': 0, 'rmlB': 0, 'rmlD': 0, 'wcjE': 0}	{'glf': 'not_detected', 'rmlB': 'not_detected', 'rmlD': 'not_detected', 'wcjE': 'not_detected'}	15A	GREEN	15A	1
720970	ERR3530652	{'11D': 100.0, '11A': 97.2, '11F': 42.0, '11C': 35.9, '11B': 34.4}	1	100		11A/11D			{}	{}	11A/11D	GREEN	11A	1
757998	ERR3530653	{'19F': 97.4, '19F-I': 96.4, '19F-III': 95.6, '19F-II': 95.5, '19F-IV': 91.0}	1	97.4		19F			{}	{}	19F	GREEN	19F	1
757940	ERR3530654	{'23F': 99.2, '23A': 65.4, '23B': 49.0, '28A': 48.1, '06A-IV': 47.2}	1	99.2		23F			{}	{}	23F	GREEN	23F	1
720243	ERR3530655	{'34': 93.0, '33F2': 34.5, '35B': 31.9, '33F': 29.0, '33C': 28.0}	1	93		34			{}	{}	34	GREEN	34	1
759519	ERR3530656	{'23F': 99.2, '23A': 65.4, '23B': 49.0, '28A': 48.1, '06A-IV': 47.3}	1	99.2		23F			{}	{}	23F	GREEN	23F	1
665063	ERR3530657	{'25F': 7.2, '25A': 7.0, '45': 6.0, '01': 5.3, '22F': 5.2}	3	7.2		Below 20% hit - possible acapsular organism, check species identity and sequence quality.			{}	{}	Below 20% hit - possible acapsular organism, check species identity and sequence quality.	RED	NT	1
300863	ERR3530658	{'23A': 99.6, '23F': 67.2, '23B': 43.5, '19F-II': 37.9, '19F-IV': 37.2}	1	99.6		23A			{}	{}	23A	GREEN	23A	1
721731	ERR3530659	{'18C': 93.7, '18B': 93.6, '18F': 75.6, '18A': 62.7, '16F': 39.6}	1	93.7		18C/18B			{}	{}	18C/18B	GREEN	18C	1
756671	ERR3530660	{'23F': 99.0, '23A': 64.8, '23B': 47.6, '28A': 47.5, '06A-V': 45.8}	1	99		23F			{}	{}	23F	GREEN	23F	1
717983	ERR3530661	{'22F': 99.1, '22A': 73.4, '06A': 42.6, '06B': 42.1, '06A-I': 41.8}	1	99.1		22F			{}	{}	22F	GREEN	22F	1
720944	ERR3530662	{'15C': 93.8, '15B': 93.7, '15A': 62.0, '15F': 48.5, '14': 33.0}	1	93.8		15B/15C			{}	{}	15B/15C	GREEN	15BC	1
657384	ERR3530663	{'25F': 7.2, '25A': 7.0, '45': 6.0, '01': 5.3, '22F': 5.2}	3	7.2		Below 20% hit - possible acapsular organism, check species identity and sequence quality.			{}	{}	Below 20% hit - possible acapsular organism, check species identity and sequence quality.	RED	NT	1
760598	ERR3530664	{'14': 100.0, '36': 27.0, '09L': 26.5, '09N': 24.9, '15B': 24.3}	1	100		14			{}	{}	14	GREEN	14	1
756626	ERR3530665	{'23F': 99.2, '23A': 65.4, '23B': 49.0, '28A': 48.1, '06A-IV': 47.3}	1	99.2		23F			{}	{}	23F	GREEN	23F	1
308639	ERR3530666	{'15C': 95.8, '15B': 95.6, '15A': 61.1, '15F': 47.6, '23A': 34.7}	1	95.8		15B/15C			{}	{}	15B/15C	GREEN	15BC	1
753429	ERR3530722	{'06B-I': 99.4, '06A-III': 97.3, '06B-II': 90.3, '06A': 89.8, '06A-V': 88.4}	1	99.4	6A_6B_6C_6D			[[1]]	{'wciN': ['a', 100.0]}	{'wciN': 'a'}	6A/6B	GREEN	6B	1
753460	ERR3530733	{'06A': 100.0, '06A-IV': 99.6, '06B-II': 95.4, '06A-V': 93.7, '06A-III': 91.7}	1	100	6A_6B_6C_6D			[[1]]	{'wciN': ['a', 100.0]}	{'wciN': 'a'}	6A/6B	GREEN	6A	1
311488	ERR3530669	{'23A': 99.7, '23F': 67.3, '23B': 43.6, '19F-II': 37.9, '15B': 37.2}	1	99.7		23A			{}	{}	23A	GREEN	23A	1
657385	ERR3530670	{'10A': 99.9, '10B': 66.7, '10C': 27.5, '10F': 17.9, '22F': 15.3}	1	99.9		10A			{}	{}	10A	GREEN	10A	1
753437	ERR3530737	{'06A': 100.0, '06A-IV': 99.6, '06B-II': 95.4, '06A-V': 93.7, '06A-III': 91.7}	1	100	6A_6B_6C_6D			[[1]]	{'wciN': ['a', 100.0]}	{'wciN': 'a'}	6A/6B	GREEN	6A	1
753480	ERR3530742	{'06A': 100.0, '06A-IV': 99.6, '06B-II': 95.4, '06A-V': 93.7, '06A-III': 91.7}	1	100	6A_6B_6C_6D			[[1]]	{'wciN': ['a', 100.0]}	{'wciN': 'a'}	6A/6B	GREEN	6A	1
667370	ERR3530673	{'25F': 7.2, '25A': 7.0, '01': 6.7, '45': 5.7, '22F': 5.2}	3	7.2		Below 20% hit - possible acapsular organism, check species identity and sequence quality.			{}	{}	Below 20% hit - possible acapsular organism, check species identity and sequence quality.	RED	NT	1
760588	ERR3530746	{'06B-I': 99.7, '06A-III': 97.6, '06B-II': 90.3, '06A': 89.8, '06A-V': 88.4}	1	99.7	6A_6B_6C_6D			[[1]]	{'wciN': ['a', 100.0]}	{'wciN': 'a'}	6A/6B	GREEN	6B	1
720981	ERR3530675	{'23B': 99.4, '23B1': 64.7, '23F': 45.6, '23A': 39.8, '06A-IV': 36.6}	1	99.4		23B			{}	{}	23B	GREEN	23B	1
753440	ERR3530757	{'06A': 99.7, '06A-IV': 98.9, '06B-II': 94.3, '06A-V': 92.7, '06A-III': 90.8}	1	99.7	6A_6B_6C_6D			[[1]]	{'wciN': ['a', 100.0]}	{'wciN': 'a'}	6A/6B	GREEN	6A	1
753453	ERR3530677	{'19F-II': 99.6, '19F': 95.4, '19F-III': 94.4, '19F-I': 94.1, '19F-IV': 93.3}	1	99.6		19F			{}	{}	19F	GREEN	19F	1
757985	ERR3530678	{'23F': 99.0, '23A': 64.8, '23B': 47.6, '28A': 47.5, '06A-V': 45.8}	1	99		23F			{}	{}	23F	GREEN	23F	1
757945	ERR3530679	{'16F': 96.8, '19F-IV': 44.9, '19F-II': 44.1, '19F': 43.1, '19F-I': 42.5}	1	96.8		16F			{}	{}	16F	GREEN	16F	1
757951	ERR3530680	{'23A': 99.7, '23F': 67.3, '23B': 43.6, '19F-II': 37.9, '15B': 37.2}	1	99.7		23A			{}	{}	23A	GREEN	23A	1
308560	ERR3530681	{'19A-II': 100.0, '19A-I': 96.6, '19A': 85.0, '19A-III': 84.8, '19AF': 62.1}	1	100	19A_19AF			[[6]]	{'wzy': [1, 95.25]}	{'wzy': 1}	19A	GREEN	19A	1
293064	ERR3530682	{'23B': 99.5, '23B1': 64.7, '23F': 45.7, '23A': 39.9, '06A-IV': 36.8}	1	99.5		23B			{}	{}	23B	GREEN	23B	1
720215	ERR3530683	{'07A': 99.6, '07F': 99.4, '19F-II': 36.3, '19F-IV': 35.7, '19F': 34.8}	1	99.6		7F/7A			{}	{}	7F/7A	GREEN	7F	1
759526	ERR3530684	{'16F': 96.8, '19F-IV': 44.9, '19F-II': 44.1, '19F': 43.1, '19F-I': 42.5}	1	96.8		16F			{}	{}	16F	GREEN	16F	1
304284	ERR3530685	{'38': 98.8, '25F': 84.1, '25A': 83.1, '36': 11.8, '20': 8.2}	1	98.8	25F_25A_38			[[9], [19]]	{'wcyD': ['b', 100.0], 'wcyV': 100.0}	{'wcyD': 'b', 'wcyV': 'detected'}	38	GREEN	38	1
757942	ERR3530686	{'14': 92.7, '36': 28.7, '09L': 25.8, '09N': 24.7, '15B': 24.2}	1	92.7		14			{}	{}	14	GREEN	14	1
717880	ERR3530687	{'23A': 99.7, '23F': 67.3, '23B': 43.6, '19F-II': 37.9, '15B': 37.2}	1	99.7		23A			{}	{}	23A	GREEN	23A	1
720996	ERR3530688	{'07C': 99.1, '07B': 72.9, '40': 70.7, '24B': 48.7, '24F': 48.5}	1	99.1		7C			{}	{}	7C	GREEN	7C	1
720997	ERR3530689	{'35B': 100.0, '33F': 33.7, '35C': 33.5, '34': 33.3, '35A': 33.1}	1	100		35B/35D			{}	{}	35B/35D	GREEN	35B	1
300859	ERR3530690	{'15B': 99.8, '15C': 99.6, '15A': 62.7, '15F': 48.3, '23A': 32.9}	1	99.8		15B/15C			{}	{}	15B/15C	GREEN	15BC	1
759511	ERR3530762	{'06B-I': 99.6, '06A-III': 97.4, '06B-II': 90.0, '06A': 89.7, '06A-V': 88.1}	1	99.6	6A_6B_6C_6D			[[1]]	{'wciN': ['a', 100.0]}	{'wciN': 'a'}	6A/6B	GREEN	6B	1
717856	ERR3530692	{'15C': 95.3, '15B': 95.2, '15A': 61.0, '15F': 47.4, '23A': 34.7}	1	95.3		15B/15C			{}	{}	15B/15C	GREEN	15BC	1
753416	ERR3530693	{'09A': 99.4, '09V': 99.2, '09N': 37.4, '09L': 36.3, '06A-IV': 27.4}	1	99.4		9A/9V			{}	{}	9A/9V	GREEN	9V	1
756677	ERR3530791	{'06B-I': 99.7, '06A-III': 97.6, '06B-II': 90.3, '06A': 89.8, '06A-V': 88.4}	1	99.7	6A_6B_6C_6D			[[1]]	{'wciN': ['a', 100.0]}	{'wciN': 'a'}	6A/6B	GREEN	6B	1
757995	ERR3530695	{'23F': 99.3, '23A': 65.5, '23B': 49.1, '28A': 48.2, '06A-IV': 47.3}	1	99.3		23F			{}	{}	23F	GREEN	23F	1
717979	ERR3530696	{'21': 95.5, '22F': 37.6, '06A-IV': 34.8, '06A-II': 33.9, '06A-VI': 33.8}	1	95.5		21			{}	{}	21	GREEN	21	1
717973	ERR3530697	{'10A': 99.9, '10B': 66.6, '10C': 27.5, '10F': 17.9, '22F': 15.3}	1	99.9		10A			{}	{}	10A	GREEN	10A	1
758024	ERR3530698	{'06E': 100.0, '06B-III': 99.6, '06B-I': 47.0, '06A-III': 46.5, '06A-II': 45.5}	1	100	6A_6B_6C_6D			[[3]]	{'wciN': ['g', 100.0]}	{'wciN': 'g'}	Serogroup_6_(6E)	GREEN	6EB	1
720196	ERR3530699	{'11D': 100.0, '11A': 97.2, '11F': 42.0, '11C': 35.9, '11B': 34.4}	1	100		11A/11D			{}	{}	11A/11D	GREEN	11A	1
304269	ERR3530700	{'24F2': 99.2, '24B': 88.0, '24F': 86.5, '24A': 71.2, '07B': 54.7}	1	99.2		24F/24B			{}	{}	24F/24B	GREEN	24	1
308569	ERR3530701	{'11D': 100.0, '11A': 97.2, '11F': 42.0, '11C': 35.9, '11B': 34.4}	1	100		11A/11D			{}	{}	11A/11D	GREEN	11A	1
757996	ERR3530702	{'19F': 99.9, '19F-III': 97.4, '19F-I': 96.7, '19F-II': 95.2, '19F-IV': 90.3}	1	99.9		19F			{}	{}	19F	GREEN	19F	1
731074	ERR3530703	{'01': 6.8, '45': 6.5, '25F': 5.8, '25A': 5.6, '38': 4.9}	2	6.8		Below 20% hit - possible acapsular organism, check species identity and sequence quality.			{}	{}	Below 20% hit - possible acapsular organism, check species identity and sequence quality.	RED	NT	1
758017	ERR3530704	{'38': 98.4, '25F': 83.9, '25A': 82.9, '36': 11.8, '20': 8.1}	1	98.4	25F_25A_38			[[9], [19]]	{'wcyD': ['b', 100.0], 'wcyV': 100.0}	{'wcyD': 'b', 'wcyV': 'detected'}	38	GREEN	38	1
720199	ERR3530705	{'03': 95.2, '36': 17.1, '01': 16.6, '20': 15.9, '09N': 15.8}	1	95.2		3			{}	{}	3	GREEN	3	1
318632	ERR3530706	{'09N': 99.4, '09L': 89.1, '09A': 32.7, '09V': 32.7, '36': 32.3}	1	99.4		9N/9L			{}	{}	9N/9L	GREEN	9N	1
717834	ERR3530707	{'11D': 100.0, '11A': 97.2, '11F': 42.0, '11C': 35.9, '11B': 34.4}	1	100		11A/11D			{}	{}	11A/11D	GREEN	11A	1
756630	ERR3530795	{'06B-I': 99.7, '06A-III': 97.6, '06B-II': 90.3, '06A': 89.8, '06A-V': 88.4}	1	99.7	6A_6B_6C_6D			[[1]]	{'wciN': ['a', 100.0]}	{'wciN': 'a'}	6A/6B	GREEN	6B	1
720230	ERR3530709	{'19A': 100.0, '19A-III': 99.8, '19A-I': 86.2, '19A-II': 83.7, '19AF': 57.2}	1	100	19A_19AF			[[6]]	{'wzy': [1, 100.0]}	{'wzy': 1}	19A	GREEN	19A	1
756627	ERR3530710	{'14': 100.0, '09L': 27.1, '36': 26.0, '09N': 25.0, '15B': 24.3}	1	100		14			{}	{}	14	GREEN	14	1
756674	ERR3530711	{'22F': 99.1, '22A': 73.4, '06A': 42.6, '06B': 42.1, '06A-II': 41.9}	1	99.1		22F			{}	{}	22F	GREEN	22F	1
721009	ERR3530712	{'35F': 99.3, '47F': 74.6, '34': 26.7, '35B': 26.6, '36': 22.6}	1	99.3		35F			{}	{}	35F	GREEN	35F	1
753427	ERR3530713	{'19A-I': 99.4, '19A-II': 97.7, '19A': 87.9, '19A-III': 87.7, '19AF': 61.9}	1	99.4	19A_19AF			[[6]]	{'wzy': [1, 95.25]}	{'wzy': 1}	19A	GREEN	19A	1
758020	ERR3530714	{'19F-II': 99.6, '19F': 95.4, '19F-III': 94.4, '19F-I': 94.1, '19F-IV': 93.3}	1	99.6		19F			{}	{}	19F	GREEN	19F	1
731073	ERR3530715	{'16F': 96.8, '19F-IV': 44.9, '19F-II': 44.1, '19F': 43.1, '19F-I': 42.5}	1	96.8		16F			{}	{}	16F	GREEN	16F	1
720186	ERR3530716	{'35B': 99.3, '33F': 33.7, '35C': 33.5, '34': 33.3, '35A': 33.1}	1	99.3		35B/35D			{}	{}	35B/35D	GREEN	35B	1
756663	ERR3530717	{'19F-I': 99.9, '19F': 96.9, '19F-III': 96.9, '19F-II': 94.1, '19F-IV': 89.5}	1	99.9		19F			{}	{}	19F	GREEN	19F	1
717988	ERR3530718	{'24F2': 98.4, '24B': 87.2, '24F': 85.7, '24A': 71.2, '07B': 53.9}	1	98.4		24F/24B			{}	{}	24F/24B	GREEN	24	1
760592	ERR3530719	{'23F': 99.2, '23A': 65.4, '23B': 49.0, '28A': 48.1, '06A-IV': 47.3}	1	99.2		23F			{}	{}	23F	GREEN	23F	1
720982	ERR3530720	{'33F2': 100.0, '33F': 74.7, '33A': 70.2, '34': 41.7, '35B': 32.2}	1	100		33F/33A			{}	{}	33F/33A	GREEN	33F	1
717896	ERR3530721	{'15C': 95.8, '15B': 95.7, '15A': 61.2, '15F': 47.6, '23A': 34.7}	1	95.8		15B/15C			{}	{}	15B/15C	GREEN	15BC	1
759533	ERR3530813	{'06B-I': 96.0, '06A-III': 93.9, '06A': 90.0, '06B-II': 88.4, '06A-V': 86.5}	1	96	6A_6B_6C_6D			[[1]]	{'wciN': ['a', 100.0]}	{'wciN': 'a'}	6A/6B	GREEN	6B	1
308576	ERR3530723	{'35B': 99.9, '33F': 33.7, '35C': 33.5, '34': 33.3, '35A': 33.1}	1	99.9		35B/35D			{}	{}	35B/35D	GREEN	35B	1
717970	ERR3530724	{'23B': 99.4, '23B1': 64.7, '23F': 45.7, '23A': 39.9, '06A-IV': 36.5}	1	99.4		23B			{}	{}	23B	GREEN	23B	1
720968	ERR3530725	{'21': 99.3, '22F': 35.5, '06A-IV': 33.8, '06A-II': 33.1, '06A-VI': 33.0}	1	99.3		21			{}	{}	21	GREEN	21	1
311473	ERR3530726	{'16F': 96.6, '19F-IV': 44.8, '19F-II': 44.0, '19F': 43.0, '19F-I': 42.4}	1	96.6		16F			{}	{}	16F	GREEN	16F	1
717930	ERR3530727	{'16F': 96.8, '19F-IV': 44.9, '19F-II': 44.1, '19F': 43.1, '19F-I': 42.5}	1	96.8		16F			{}	{}	16F	GREEN	16F	1
717960	ERR3530728	{'23B': 99.5, '23B1': 64.7, '23F': 45.7, '23A': 39.9, '06A-IV': 36.8}	1	99.5		23B			{}	{}	23B	GREEN	23B	1
753442	ERR3530729	{'19F-II': 99.6, '19F': 95.4, '19F-III': 94.4, '19F-I': 94.1, '19F-IV': 93.3}	1	99.6		19F			{}	{}	19F	GREEN	19F	1
300856	ERR3530730	{'10A': 93.9, '10B': 64.7, '10C': 29.0, '10F': 19.4, '47A': 16.3}	1	93.9		10A			{}	{}	10A	GREEN	10A	1
311475	ERR3530731	{'01': 6.8, '45': 6.2, '20': 5.6, '25F': 5.6, '25A': 5.4}	1	6.8		Below 20% hit - possible acapsular organism, check species identity and sequence quality.			{}	{}	Below 20% hit - possible acapsular organism, check species identity and sequence quality.	RED	NT	1
756662	ERR3530732	{'18C': 99.7, '18B': 99.6, '18F': 75.6, '18A': 62.4, '16F': 39.2}	1	99.7		18C/18B			{}	{}	18C/18B	GREEN	18C	1
758002	ERR3530818	{'06B-I': 99.7, '06A-III': 97.6, '06B-II': 90.3, '06A': 89.8, '06A-V': 88.4}	1	99.7	6A_6B_6C_6D			[[1]]	{'wciN': ['a', 100.0]}	{'wciN': 'a'}	6A/6B	GREEN	6B	1
308568	ERR3530734	{'11D': 100.0, '11A': 97.2, '11F': 42.0, '11C': 35.9, '11B': 34.4}	1	100		11A/11D			{}	{}	11A/11D	GREEN	11A	1
304271	ERR3530735	{'03': 94.3, '36': 17.4, '20': 15.9, '09N': 15.8, '09L': 15.2}	1	94.3		3			{}	{}	3	GREEN	3	1
717950	ERR3530736	{'15C': 93.9, '15B': 93.7, '15A': 62.0, '15F': 48.6, '14': 33.0}	1	93.9		15B/15C			{}	{}	15B/15C	GREEN	15BC	1
720948	ERR3530824	{'06A': 99.7, '06A-IV': 98.7, '06B-II': 94.1, '06A-V': 92.5, '06A-III': 90.6}	1	99.7	6A_6B_6C_6D			[[1]]	{'wciN': ['a', 100.0]}	{'wciN': 'a'}	6A/6B	GREEN	6A	1
313925	ERR3530738	{'09N': 99.4, '09L': 88.9, '09A': 32.7, '09V': 32.7, '36': 31.8}	1	99.4		9N/9L			{}	{}	9N/9L	GREEN	9N	1
720193	ERR3530739	{'11D': 100.0, '11A': 97.2, '11F': 42.0, '11C': 35.9, '11B': 34.4}	1	100		11A/11D			{}	{}	11A/11D	GREEN	11A	1
759522	ERR3530740	{'18C': 99.5, '18B': 99.4, '18F': 75.4, '18A': 62.2, '16F': 39.2}	1	99.5		18C/18B			{}	{}	18C/18B	GREEN	18C	1
667374	ERR3530741	{'11D': 100.0, '11A': 97.2, '11F': 42.0, '11C': 35.9, '11B': 34.4}	1	100		11A/11D			{}	{}	11A/11D	GREEN	11A	1
756655	ERR3530828	{'06B-I': 99.7, '06A-III': 97.6, '06B-II': 90.3, '06A': 89.8, '06A-V': 88.4}	1	99.7	6A_6B_6C_6D			[[1]]	{'wciN': ['a', 100.0]}	{'wciN': 'a'}	6A/6B	GREEN	6B	1
757943	ERR3530743	{'16F': 96.4, '19F-IV': 44.9, '19F-II': 44.1, '19F': 43.1, '19F-I': 42.5}	1	96.4		16F			{}	{}	16F	GREEN	16F	1
756636	ERR3530858	{'06B-I': 99.7, '06A-III': 97.6, '06B-II': 90.3, '06A': 89.8, '06A-IV': 89.1}	1	99.7	6A_6B_6C_6D			[[1]]	{'wciN': ['a', 100.0]}	{'wciN': 'a'}	6A/6B	GREEN	6B	1
753444	ERR3530745	{'15C': 93.9, '15B': 93.8, '15A': 62.1, '15F': 48.6, '14': 33.0}	1	93.9		15B/15C			{}	{}	15B/15C	GREEN	15BC	1
757986	ERR3530859	{'06A': 100.0, '06A-IV': 99.6, '06B-II': 95.4, '06A-V': 93.7, '06A-III': 91.7}	1	100	6A_6B_6C_6D			[[1]]	{'wciN': ['a', 100.0]}	{'wciN': 'a'}	6A/6B	GREEN	6A	1
717963	ERR3530747	{'11D': 100.0, '11A': 97.2, '11F': 42.0, '11C': 35.9, '11B': 34.4}	1	100		11A/11D			{}	{}	11A/11D	GREEN	11A	1
652828	ERR3530748	{'35B': 99.6, '33F': 33.7, '35C': 33.5, '34': 33.3, '35A': 33.1}	1	99.6		35B/35D			{}	{}	35B/35D	GREEN	35B	1
720250	ERR3530749	{'15C': 95.9, '15B': 95.7, '15A': 61.2, '15F': 47.6, '23A': 34.7}	1	95.9		15B/15C			{}	{}	15B/15C	GREEN	15BC	1
720259	ERR3530750	{'06A-II': 99.7, '06A-VI': 99.7, '06B-II': 91.5, '06A-V': 90.7, '06A-III': 89.4}	1	99.7	6A_6B_6C_6D			[[0]]	{'wciN': ['a: 89.84']}	{'wciN': 0}	6A_6B_6C_6D	RED	6A	0
756665	ERR3530751	{'11D': 99.9, '11A': 97.1, '11F': 42.0, '11C': 35.9, '11B': 34.4}	1	99.9		11A/11D			{}	{}	11A/11D	GREEN	11A	1
720185	ERR3530752	{'37': 98.8, '33F': 76.8, '33A': 75.5, '33F2': 70.3, '35B': 32.1}	1	98.8		37			{}	{}	37	GREEN	37	1
753477	ERR3530753	{'11D': 99.2, '11A': 96.4, '11F': 41.4, '11C': 35.5, '11B': 34.0}	1	99.2		11A/11D			{}	{}	11A/11D	GREEN	11A	1
657302	ERR3530754	{'22F': 99.0, '22A': 73.3, '06A-IV': 43.4, '06A': 42.5, '06B': 42.0}	1	99		22F			{}	{}	22F	GREEN	22F	1
651036	ERR3530755	{'03': 94.3, '36': 17.2, '20': 15.9, '09N': 15.8, '09L': 15.4}	1	94.3		3			{}	{}	3	GREEN	3	1
720220	ERR3530756	{'22F': 98.8, '22A': 73.4, '06A': 42.6, '06B': 42.1, '06A-II': 41.9}	1	98.8		22F			{}	{}	22F	GREEN	22F	1
760595	ERR3530872	{'06A': 99.7, '06A-IV': 99.2, '06B-II': 94.6, '06A-V': 93.0, '06A-III': 91.1}	1	99.7	6A_6B_6C_6D			[[1]]	{'wciN': ['a', 100.0]}	{'wciN': 'a'}	6A/6B	GREEN	6A	1
756659	ERR3530758	{'23F': 99.2, '23A': 65.4, '23B': 49.0, '28A': 48.1, '06A-IV': 47.3}	1	99.2		23F			{}	{}	23F	GREEN	23F	1
759518	ERR3530759	{'23A': 99.7, '23F': 67.3, '23B': 43.6, '19F-II': 37.9, '15B': 37.2}	1	99.7		23A			{}	{}	23A	GREEN	23A	1
757999	ERR3530760	{'18C': 99.7, '18B': 99.6, '18F': 75.6, '18A': 62.4, '16F': 39.2}	1	99.7		18C/18B			{}	{}	18C/18B	GREEN	18C	1
759542	ERR3530761	{'14': 99.7, '36': 26.9, '09L': 26.4, '09N': 24.9, '15B': 24.3}	1	99.7		14			{}	{}	14	GREEN	14	1
720211	ERR3530875	{'06A': 99.7, '06A-IV': 99.5, '06B-II': 94.9, '06A-V': 93.3, '06A-III': 91.2}	1	99.7	6A_6B_6C_6D			[[1]]	{'wciN': ['a', 100.0]}	{'wciN': 'a'}	6A/6B	GREEN	6A	1
756616	ERR3530763	{'23F': 99.2, '23A': 65.4, '23B': 49.0, '28A': 48.1, '06A-IV': 47.3}	1	99.2		23F			{}	{}	23F	GREEN	23F	1
720248	ERR3530764	{'03': 95.2, '36': 17.1, '01': 16.6, '20': 15.9, '09N': 15.8}	1	95.2		3			{}	{}	3	GREEN	3	1
759527	ERR3530765	{'21': 95.8, '22F': 38.4, '06A-II': 33.0, '06A-VI': 32.9, '06A-III': 32.4}	1	95.8		21			{}	{}	21	GREEN	21	1
717949	ERR3530766	{'11D': 100.0, '11A': 97.2, '11F': 42.0, '11C': 35.9, '11B': 34.4}	1	100		11A/11D			{}	{}	11A/11D	GREEN	11A	1
753500	ERR3530767	{'14': 99.6, '09L': 26.1, '36': 26.0, '09N': 24.9, '15B': 24.1}	1	99.6		14			{}	{}	14	GREEN	14	1
757968	ERR3530768	{'15C': 95.9, '15B': 95.7, '15A': 61.2, '15F': 47.6, '23A': 34.7}	1	95.9		15B/15C			{}	{}	15B/15C	GREEN	15BC	1
717953	ERR3530769	{'10A': 100.0, '10B': 66.8, '10C': 27.5, '10F': 17.9, '22F': 15.5}	1	100		10A			{}	{}	10A	GREEN	10A	1
720955	ERR3530770	{'18C': 99.7, '18B': 99.6, '18F': 75.6, '18A': 62.3, '16F': 39.2}	1	99.7		18C/18B			{}	{}	18C/18B	GREEN	18C	1
651722	ERR3530771	{'21': 100.0, '22F': 36.1, '06A-IV': 34.0, '06A-II': 33.4, '06A-VI': 33.3}	1	100		21			{}	{}	21	GREEN	21	1
651035	ERR3530772	{'33F': 100.0, '33A': 97.4, '33F2': 70.9, '35C': 42.8, '42': 41.8}	1	100		33F/33A			{}	{}	33F/33A	GREEN	33F	1
756680	ERR3530773	{'19F': 97.4, '19F-I': 96.4, '19F-III': 95.6, '19F-II': 95.5, '19F-IV': 91.0}	1	97.4		19F			{}	{}	19F	GREEN	19F	1
756646	ERR3530774	{'19A': 100.0, '19A-III': 99.8, '19A-I': 86.2, '19A-II': 83.7, '19AF': 57.2}	1	100	19A_19AF			[[6]]	{'wzy': [1, 100.0]}	{'wzy': 1}	19A	GREEN	19A	1
308604	ERR3530775	{'15A': 98.6, '15F': 73.8, '15C': 62.1, '15B': 62.0, '23F': 31.9}	1	98.6	15F_15A			[[11], [13], [15], [17]]	{'glf': 0, 'rmlB': 0, 'rmlD': 0, 'wcjE': 0}	{'glf': 'not_detected', 'rmlB': 'not_detected', 'rmlD': 'not_detected', 'wcjE': 'not_detected'}	15A	GREEN	15A	1
720258	ERR3530776	{'31': 99.6, '41A': 57.1, '41F': 48.9, '06A-II': 36.6, '06A-VI': 36.6}	1	99.6		31			{}	{}	31	GREEN	31	1
304282	ERR3530777	{'23B1': 99.5, '23B': 55.3, '19A-II': 35.8, '19A-I': 35.5, '19AF': 31.3}	1	99.5		23B			{}	{}	23B	GREEN	23B1	1
720947	ERR3530778	{'21': 100.0, '22F': 36.0, '06A-IV': 32.8, '06A-II': 32.2, '06A-VI': 32.1}	1	100		21			{}	{}	21	GREEN	21	1
759509	ERR3530779	{'14': 100.0, '36': 27.0, '09L': 26.4, '09N': 24.9, '15B': 24.3}	1	100		14			{}	{}	14	GREEN	14	1
651028	ERR3530780	{'11D': 100.0, '11A': 97.2, '11F': 42.0, '11C': 35.9, '11B': 34.4}	1	100		11A/11D			{}	{}	11A/11D	GREEN	11A	1
759508	ERR3530781	{'35B': 99.9, '33F': 33.7, '35C': 33.5, '34': 33.3, '35A': 33.1}	1	99.9		35B/35D			{}	{}	35B/35D	GREEN	35B	1
717918	ERR3530782	{'23A': 99.7, '23F': 67.3, '23B': 43.6, '19F-II': 37.9, '15B': 37.2}	1	99.7		23A			{}	{}	23A	GREEN	23A	1
759534	ERR3530783	{'22F': 99.4, '22A': 73.4, '06A-IV': 43.1, '06A': 42.5, '06B': 42.2}	1	99.4		22F			{}	{}	22F	GREEN	22F	1
720245	ERR3530784	{'23F': 98.8, '23A': 65.4, '23B': 48.6, '28A': 47.7, '06A-IV': 46.9}	1	98.8		23F			{}	{}	23F	GREEN	23F	1
753458	ERR3530785	{'23F': 99.3, '23A': 65.5, '23B': 49.1, '28A': 48.2, '06A-IV': 47.3}	1	99.3		23F			{}	{}	23F	GREEN	23F	1
717992	ERR3530786	{'23A': 86.8, '23F': 59.3, '23B': 43.5, '19F-II': 37.9, '15B': 37.2}	1	86.8		23A			{}	{}	23A	AMBER	23A	1
753456	ERR3530787	{'23F': 97.3, '23A': 65.5, '23B': 49.0, '28A': 48.2, '06A-IV': 47.3}	1	97.3		23F			{}	{}	23F	GREEN	23F	1
758014	ERR3530788	{'07A': 99.7, '07F': 99.5, '19F-II': 36.4, '19F-IV': 35.8, '19F': 34.9}	1	99.7		7F/7A			{}	{}	7F/7A	GREEN	7F	1
721018	ERR3530789	{'21': 95.5, '22F': 37.6, '06A-IV': 34.7, '06A-II': 33.8, '06A-VI': 33.7}	1	95.5		21			{}	{}	21	GREEN	21	1
721013	ERR3530790	{'33F2': 100.0, '33F': 74.6, '33A': 70.2, '34': 41.7, '35B': 32.4}	1	100		33F/33A			{}	{}	33F/33A	GREEN	33F	1
760591	ERR3530885	{'06B-I': 99.7, '06A-III': 97.6, '06B-II': 90.3, '06A': 89.8, '06A-V': 88.4}	1	99.7	6A_6B_6C_6D			[[1]]	{'wciN': ['a', 100.0]}	{'wciN': 'a'}	6A/6B	GREEN	6B	1
667373	ERR3530792	{'11D': 100.0, '11A': 97.2, '11F': 42.0, '11C': 35.9, '11B': 34.4}	1	100		11A/11D			{}	{}	11A/11D	GREEN	11A	1
759516	ERR3530793	{'23F': 98.9, '23A': 64.7, '23B': 47.5, '28A': 47.4, '06A-V': 45.8}	1	98.9		23F			{}	{}	23F	GREEN	23F	1
756606	ERR3530915	{'06A': 99.7, '06A-IV': 99.4, '06B-II': 94.8, '06A-V': 93.2, '06A-III': 91.3}	1	99.7	6A_6B_6C_6D			[[1]]	{'wciN': ['a', 100.0]}	{'wciN': 'a'}	6A/6B	GREEN	6A	1
753443	ERR3530923	{'06A-I': 98.3, '06B': 94.4, '06A-V': 89.3, '06A': 87.5, '06A-III': 85.8}	1	98.3	6A_6B_6C_6D			[[1]]	{'wciN': ['a', 96.61]}	{'wciN': 'a'}	6A/6B	GREEN	6A	1
756673	ERR3530796	{'19F-II': 99.6, '19F': 95.4, '19F-III': 94.4, '19F-I': 94.1, '19F-IV': 93.3}	1	99.6		19F			{}	{}	19F	GREEN	19F	1
308584	ERR3530797	{'35F': 98.8, '47F': 74.3, '34': 27.1, '35B': 26.6, '36': 22.7}	1	98.8		35F			{}	{}	35F	GREEN	35F	1
753426	ERR3530798	{'19F-III': 98.8, '19F': 98.4, '19F-I': 98.2, '19F-II': 94.1, '19F-IV': 89.5}	1	98.8		19F			{}	{}	19F	GREEN	19F	1
651029	ERR3530799	{'25F': 7.2, '25A': 7.0, '01': 6.7, '45': 6.3, '22F': 5.4}	3	7.2		Below 20% hit - possible acapsular organism, check species identity and sequence quality.			{}	{}	Below 20% hit - possible acapsular organism, check species identity and sequence quality.	RED	NT	1
300872	ERR3530800	{'23B1': 99.5, '23B': 55.3, '19A-II': 35.8, '19A-I': 35.5, '19AF': 31.3}	1	99.5		23B			{}	{}	23B	GREEN	23B1	1
721019	ERR3530801	{'06C-I': 99.0, '06C': 98.8, '06D': 83.7, '06A-II': 78.9, '06A-VI': 78.9}	1	99	6A_6B_6C_6D			[[0]]	{'wciN': ['b: 88.5']}	{'wciN': 0}	6A_6B_6C_6D	RED	6C	0
300853	ERR3530802	{'23A': 99.7, '23F': 67.3, '23B': 43.6, '19F-II': 37.9, '15B': 37.2}	1	99.7		23A			{}	{}	23A	GREEN	23A	1
717876	ERR3530803	{'11D': 100.0, '11A': 97.2, '11F': 42.0, '11C': 35.9, '11B': 34.4}	1	100		11A/11D			{}	{}	11A/11D	GREEN	11A	1
720979	ERR3530804	{'19F-II': 99.6, '19F': 95.4, '19F-III': 94.4, '19F-I': 94.1, '19F-IV': 93.3}	1	99.6		19F			{}	{}	19F	GREEN	19F	1
311481	ERR3530805	{'15C': 95.9, '15B': 95.7, '15A': 61.2, '15F': 47.6, '23A': 34.7}	1	95.9		15B/15C			{}	{}	15B/15C	GREEN	15BC	1
308597	ERR3530806	{'24F2': 99.2, '24B': 88.0, '24F': 86.5, '24A': 71.2, '07B': 54.7}	1	99.2		24F/24B			{}	{}	24F/24B	GREEN	24	1
756669	ERR3530942	{'06B-I': 99.7, '06A-III': 97.6, '06B-II': 90.3, '06A': 89.8, '06A-V': 88.4}	1	99.7	6A_6B_6C_6D			[[1]]	{'wciN': ['a', 100.0]}	{'wciN': 'a'}	6A/6B	GREEN	6B	1
756678	ERR3530944	{'06B-I': 99.6, '06A-III': 97.5, '06B-II': 90.1, '06A': 89.8, '06A-V': 88.2}	1	99.6	6A_6B_6C_6D			[[1]]	{'wciN': ['a', 100.0]}	{'wciN': 'a'}	6A/6B	GREEN	6B	1
717955	ERR3530809	{'10A': 95.4, '10B': 65.8, '10C': 27.5, '10F': 17.9, '22F': 14.1}	1	95.4		10A			{}	{}	10A	GREEN	10A	1
667368	ERR3530810	{'15A': 99.6, '15F': 73.9, '15C': 61.6, '15B': 61.5, '23F': 31.3}	1	99.6	15F_15A			[[11], [13], [15], [17]]	{'glf': 0, 'rmlB': 0, 'rmlD': 0, 'wcjE': 0}	{'glf': 'not_detected', 'rmlB': 'not_detected', 'rmlD': 'not_detected', 'wcjE': 'not_detected'}	15A	GREEN	15A	1
756682	ERR3530811	{'21': 95.8, '22F': 38.4, '06A-II': 33.0, '06A-VI': 32.9, '06A-III': 32.4}	1	95.8		21			{}	{}	21	GREEN	21	1
758012	ERR3530812	{'19F': 97.4, '19F-I': 96.4, '19F-III': 95.6, '19F-II': 95.5, '19F-IV': 91.0}	1	97.4		19F			{}	{}	19F	GREEN	19F	1
753424	ERR3530951	{'06B-I': 99.2, '06A-III': 97.1, '06B-II': 89.9, '06A': 89.3, '06A-V': 88.0}	1	99.2	6A_6B_6C_6D			[[1]]	{'wciN': ['a', 100.0]}	{'wciN': 'a'}	6A/6B	GREEN	6B	1
720255	ERR3530814	{'07A': 98.8, '07F': 98.6, '19F-II': 36.4, '19F-IV': 35.8, '19F': 34.9}	1	98.8		7F/7A			{}	{}	7F/7A	GREEN	7F	1
756620	ERR3530815	{'35F': 99.3, '47F': 74.6, '34': 26.7, '35B': 26.4, '29': 22.5}	1	99.3		35F			{}	{}	35F	GREEN	35F	1
651546	ERR3530816	{'11D': 99.6, '11A': 97.0, '11F': 41.8, '11C': 35.7, '11B': 34.2}	1	99.6		11A/11D			{}	{}	11A/11D	GREEN	11A	1
753464	ERR3530817	{'09N': 99.5, '09L': 88.8, '09A': 32.7, '09V': 32.7, '36': 29.4}	1	99.5		9N/9L			{}	{}	9N/9L	GREEN	9N	1
756608	ERR3530956	{'06B-I': 99.7, '06A-III': 97.6, '06B-II': 90.3, '06A': 89.8, '06A-V': 88.4}	1	99.7	6A_6B_6C_6D			[[1]]	{'wciN': ['a', 100.0]}	{'wciN': 'a'}	6A/6B	GREEN	6B	1
753461	ERR3530819	{'11D': 100.0, '11A': 97.2, '11F': 42.0, '11C': 35.9, '11B': 34.4}	1	100		11A/11D			{}	{}	11A/11D	GREEN	11A	1
728419	ERR3530820	{'08': 99.8, '06A-II': 24.7, '06A-VI': 24.6, '02': 24.4, '06B-II': 24.1}	1	99.8		8			{}	{}	8	GREEN	8	1
717860	ERR3530821	{'35F': 99.3, '47F': 74.6, '34': 26.7, '35B': 25.9, '29': 22.5}	1	99.3		35F			{}	{}	35F	GREEN	35F	1
300851	ERR3530822	{'21': 100.0, '22F': 36.0, '06A-IV': 32.8, '06A-II': 32.2, '06A-VI': 32.1}	1	100		21			{}	{}	21	GREEN	21	1
720960	ERR3530823	{'23B': 99.5, '23B1': 64.7, '23F': 45.7, '23A': 39.9, '06A-IV': 36.8}	1	99.5		23B			{}	{}	23B	GREEN	23B	1
720971	ERR3530966	{'06A': 99.7, '06A-IV': 99.1, '06B-II': 94.5, '06A-V': 92.9, '06A-III': 90.8}	1	99.7	6A_6B_6C_6D			[[1]]	{'wciN': ['a', 100.0]}	{'wciN': 'a'}	6A/6B	GREEN	6A	1
756676	ERR3530825	{'14': 100.0, '09L': 27.1, '36': 26.1, '09N': 25.0, '15B': 24.3}	1	100		14			{}	{}	14	GREEN	14	1
758000	ERR3530826	{'11D': 99.9, '11A': 97.1, '11F': 42.0, '11C': 35.9, '11B': 34.4}	1	99.9		11A/11D			{}	{}	11A/11D	GREEN	11A	1
308628	ERR3530827	{'09N': 99.3, '09L': 88.3, '09A': 32.7, '09V': 32.7, '36': 29.4}	1	99.3		9N/9L			{}	{}	9N/9L	GREEN	9N	1
720190	ERR3530969	{'06A': 99.7, '06A-IV': 98.7, '06B-II': 94.1, '06A-V': 92.5, '06A-III': 90.6}	1	99.7	6A_6B_6C_6D			[[1]]	{'wciN': ['a', 100.0]}	{'wciN': 'a'}	6A/6B	GREEN	6A	1
760602	ERR3530829	{'19F-II': 99.6, '19F': 95.4, '19F-III': 94.4, '19F-I': 94.1, '19F-IV': 93.3}	1	99.6		19F			{}	{}	19F	GREEN	19F	1
717958	ERR3530830	{'21': 99.5, '22F': 34.8, '06A-IV': 32.6, '06A-II': 32.0, '06A-VI': 31.9}	1	99.5		21			{}	{}	21	GREEN	21	1
720246	ERR3530831	{'15B': 99.7, '15C': 99.5, '15A': 62.7, '15F': 48.3, '23A': 32.8}	1	99.7		15B/15C			{}	{}	15B/15C	GREEN	15BC	1
758016	ERR3530832	{'23F': 99.0, '23A': 64.8, '23B': 47.6, '28A': 47.5, '06A-V': 45.8}	1	99		23F			{}	{}	23F	GREEN	23F	1
757962	ERR3530833	{'23A': 99.7, '23F': 67.3, '23B': 43.6, '19F-II': 37.9, '15B': 37.2}	1	99.7		23A			{}	{}	23A	GREEN	23A	1
300848	ERR3530834	{'45': 6.1, '25F': 5.9, '25A': 5.7, '22F': 5.2, '38': 4.6}	3	6.1		Below 20% hit - possible acapsular organism, check species identity and sequence quality.			{}	{}	Below 20% hit - possible acapsular organism, check species identity and sequence quality.	RED	NT	1
758006	ERR3530971	{'06B-I': 99.6, '06A-III': 97.5, '06B-II': 90.2, '06A': 89.6, '06A-V': 88.3}	1	99.6	6A_6B_6C_6D			[[1]]	{'wciN': ['a', 100.0]}	{'wciN': 'a'}	6A/6B	GREEN	6B	1
753489	ERR3530836	{'23F': 99.2, '23A': 65.4, '23B': 49.0, '28A': 48.1, '06A-IV': 47.3}	1	99.2		23F			{}	{}	23F	GREEN	23F	1
755706	ERR3530837	{'18C': 93.7, '18B': 93.6, '18F': 75.6, '18A': 62.7, '16F': 39.6}	1	93.7		18C/18B			{}	{}	18C/18B	GREEN	18C	1
717872	ERR3530838	{'07A': 99.7, '07F': 99.5, '19F-II': 36.4, '19F-IV': 35.8, '19F': 34.9}	1	99.7		7F/7A			{}	{}	7F/7A	GREEN	7F	1
720998	ERR3530839	{'16F': 96.6, '19F-IV': 44.9, '19F-II': 44.1, '19F': 43.1, '19F-I': 42.5}	1	96.6		16F			{}	{}	16F	GREEN	16F	1
717912	ERR3530840	{'23A': 99.5, '23F': 67.1, '23B': 43.4, '19F-II': 37.7, '15B': 37.2}	1	99.5		23A			{}	{}	23A	GREEN	23A	1
660130	ERR3530841	{'07C': 99.1, '07B': 72.9, '40': 70.7, '24B': 48.7, '24F': 48.5}	1	99.1		7C			{}	{}	7C	GREEN	7C	1
304265	ERR3530842	{'10A': 99.8, '10B': 66.8, '10C': 27.5, '10F': 17.9, '22F': 15.3}	1	99.8		10A			{}	{}	10A	GREEN	10A	1
720983	ERR3530843	{'23B': 99.4, '23B1': 64.7, '23F': 45.6, '23A': 39.8, '06A-IV': 36.6}	1	99.4		23B			{}	{}	23B	GREEN	23B	1
753436	ERR3530844	{'06A-II': 82.3, '06A-VI': 82.2, '06A': 78.3, '06A-V': 76.6, '06B-II': 76.6}	1	82.3	6A_6B_6C_6D	6A_6B_6C_6D		[[0]]	{'wciN': ['a: 88.2']}	{'wciN': 0}	6A_6B_6C_6D	RED	6A	0
717977	ERR3530845	{'21': 95.5, '22F': 38.1, '06A-II': 32.4, '06A-VI': 32.3, '06B': 31.7}	1	95.5		21			{}	{}	21	GREEN	21	1
308606	ERR3530846	{'33F2': 99.8, '33F': 74.6, '33A': 70.1, '34': 41.5, '35B': 32.1}	1	99.8		33F/33A			{}	{}	33F/33A	GREEN	33F	1
756615	ERR3530847	{'19F': 94.9, '19F-I': 94.4, '19F-III': 93.3, '19F-II': 92.0, '19F-IV': 88.3}	1	94.9		19F			{}	{}	19F	GREEN	19F	1
753450	ERR3530848	{'06A-II': 100.0, '06A-VI': 100.0, '06B-II': 91.8, '06A-V': 91.0, '06A-III': 89.6}	1	100	6A_6B_6C_6D			[[0]]	{'wciN': ['a: 89.84']}	{'wciN': 0}	6A_6B_6C_6D	RED	6A	0
308599	ERR3530849	{'23B1': 100.0, '23B': 55.8, '19A-II': 36.2, '19A-I': 35.9, '19AF': 31.3}	1	100		23B			{}	{}	23B	GREEN	23B1	1
717948	ERR3530850	{'15C': 93.8, '15B': 93.7, '15A': 62.0, '15F': 48.6, '14': 33.0}	1	93.8		15B/15C			{}	{}	15B/15C	GREEN	15BC	1
720264	ERR3530851	{'35B': 99.7, '33F': 33.6, '35C': 33.4, '34': 33.2, '35A': 32.9}	1	99.7		35B/35D			{}	{}	35B/35D	GREEN	35B	1
756625	ERR3530852	{'09A': 99.4, '09V': 99.2, '09N': 37.5, '09L': 36.5, '06A-IV': 27.4}	1	99.4		9A/9V			{}	{}	9A/9V	GREEN	9A	1
757979	ERR3530983	{'06B-I': 99.7, '06A-III': 97.6, '06B-II': 90.3, '06A': 89.8, '06A-V': 88.4}	1	99.7	6A_6B_6C_6D			[[1]]	{'wciN': ['a', 100.0]}	{'wciN': 'a'}	6A/6B	GREEN	6B	1
717870	ERR3530854	{'17F': 99.6, '06B': 44.3, '06B-I': 44.0, '06A-III': 43.9, '06D': 43.7}	1	99.6		17F			{}	{}	17F	GREEN	17F	1
304264	ERR3530855	{'24F2': 99.6, '24B': 88.4, '24F': 86.9, '24A': 71.2, '07B': 55.1}	1	99.6		24F/24B			{}	{}	24F/24B	GREEN	24	1
720268	ERR3530856	{'31': 99.6, '41A': 57.1, '41F': 48.9, '22F': 35.9, '06A-II': 33.6}	1	99.6		31			{}	{}	31	GREEN	31	1
304278	ERR3530857	{'11D': 100.0, '11A': 97.2, '11F': 42.0, '11C': 35.9, '11B': 34.4}	1	100		11A/11D			{}	{}	11A/11D	GREEN	11A	1
759545	ERR3530996	{'06A': 99.7, '06A-IV': 99.7, '06B-II': 95.1, '06A-V': 93.5, '06A-III': 91.3}	1	99.7	6A_6B_6C_6D			[[1]]	{'wciN': ['a', 100.0]}	{'wciN': 'a'}	6A/6B	GREEN	6A	1
760597	ERR3530998	{'06A': 99.7, '06A-IV': 99.5, '06B-II': 94.9, '06A-V': 93.3, '06A-III': 91.2}	1	99.7	6A_6B_6C_6D			[[1]]	{'wciN': ['a', 100.0]}	{'wciN': 'a'}	6A/6B	GREEN	6A	1
758026	ERR3531001	{'06B-I': 99.7, '06A-III': 97.6, '06B-II': 90.3, '06A': 89.8, '06A-V': 88.4}	1	99.7	6A_6B_6C_6D			[[1]]	{'wciN': ['a', 100.0]}	{'wciN': 'a'}	6A/6B	GREEN	6B	1
717904	ERR3530861	{'23A': 99.7, '23F': 67.3, '23B': 43.6, '19F-II': 37.9, '15B': 37.2}	1	99.7		23A			{}	{}	23A	GREEN	23A	1
757980	ERR3531002	{'06B-I': 99.7, '06A-III': 97.6, '06B-II': 90.3, '06A': 89.8, '06A-V': 88.4}	1	99.7	6A_6B_6C_6D			[[1]]	{'wciN': ['a', 100.0]}	{'wciN': 'a'}	6A/6B	GREEN	6B	1
652823	ERR3530863	{'15C': 95.8, '15B': 95.7, '15A': 61.2, '15F': 47.6, '23A': 34.7}	1	95.8		15B/15C			{}	{}	15B/15C	GREEN	15BC	1
717962	ERR3530864	{'35B': 99.5, '33F': 33.7, '35C': 33.5, '34': 33.3, '35A': 33.1}	1	99.5		35B/35D			{}	{}	35B/35D	GREEN	35B	1
293062	ERR3530865	{'33F': 100.0, '33A': 97.4, '33F2': 70.9, '35C': 42.8, '42': 41.8}	1	100		33F/33A			{}	{}	33F/33A	GREEN	33F	1
760316	ERR3530866	{'35F': 99.1, '47F': 74.5, '34': 26.6, '35B': 26.4, '29': 22.5}	1	99.1		35F			{}	{}	35F	GREEN	35F	1
721001	ERR3530867	{'15C': 93.9, '15B': 93.8, '15A': 62.1, '15F': 48.6, '14': 33.0}	1	93.9		15B/15C			{}	{}	15B/15C	GREEN	15BC	1
720989	ERR3530868	{'24F2': 100.0, '24B': 88.4, '24F': 86.9, '24A': 67.1, '07C': 53.9}	1	100		24F/24B			{}	{}	24F/24B	GREEN	24	1
657300	ERR3530869	{'34': 99.2, '33F2': 35.4, '35B': 33.7, '33F': 30.0, '33C': 28.7}	1	99.2		34			{}	{}	34	GREEN	34	1
652825	ERR3530870	{'23B1': 100.0, '23B': 55.8, '19A-II': 36.2, '19A-I': 35.9, '19AF': 31.3}	1	100		23B			{}	{}	23B	GREEN	23B1	1
753472	ERR3531003	{'06B-I': 99.6, '06A-III': 97.4, '06B-II': 90.0, '06A': 89.7, '06A-V': 88.1}	1	99.6	6A_6B_6C_6D			[[1]]	{'wciN': ['a', 100.0]}	{'wciN': 'a'}	6A/6B	GREEN	6B	1
756622	ERR3531017	{'06B-I': 99.6, '06A-III': 97.4, '06B-II': 90.0, '06A': 89.7, '06A-V': 88.1}	1	99.6	6A_6B_6C_6D			[[1]]	{'wciN': ['a', 100.0]}	{'wciN': 'a'}	6A/6B	GREEN	6B	1
300866	ERR3530873	{'31': 99.4, '41A': 56.9, '41F': 48.7, '06A-II': 36.4, '06A-VI': 36.4}	1	99.4		31			{}	{}	31	GREEN	31	1
642768	ERR3530874	{'24F2': 98.4, '24B': 87.2, '24F': 85.7, '24A': 67.3, '07C': 52.2}	1	98.4		24F/24B			{}	{}	24F/24B	GREEN	24	1
753413	ERR3531029	{'06B-I': 99.7, '06A-III': 97.6, '06B-II': 90.3, '06A': 89.8, '06A-V': 88.4}	1	99.7	6A_6B_6C_6D			[[1]]	{'wciN': ['a', 100.0]}	{'wciN': 'a'}	6A/6B	GREEN	6B	1
759536	ERR3530876	{'08': 99.6, '06A-II': 25.7, '06A-VI': 25.6, '06B-II': 25.0, '06A-V': 24.6}	1	99.6		8			{}	{}	8	GREEN	8	1
717984	ERR3530877	{'35F': 99.3, '47F': 74.6, '34': 26.7, '35B': 26.1, '29': 22.5}	1	99.3		35F			{}	{}	35F	GREEN	35F	1
717922	ERR3530878	{'15C': 95.8, '15B': 95.7, '15A': 61.2, '15F': 47.6, '23A': 34.7}	1	95.8		15B/15C			{}	{}	15B/15C	GREEN	15BC	1
717888	ERR3530879	{'15C': 95.8, '15B': 95.7, '15A': 61.2, '15F': 47.6, '23A': 34.7}	1	95.8		15B/15C			{}	{}	15B/15C	GREEN	15BC	1
717961	ERR3530880	{'22F': 98.8, '22A': 73.3, '06A': 42.5, '06B': 42.0, '06A-II': 41.8}	1	98.8		22F			{}	{}	22F	GREEN	22F	1
756618	ERR3530881	{'11D': 99.9, '11A': 97.1, '11F': 42.0, '11C': 35.8, '11B': 34.3}	1	99.9		11A/11D			{}	{}	11A/11D	GREEN	11A	1
653572	ERR3530882	{'15C': 93.9, '15B': 93.8, '15A': 62.1, '15F': 48.6, '14': 33.0}	1	93.9		15B/15C			{}	{}	15B/15C	GREEN	15BC	1
308589	ERR3530883	{'23B': 99.4, '23B1': 64.7, '23F': 45.7, '23A': 39.9, '06A-IV': 36.8}	1	99.4		23B			{}	{}	23B	GREEN	23B	1
720247	ERR3530884	{'15B': 99.7, '15C': 99.5, '15A': 62.7, '15F': 48.3, '23A': 32.8}	1	99.7		15B/15C			{}	{}	15B/15C	GREEN	15BC	1
757963	ERR3531033	{'06B-I': 99.6, '06A-III': 97.5, '06B-II': 90.2, '06A': 89.7, '06A-V': 88.3}	1	99.6	6A_6B_6C_6D			[[1]]	{'wciN': ['a', 100.0]}	{'wciN': 'a'}	6A/6B	GREEN	6B	1
753485	ERR3530886	{'19F-II': 99.6, '19F': 95.4, '19F-III': 94.4, '19F-I': 94.1, '19F-IV': 93.3}	1	99.6		19F			{}	{}	19F	GREEN	19F	1
652829	ERR3530887	{'10A': 93.9, '10B': 64.7, '10C': 29.0, '10F': 19.4, '47A': 16.3}	1	93.9		10A			{}	{}	10A	GREEN	10A	1
753463	ERR3530888	{'31': 99.7, '41A': 57.3, '41F': 49.0, '06A-II': 36.3, '06A-VI': 36.3}	1	99.7		31			{}	{}	31	GREEN	31	1
760599	ERR3530889	{'19F-II': 99.6, '19F': 95.4, '19F-III': 94.4, '19F-I': 94.1, '19F-IV': 93.3}	1	99.6		19F			{}	{}	19F	GREEN	19F	1
720945	ERR3530890	{'07A': 99.7, '07F': 99.5, '19F-II': 36.4, '19F-IV': 35.8, '19F': 34.9}	1	99.7		7F/7A			{}	{}	7F/7A	GREEN	7F	1
759532	ERR3530891	{'17F': 99.6, '06B': 44.3, '06B-I': 44.1, '06A-III': 44.0, '06D': 43.7}	1	99.6		17F			{}	{}	17F	GREEN	17F	1
753491	ERR3531044	{'06B-I': 99.6, '06A-III': 97.5, '06B-II': 90.2, '06A': 89.7, '06A-V': 88.3}	1	99.6	6A_6B_6C_6D			[[1]]	{'wciN': ['a', 100.0]}	{'wciN': 'a'}	6A/6B	GREEN	6B	1
311482	ERR3530893	{'21': 95.7, '22F': 37.6, '06A-II': 34.5, '06A-VI': 34.4, '06A-III': 33.8}	1	95.7		21			{}	{}	21	GREEN	21	1
300875	ERR3530894	{'11D': 99.7, '11A': 96.9, '11F': 41.9, '11C': 35.8, '11B': 34.3}	1	99.7		11A/11D			{}	{}	11A/11D	GREEN	11A	1
759540	ERR3530895	{'23F': 99.0, '23A': 64.8, '23B': 47.6, '28A': 47.5, '06A-V': 45.8}	1	99		23F			{}	{}	23F	GREEN	23F	1
311477	ERR3530896	{'23A': 99.7, '23F': 67.3, '23B': 43.6, '19F-II': 37.9, '15B': 37.2}	1	99.7		23A			{}	{}	23A	GREEN	23A	1
717852	ERR3530897	{'23B': 79.9, '23B1': 49.5, '23F': 44.8, '23A': 39.2, '28A': 34.1}	1	79.9		23B			{}	{}	23B	AMBER	NT	0
293063	ERR3530898	{'11D': 100.0, '11A': 97.2, '11F': 42.0, '11C': 35.9, '11B': 34.4}	1	100		11A/11D			{}	{}	11A/11D	GREEN	11A	1
721015	ERR3530899	{'16F': 96.7, '19F-IV': 44.9, '19F-II': 44.1, '19F': 43.1, '19F-I': 42.5}	1	96.7		16F			{}	{}	16F	GREEN	16F	1
308602	ERR3530900	{'23B1': 100.0, '23B': 55.8, '19A-II': 36.2, '19A-I': 35.9, '19AF': 31.3}	1	100		23B			{}	{}	23B	GREEN	23B1	1
721006	ERR3530901	{'10A': 99.9, '10B': 66.7, '10C': 27.5, '10F': 17.9, '22F': 14.8}	1	99.9		10A			{}	{}	10A	GREEN	10A	1
311489	ERR3530902	{'21': 100.0, '22F': 36.1, '06A-IV': 32.8, '06A-II': 32.2, '06A-VI': 32.1}	1	100		21			{}	{}	21	GREEN	21	1
717990	ERR3530903	{'23A': 56.6, '15B': 35.0, '15C': 35.0, '23F': 28.1, '09L': 24.8}	1	56.6		Below 70% hit - Poor Sequence quality, variant or non-typeable organism.			{}	{}	Below 70% hit - Poor Sequence quality, variant or non-typeable organism.	RED	23A	0
756654	ERR3530904	{'15C': 94.0, '15B': 93.8, '15A': 62.1, '15F': 48.6, '14': 32.9}	1	94		15B/15C			{}	{}	15B/15C	GREEN	15BC	1
311471	ERR3530905	{'23A': 99.7, '23F': 67.3, '23B': 43.6, '19F-II': 37.9, '15B': 37.2}	1	99.7		23A			{}	{}	23A	GREEN	23A	1
308565	ERR3530906	{'11D': 100.0, '11A': 97.2, '11F': 42.0, '11C': 35.9, '11B': 34.4}	1	100		11A/11D			{}	{}	11A/11D	GREEN	11A	1
759537	ERR3530907	{'15C': 93.9, '15B': 93.8, '15A': 62.1, '15F': 48.6, '14': 33.0}	1	93.9		15B/15C			{}	{}	15B/15C	GREEN	15BC	1
304267	ERR3530908	{'35B': 99.9, '33F': 33.7, '35C': 33.5, '34': 33.3, '35A': 33.1}	1	99.9		35B/35D			{}	{}	35B/35D	GREEN	35B	1
757937	ERR3531048	{'06B-I': 99.6, '06A-III': 97.4, '06B-II': 90.0, '06A': 89.7, '06A-V': 88.1}	1	99.6	6A_6B_6C_6D			[[1]]	{'wciN': ['a', 100.0]}	{'wciN': 'a'}	6A/6B	GREEN	6B	1
720242	ERR3530910	{'31': 99.6, '41A': 57.1, '41F': 48.9, '06A-II': 36.6, '06A-VI': 36.6}	1	99.6		31			{}	{}	31	GREEN	31	1
720249	ERR3530911	{'03': 95.2, '36': 17.1, '01': 16.5, '20': 15.9, '09N': 15.8}	1	95.2		3			{}	{}	3	GREEN	3	1
720252	ERR3530912	{'03': 95.2, '36': 17.1, '20': 15.8, '09N': 15.7, '09L': 15.3}	1	95.2		3			{}	{}	3	GREEN	3	1
655411	ERR3530913	{'07C': 99.5, '07B': 73.1, '40': 70.9, '24B': 48.9, '24F': 48.7}	1	99.5		7C			{}	{}	7C	GREEN	7C	1
308588	ERR3530914	{'16F': 96.6, '19F-IV': 44.8, '19F-II': 44.0, '19F': 43.0, '19F-I': 42.4}	1	96.6		16F			{}	{}	16F	GREEN	16F	1
753425	ERR3531055	{'06A': 100.0, '06A-IV': 99.6, '06B-II': 95.4, '06A-V': 93.7, '06A-III': 91.7}	1	100	6A_6B_6C_6D			[[1]]	{'wciN': ['a', 100.0]}	{'wciN': 'a'}	6A/6B	GREEN	6A	1
308638	ERR3530916	{'07C': 99.5, '07B': 73.1, '40': 70.9, '24B': 48.9, '24F': 48.7}	1	99.5		7C			{}	{}	7C	GREEN	7C	1
757981	ERR3530917	{'35B': 99.9, '33F': 33.7, '35C': 33.5, '34': 33.3, '35A': 33.1}	1	99.9		35B/35D			{}	{}	35B/35D	GREEN	35B	1
756599	ERR3530918	{'18C': 99.7, '18B': 99.6, '18F': 75.6, '18A': 62.4, '16F': 39.2}	1	99.7		18C/18B			{}	{}	18C/18B	GREEN	18C	1
308578	ERR3530919	{'01': 6.5, '25F': 5.6, '45': 5.5, '25A': 5.4, '20': 5.2}	2	6.5		Below 20% hit - possible acapsular organism, check species identity and sequence quality.			{}	{}	Below 20% hit - possible acapsular organism, check species identity and sequence quality.	RED	NT	1
720210	ERR3530920	{'03': 95.2, '36': 17.1, '01': 16.8, '20': 15.9, '09N': 15.8}	1	95.2		3			{}	{}	3	GREEN	3	1
717944	ERR3530921	{'15C': 95.8, '15B': 95.7, '15A': 61.2, '15F': 47.6, '23A': 34.7}	1	95.8		15B/15C			{}	{}	15B/15C	GREEN	15BC	1
760308	ERR3530922	{'01': 6.8, '45': 6.2, '25F': 5.8, '25A': 5.6, '20': 5.5}	1	6.8		Below 20% hit - possible acapsular organism, check species identity and sequence quality.			{}	{}	Below 20% hit - possible acapsular organism, check species identity and sequence quality.	RED	NT	1
756686	ERR3531056	{'06B-I': 99.6, '06A-III': 97.4, '06B-II': 90.0, '06A': 89.7, '06A-V': 88.1}	1	99.6	6A_6B_6C_6D			[[1]]	{'wciN': ['a', 100.0]}	{'wciN': 'a'}	6A/6B	GREEN	6B	1
755701	ERR3530924	{'09A': 99.1, '09V': 98.9, '09N': 37.2, '09L': 35.9, '06A-IV': 27.0}	1	99.1		9A/9V			{}	{}	9A/9V	GREEN	9V	1
720950	ERR3530925	{'19A-II': 99.8, '19A-I': 96.4, '19A': 84.8, '19A-III': 84.6, '19AF': 62.1}	1	99.8	19A_19AF			[[6]]	{'wzy': [1, 95.25]}	{'wzy': 1}	19A	GREEN	19A	1
720953	ERR3530926	{'10A': 99.9, '10B': 66.7, '10C': 27.5, '10F': 17.9, '22F': 14.9}	1	99.9		10A			{}	{}	10A	GREEN	10A	1
651545	ERR3530927	{'21': 99.5, '22F': 35.5, '06A-IV': 32.2, '06A-II': 31.6, '06A-VI': 31.5}	1	99.5		21			{}	{}	21	GREEN	21	1
717985	ERR3530928	{'24F2': 82.0, '24A': 70.8, '24B': 70.8, '24F': 70.4, '48': 43.6}	1	82		24F/24B			{}	{}	24F/24B	AMBER	24	1
717821	ERR3530929	{'35F': 99.3, '47F': 74.6, '34': 26.7, '35B': 25.2, '29': 22.5}	1	99.3		35F			{}	{}	35F	GREEN	35F	1
721012	ERR3530930	{'11D': 100.0, '11A': 97.2, '11F': 42.0, '11C': 35.9, '11B': 34.4}	1	100		11A/11D			{}	{}	11A/11D	GREEN	11A	1
759524	ERR3530931	{'19A': 100.0, '19A-III': 99.8, '19A-I': 86.2, '19A-II': 83.7, '19AF': 57.2}	1	100	19A_19AF			[[6]]	{'wzy': [1, 100.0]}	{'wzy': 1}	19A	GREEN	19A	1
731068	ERR3530932	{'21': 99.5, '22F': 35.5, '06A-IV': 32.6, '06A-II': 32.0, '06A-VI': 31.9}	1	99.5		21			{}	{}	21	GREEN	21	1
651034	ERR3530933	{'11D': 100.0, '11A': 97.2, '11F': 42.0, '11C': 35.9, '11B': 34.4}	1	100		11A/11D			{}	{}	11A/11D	GREEN	11A	1
717941	ERR3530934	{'35F': 99.3, '47F': 74.6, '34': 26.7, '35B': 26.0, '36': 22.7}	1	99.3		35F			{}	{}	35F	GREEN	35F	1
760594	ERR3530935	{'23F': 99.0, '23A': 64.8, '23B': 47.6, '28A': 47.5, '06A-V': 45.8}	1	99		23F			{}	{}	23F	GREEN	23F	1
717936	ERR3530936	{'35F': 99.3, '47F': 74.6, '34': 26.7, '35B': 26.3, '29': 22.5}	1	99.3		35F			{}	{}	35F	GREEN	35F	1
308626	ERR3530937	{'19A-II': 100.0, '19A-I': 96.6, '19A': 85.0, '19A-III': 84.8, '19AF': 62.1}	1	100	19A_19AF			[[6]]	{'wzy': [1, 95.25]}	{'wzy': 1}	19A	GREEN	19A	1
720260	ERR3530938	{'38': 97.2, '25F': 82.7, '25A': 81.9, '36': 11.6, '20': 7.7}	1	97.2	25F_25A_38			[[9], [19]]	{'wcyD': ['b', 100.0], 'wcyV': 100.0}	{'wcyD': 'b', 'wcyV': 'detected'}	38	GREEN	38	1
753476	ERR3530939	{'11D': 100.0, '11A': 97.2, '11F': 42.0, '11C': 35.9, '11B': 34.4}	1	100		11A/11D			{}	{}	11A/11D	GREEN	11A	1
756605	ERR3530940	{'18C': 93.7, '18B': 93.6, '18F': 75.6, '18A': 62.7, '16F': 39.6}	1	93.7		18C/18B			{}	{}	18C/18B	GREEN	18C	1
313923	ERR3530941	{'33F': 100.0, '33A': 97.4, '33F2': 70.9, '35C': 42.8, '42': 41.8}	1	100		33F/33A			{}	{}	33F/33A	GREEN	33F	1
757990	ERR3531057	{'06A': 100.0, '06A-IV': 99.6, '06B-II': 95.4, '06A-V': 93.7, '06A-III': 91.7}	1	100	6A_6B_6C_6D			[[1]]	{'wciN': ['a', 100.0]}	{'wciN': 'a'}	6A/6B	GREEN	6A	1
720225	ERR3530943	{'19A-II': 100.0, '19A-I': 96.6, '19A': 85.0, '19A-III': 84.8, '19AF': 62.1}	1	100	19A_19AF			[[6]]	{'wzy': [1, 95.25]}	{'wzy': 1}	19A	GREEN	19A	1
753484	ERR3531061	{'06B-I': 99.7, '06A-III': 97.6, '06B-II': 90.3, '06A': 89.8, '06A-IV': 89.1}	1	99.7	6A_6B_6C_6D			[[1]]	{'wciN': ['a', 100.0]}	{'wciN': 'a'}	6A/6B	GREEN	6B	1
300844	ERR3530945	{'21': 99.5, '22F': 35.4, '06A-IV': 32.1, '06A-II': 31.5, '06A-VI': 31.4}	1	99.5		21			{}	{}	21	GREEN	21	1
657389	ERR3530946	{'15A': 99.6, '15F': 73.9, '15C': 61.6, '15B': 61.5, '23F': 31.3}	1	99.6	15F_15A			[[11], [13], [15], [17]]	{'glf': 0, 'rmlB': 0, 'rmlD': 0, 'wcjE': 0}	{'glf': 'not_detected', 'rmlB': 'not_detected', 'rmlD': 'not_detected', 'wcjE': 'not_detected'}	15A	GREEN	15A	1
720943	ERR3530947	{'21': 100.0, '22F': 36.0, '06A-IV': 32.4, '06A-II': 31.8, '06A-VI': 31.7}	1	100		21			{}	{}	21	GREEN	21	1
759538	ERR3530948	{'15C': 94.0, '15B': 93.8, '15A': 62.1, '15F': 48.6, '14': 33.0}	1	94		15B/15C			{}	{}	15B/15C	GREEN	15BC	1
717823	ERR3530949	{'23B': 99.4, '23B1': 64.7, '23F': 45.7, '23A': 39.9, '06A-IV': 36.8}	1	99.4		23B			{}	{}	23B	GREEN	23B	1
753412	ERR3530950	{'14': 99.8, '09L': 26.0, '36': 25.9, '09N': 24.8, '15B': 24.1}	1	99.8		14			{}	{}	14	GREEN	14	1
753466	ERR3531065	{'06A': 100.0, '06A-IV': 99.6, '06B-II': 95.4, '06A-V': 93.7, '06A-III': 91.7}	1	100	6A_6B_6C_6D			[[1]]	{'wciN': ['a', 100.0]}	{'wciN': 'a'}	6A/6B	GREEN	6A	1
308587	ERR3530952	{'16F': 96.6, '19F-IV': 44.8, '19F-II': 44.0, '19F': 43.0, '19F-I': 42.4}	1	96.6		16F			{}	{}	16F	GREEN	16F	1
720238	ERR3530953	{'11D': 98.9, '11A': 96.1, '11F': 41.3, '11C': 35.0, '11B': 33.7}	1	98.9		11A/11D			{}	{}	11A/11D	GREEN	11A	1
720233	ERR3530954	{'15C': 95.7, '15B': 95.5, '15A': 61.2, '15F': 47.6, '23A': 34.7}	1	95.7		15B/15C			{}	{}	15B/15C	GREEN	15BC	1
757987	ERR3530955	{'11D': 99.8, '11A': 97.0, '11F': 42.0, '11C': 35.8, '11B': 34.3}	1	99.8		11A/11D			{}	{}	11A/11D	GREEN	11A	1
753486	ERR3531074	{'06A': 99.7, '06A-IV': 98.2, '06B-II': 93.6, '06A-V': 92.0, '06A-III': 90.1}	1	99.7	6A_6B_6C_6D			[[1]]	{'wciN': ['a', 100.0]}	{'wciN': 'a'}	6A/6B	GREEN	6A	1
652827	ERR3530957	{'07C': 99.5, '07B': 73.1, '40': 70.9, '24B': 48.9, '24F': 48.7}	1	99.5		7C			{}	{}	7C	GREEN	7C	1
756675	ERR3530958	{'23F': 98.9, '23A': 64.7, '23B': 47.5, '28A': 47.4, '06A-V': 45.7}	1	98.9		23F			{}	{}	23F	GREEN	23F	1
756633	ERR3530959	{'14': 100.0, '09L': 27.1, '36': 27.0, '09N': 24.9, '15B': 24.3}	1	100		14			{}	{}	14	GREEN	14	1
308619	ERR3530960	{'23B1': 99.4, '23B': 55.3, '19A-II': 35.8, '19A-I': 35.5, '19AF': 31.3}	1	99.4		23B			{}	{}	23B	GREEN	23B1	1
304280	ERR3530961	{'24F2': 99.7, '24B': 88.5, '24F': 87.0, '24A': 71.3, '07B': 55.2}	1	99.7		24F/24B			{}	{}	24F/24B	GREEN	24	1
717959	ERR3530962	{'35F': 99.3, '47F': 74.6, '34': 26.7, '35B': 26.2, '29': 22.5}	1	99.3		35F			{}	{}	35F	GREEN	35F	1
717943	ERR3530963	{'35F': 99.3, '47F': 74.6, '34': 26.7, '35B': 26.6, '36': 22.6}	1	99.3		35F			{}	{}	35F	GREEN	35F	1
304268	ERR3530964	{'21': 99.5, '22F': 35.0, '06A-IV': 33.8, '06A-II': 33.2, '06A-VI': 33.1}	1	99.5		21			{}	{}	21	GREEN	21	1
753495	ERR3530965	{'19F-II': 99.0, '19F': 94.8, '19F-III': 93.9, '19F-I': 93.5, '19F-IV': 92.7}	1	99		19F			{}	{}	19F	GREEN	19F	1
753494	ERR3531090	{'06B-I': 99.0, '06A-III': 96.9, '06A': 89.8, '06B-II': 89.8, '06A-V': 87.9}	1	99	6A_6B_6C_6D			[[1]]	{'wciN': ['a', 100.0]}	{'wciN': 'a'}	6A/6B	GREEN	6B	1
753467	ERR3530967	{'19F-II': 99.6, '19F': 95.5, '19F-III': 94.5, '19F-I': 94.2, '19F-IV': 93.3}	1	99.6		19F			{}	{}	19F	GREEN	19F	1
756610	ERR3530968	{'19F-I': 99.4, '19F': 96.4, '19F-III': 96.4, '19F-II': 93.6, '19F-IV': 89.1}	1	99.4		19F			{}	{}	19F	GREEN	19F	1
756598	ERR3531094	{'06B-I': 99.7, '06A-III': 97.6, '06B-II': 90.3, '06A': 89.8, '06A-IV': 89.1}	1	99.7	6A_6B_6C_6D			[[1]]	{'wciN': ['a', 100.0]}	{'wciN': 'a'}	6A/6B	GREEN	6B	1
753499	ERR3530970	{'45': 6.1, '01': 6.0, '20': 5.4, '25F': 5.4, '25A': 5.2}	2	6.1		Below 20% hit - possible acapsular organism, check species identity and sequence quality.			{}	{}	Below 20% hit - possible acapsular organism, check species identity and sequence quality.	RED	NT	1
757992	ERR3531111	{'06A': 100.0, '06A-IV': 99.1, '06B-II': 95.4, '06A-V': 93.7, '06A-III': 91.7}	1	100	6A_6B_6C_6D			[[1]]	{'wciN': ['a', 100.0]}	{'wciN': 'a'}	6A/6B	GREEN	6A	1
756614	ERR3530972	{'19F-II': 99.5, '19F': 95.3, '19F-III': 94.3, '19F-I': 94.0, '19F-IV': 93.2}	1	99.5		19F			{}	{}	19F	GREEN	19F	1
757972	ERR3530973	{'23A': 99.7, '23F': 67.3, '23B': 43.6, '19F-II': 37.9, '15B': 37.2}	1	99.7		23A			{}	{}	23A	GREEN	23A	1
757977	ERR3530974	{'09A': 99.7, '09V': 99.5, '09N': 38.2, '09L': 36.8, '06A-IV': 27.2}	1	99.7		9A/9V			{}	{}	9A/9V	GREEN	9V	1
660180	ERR3530975	{'23B1': 100.0, '23B': 55.8, '19A-II': 36.2, '19A-I': 35.9, '19AF': 31.3}	1	100		23B			{}	{}	23B	GREEN	23B1	1
717916	ERR3530976	{'24F2': 99.6, '24B': 88.4, '24F': 86.9, '24A': 71.2, '07B': 55.1}	1	99.6		24F/24B			{}	{}	24F/24B	GREEN	24	1
756648	ERR3531114	{'06B-I': 99.7, '06A-III': 97.6, '06B-II': 90.3, '06A': 89.8, '06A-V': 88.4}	1	99.7	6A_6B_6C_6D			[[1]]	{'wciN': ['a', 100.0]}	{'wciN': 'a'}	6A/6B	GREEN	6B	1
753471	ERR3530978	{'16F': 96.8, '19F-IV': 44.9, '19F-II': 44.1, '19F': 43.1, '19F-I': 42.5}	1	96.8		16F			{}	{}	16F	GREEN	16F	1
308608	ERR3530979	{'31': 99.3, '41A': 57.0, '41F': 48.6, '06A-II': 36.3, '06A-VI': 36.3}	1	99.3		31			{}	{}	31	GREEN	31	1
759546	ERR3530980	{'06A-II': 100.0, '06A-VI': 100.0, '06B-II': 91.8, '06A-V': 91.0, '06A-III': 89.6}	1	100	6A_6B_6C_6D			[[0]]	{'wciN': ['a: 89.84']}	{'wciN': 0}	6A_6B_6C_6D	RED	6A	0
756664	ERR3530981	{'14': 99.7, '09L': 27.0, '36': 25.9, '09N': 24.7, '15B': 24.1}	1	99.7		14			{}	{}	14	GREEN	14	1
753493	ERR3530982	{'14': 100.0, '09L': 26.2, '36': 26.1, '09N': 25.0, '15B': 24.3}	1	100		14			{}	{}	14	GREEN	14	1
759510	ERR3530332	{'06C-I': 99.9, '06C': 99.7, '06D': 84.6, '06A-II': 79.6, '06A-VI': 79.6}	1	99.9	6A_6B_6C_6D			[[2]]	{'wciN': ['b', 91.3]}	{'wciN': 'b'}	6C/6D	GREEN	6C	1
758011	ERR3530984	{'21': 99.8, '22F': 35.3, '06A-IV': 32.8, '06A-II': 32.2, '06A-VI': 32.1}	1	99.8		21			{}	{}	21	GREEN	21	1
717976	ERR3530985	{'35F': 99.2, '47F': 74.5, '34': 26.7, '35B': 26.1, '29': 22.5}	1	99.2		35F			{}	{}	35F	GREEN	35F	1
717874	ERR3530374	{'06C-I': 92.6, '06C': 92.4, '06D': 83.0, '06B-I': 77.6, '06A-III': 77.3}	1	92.6	6A_6B_6C_6D			[[2]]	{'wciN': ['b', 91.3]}	{'wciN': 'b'}	6C/6D	GREEN	6C	1
651039	ERR3530987	{'23A': 99.7, '23F': 67.3, '23B': 43.6, '19F-II': 37.9, '15B': 37.2}	1	99.7		23A			{}	{}	23A	GREEN	23A	1
757969	ERR3530988	{'15C': 95.9, '15B': 95.7, '15A': 61.2, '15F': 47.6, '23A': 34.7}	1	95.9		15B/15C			{}	{}	15B/15C	GREEN	15BC	1
300858	ERR3530989	{'17F': 99.6, '06B': 44.3, '06B-I': 44.0, '06A-III': 43.9, '06D': 43.7}	1	99.6		17F			{}	{}	17F	GREEN	17F	1
760312	ERR3530990	{'23A': 99.7, '23F': 67.3, '23B': 43.6, '19F-II': 37.9, '15B': 37.2}	1	99.7		23A			{}	{}	23A	GREEN	23A	1
657301	ERR3530991	{'15C': 95.6, '15B': 95.5, '15A': 61.0, '15F': 47.4, '23A': 34.5}	1	95.6		15B/15C			{}	{}	15B/15C	GREEN	15BC	1
720954	ERR3530992	{'10A': 99.9, '10B': 66.7, '10C': 27.5, '10F': 17.9, '22F': 15.1}	1	99.9		10A			{}	{}	10A	GREEN	10A	1
318629	ERR3530993	{'22F': 98.6, '22A': 73.4, '06A': 42.6, '06B': 42.1, '06A-II': 41.9}	1	98.6		22F			{}	{}	22F	GREEN	22F	1
717939	ERR3530994	{'24F2': 99.9, '24B': 88.7, '24F': 87.2, '24A': 67.4, '07C': 53.9}	1	99.9		24F/24B			{}	{}	24F/24B	GREEN	24	1
660126	ERR3530995	{'15C': 90.7, '15B': 90.6, '15A': 63.0, '15F': 48.8, '23A': 31.1}	1	90.7		15B/15C			{}	{}	15B/15C	GREEN	15BC	1
759507	ERR3530398	{'06C-I': 100.0, '06C': 99.8, '06D': 84.6, '06A-II': 79.6, '06A-VI': 79.6}	1	100	6A_6B_6C_6D			[[2]]	{'wciN': ['b', 91.3]}	{'wciN': 'b'}	6C/6D	GREEN	6C	1
759528	ERR3530997	{'14': 99.6, '09L': 26.1, '36': 26.0, '09N': 24.9, '15B': 24.1}	1	99.6		14			{}	{}	14	GREEN	14	1
717848	ERR3530415	{'06C-I': 98.6, '06C': 98.4, '06D': 83.3, '06A-II': 78.8, '06A-VI': 78.8}	1	98.6	6A_6B_6C_6D			[[2]]	{'wciN': ['b', 91.3]}	{'wciN': 'b'}	6C/6D	GREEN	6C	1
757966	ERR3530999	{'23F': 99.0, '23A': 64.8, '23B': 47.6, '28A': 47.5, '06A-V': 45.8}	1	99		23F			{}	{}	23F	GREEN	23F	1
720994	ERR3531000	{'11D': 100.0, '11A': 97.2, '11F': 42.0, '11C': 35.9, '11B': 34.4}	1	100		11A/11D			{}	{}	11A/11D	GREEN	11A	1
720976	ERR3530428	{'06C-I': 99.9, '06C': 99.7, '06D': 84.6, '06A-II': 79.6, '06A-VI': 79.6}	1	99.9	6A_6B_6C_6D			[[2]]	{'wciN': ['b', 91.3]}	{'wciN': 'b'}	6C/6D	GREEN	6C	1
759548	ERR3530502	{'06C-I': 100.0, '06C': 99.8, '06D': 84.6, '06A-II': 79.6, '06A-VI': 79.6}	1	100	6A_6B_6C_6D			[[2]]	{'wciN': ['b', 91.3]}	{'wciN': 'b'}	6C/6D	GREEN	6C	1
720202	ERR3530586	{'06C-I': 92.9, '06C': 92.8, '06D': 84.9, '06B-I': 77.8, '06A-III': 77.3}	1	92.9	6A_6B_6C_6D			[[2]]	{'wciN': ['b', 91.3]}	{'wciN': 'b'}	6C/6D	GREEN	6C	1
717946	ERR3531004	{'15C': 93.8, '15B': 93.7, '15A': 62.0, '15F': 48.6, '14': 33.0}	1	93.8		15B/15C			{}	{}	15B/15C	GREEN	15BC	1
717954	ERR3530676	{'06C-I': 99.9, '06C': 99.7, '06D': 84.6, '06A-II': 79.6, '06A-VI': 79.6}	1	99.9	6A_6B_6C_6D			[[2]]	{'wciN': ['b', 91.3]}	{'wciN': 'b'}	6C/6D	GREEN	6C	1
720187	ERR3531006	{'19A': 100.0, '19A-III': 99.8, '19A-I': 86.2, '19A-II': 83.7, '19AF': 57.2}	1	100	19A_19AF			[[6]]	{'wzy': [1, 100.0]}	{'wzy': 1}	19A	GREEN	19A	1
308631	ERR3531007	{'15C': 93.9, '15B': 93.8, '15A': 62.1, '15F': 48.6, '14': 33.0}	1	93.9		15B/15C			{}	{}	15B/15C	GREEN	15BC	1
753483	ERR3531008	{'37': 98.8, '33F': 76.8, '33A': 75.5, '33F2': 70.2, '35B': 31.8}	1	98.8		37			{}	{}	37	GREEN	37	1
720222	ERR3531009	{'22F': 98.8, '22A': 73.4, '06A': 42.6, '06B': 42.1, '06A-II': 41.9}	1	98.8		22F			{}	{}	22F	GREEN	22F	1
304261	ERR3531010	{'15C': 95.8, '15B': 95.6, '15A': 61.2, '15F': 47.6, '23A': 34.7}	1	95.8		15B/15C			{}	{}	15B/15C	GREEN	15BC	1
717840	ERR3531011	{'16F': 96.8, '19F-IV': 44.9, '19F-II': 44.1, '19F': 43.1, '19F-I': 42.5}	1	96.8		16F			{}	{}	16F	GREEN	16F	1
753415	ERR3531012	{'04': 99.5, '45': 33.5, '12F': 23.5, '44': 23.3, '12A': 22.4}	1	99.5		4			{}	{}	4	GREEN	4	1
720949	ERR3531013	{'11D': 100.0, '11A': 97.2, '11F': 42.0, '11C': 35.9, '11B': 34.4}	1	100		11A/11D			{}	{}	11A/11D	GREEN	11A	1
717974	ERR3530694	{'06C-I': 92.6, '06C': 92.4, '06D': 83.0, '06B-I': 77.6, '06A-III': 77.3}	1	92.6	6A_6B_6C_6D			[[2]]	{'wciN': ['b', 91.3]}	{'wciN': 'b'}	6C/6D	GREEN	6C	1
720985	ERR3531015	{'23B': 99.4, '23B1': 64.7, '23F': 45.6, '23A': 39.8, '06A-IV': 36.6}	1	99.4		23B			{}	{}	23B	GREEN	23B	1
304283	ERR3531016	{'16F': 96.8, '19F-IV': 44.9, '19F-II': 44.1, '19F': 43.1, '19F-I': 42.5}	1	96.8		16F			{}	{}	16F	GREEN	16F	1
759543	ERR3530744	{'06C-I': 100.0, '06C': 99.8, '06D': 84.6, '06A-II': 79.6, '06A-VI': 79.6}	1	100	6A_6B_6C_6D			[[2]]	{'wciN': ['b', 91.3]}	{'wciN': 'b'}	6C/6D	GREEN	6C	1
720995	ERR3531018	{'17F': 99.6, '06B': 44.3, '06B-I': 44.0, '06A-III': 43.9, '06D': 43.7}	1	99.6		17F			{}	{}	17F	GREEN	17F	1
300860	ERR3531019	{'15B': 99.8, '15C': 99.6, '15A': 62.7, '15F': 48.3, '23A': 32.9}	1	99.8		15B/15C			{}	{}	15B/15C	GREEN	15BC	1
308586	ERR3531020	{'23B1': 100.0, '23B': 55.8, '19A-II': 36.2, '19A-I': 35.9, '19AF': 31.3}	1	100		23B			{}	{}	23B	GREEN	23B1	1
717952	ERR3531021	{'11D': 99.7, '11A': 96.9, '11F': 41.7, '11C': 35.5, '11B': 34.0}	1	99.7		11A/11D			{}	{}	11A/11D	GREEN	11A	1
753445	ERR3531022	{'14': 99.9, '09L': 26.1, '36': 26.1, '09N': 25.0, '15B': 24.3}	1	99.9		14			{}	{}	14	GREEN	14	1
717932	ERR3531023	{'24F2': 99.6, '24B': 88.4, '24F': 86.9, '24A': 71.2, '07B': 55.1}	1	99.6		24F/24B			{}	{}	24F/24B	GREEN	24	1
308620	ERR3531024	{'22F': 98.5, '22A': 73.4, '06A': 42.6, '06B': 42.1, '06A-II': 41.9}	1	98.5		22F			{}	{}	22F	GREEN	22F	1
717951	ERR3531025	{'08': 97.8, '06A-II': 24.7, '06A-VI': 24.6, '02': 24.4, '06B-II': 24.1}	1	97.8		8			{}	{}	8	GREEN	8	1
753462	ERR3531026	{'06A-II': 100.0, '06A-VI': 100.0, '06B-II': 91.8, '06A-V': 91.0, '06A-III': 89.6}	1	100	6A_6B_6C_6D			[[0]]	{'wciN': ['a: 89.84']}	{'wciN': 0}	6A_6B_6C_6D	RED	6A	0
720212	ERR3531027	{'33F2': 100.0, '33F': 74.7, '33A': 70.2, '34': 41.7, '35B': 31.9}	1	100		33F/33A			{}	{}	33F/33A	GREEN	33F	1
759514	ERR3531028	{'23F': 99.0, '23A': 64.8, '23B': 47.6, '28A': 47.5, '06A-V': 45.8}	1	99		23F			{}	{}	23F	GREEN	23F	1
720235	ERR3530794	{'06C-I': 99.0, '06C': 98.8, '06D': 83.6, '06A-II': 78.8, '06A-VI': 78.8}	1	99	6A_6B_6C_6D			[[2]]	{'wciN': ['b', 91.3]}	{'wciN': 'b'}	6C/6D	GREEN	6C	1
720182	ERR3531030	{'23A': 97.7, '23F': 67.3, '23B': 43.6, '19F-II': 37.9, '15B': 37.2}	1	97.7		23A			{}	{}	23A	GREEN	23A	1
720271	ERR3531031	{'38': 99.1, '25F': 84.4, '25A': 83.4, '36': 11.8, '20': 8.2}	1	99.1	25F_25A_38			[[9], [19]]	{'wcyD': ['b', 100.0], 'wcyV': 100.0}	{'wcyD': 'b', 'wcyV': 'detected'}	38	GREEN	38	1
720952	ERR3531032	{'15C': 93.9, '15B': 93.8, '15A': 62.1, '15F': 48.6, '14': 33.0}	1	93.9		15B/15C			{}	{}	15B/15C	GREEN	15BC	1
757983	ERR3530807	{'06C-I': 99.9, '06C': 99.7, '06D': 84.6, '06A-II': 79.6, '06A-VI': 79.6}	1	99.9	6A_6B_6C_6D			[[2]]	{'wciN': ['b', 91.3]}	{'wciN': 'b'}	6C/6D	GREEN	6C	1
300857	ERR3531034	{'10A': 93.9, '10B': 64.7, '10C': 29.0, '10F': 19.4, '47A': 16.3}	1	93.9		10A			{}	{}	10A	GREEN	10A	1
717828	ERR3531035	{'35B': 100.0, '33F': 33.7, '35C': 33.5, '34': 33.3, '35A': 33.1}	1	100		35B/35D			{}	{}	35B/35D	GREEN	35B	1
720999	ERR3531036	{'35B': 99.1, '33F': 33.7, '35C': 33.5, '34': 33.3, '35A': 33.1}	1	99.1		35B/35D			{}	{}	35B/35D	GREEN	35B	1
753481	ERR3531037	{'22F': 98.7, '22A': 73.4, '06A': 42.6, '06B': 42.1, '06A-II': 41.9}	1	98.7		22F			{}	{}	22F	GREEN	22F	1
720251	ERR3531038	{'23B': 99.5, '23B1': 64.7, '23F': 45.7, '23A': 39.9, '06A-IV': 36.8}	1	99.5		23B			{}	{}	23B	GREEN	23B	1
717822	ERR3531039	{'16F': 96.6, '19F-IV': 44.8, '19F-II': 44.1, '19F': 43.0, '19F-I': 42.4}	1	96.6		16F			{}	{}	16F	GREEN	16F	1
308623	ERR3531040	{'09N': 99.4, '09L': 89.1, '09A': 32.7, '09V': 32.7, '36': 32.2}	1	99.4		9N/9L			{}	{}	9N/9L	GREEN	9N	1
720961	ERR3531041	{'15C': 95.7, '15B': 95.5, '15A': 61.2, '15F': 47.6, '23A': 34.7}	1	95.7		15B/15C			{}	{}	15B/15C	GREEN	15BC	1
758009	ERR3531042	{'14': 92.7, '36': 28.6, '09L': 25.7, '09N': 24.7, '15B': 24.2}	1	92.7		14			{}	{}	14	GREEN	14	1
756642	ERR3531043	{'15C': 93.9, '15B': 93.8, '15A': 62.1, '15F': 48.6, '14': 33.0}	1	93.9		15B/15C			{}	{}	15B/15C	GREEN	15BC	1
720972	ERR3530808	{'06C-I': 89.1, '06C': 89.0, '06D': 86.9, '06A-I': 77.7, '06B': 77.4}	1	89.1	6A_6B_6C_6D	6A_6B_6C_6D		[[2]]	{'wciN': ['b', 91.3]}	{'wciN': 'b'}	6C/6D	AMBER	6C	1
308559	ERR3531045	{'35F': 99.3, '47F': 74.6, '34': 26.7, '35B': 26.6, '29': 22.5}	1	99.3		35F			{}	{}	35F	GREEN	35F	1
753468	ERR3531046	{'23F': 97.0, '23A': 63.9, '23B': 48.0, '28A': 47.7, '06B-II': 46.1}	1	97		23F			{}	{}	23F	GREEN	23F	1
311478	ERR3531047	{'15A': 99.8, '15F': 74.1, '15C': 62.0, '15B': 61.9, '23F': 31.7}	1	99.8	15F_15A			[[11], [13], [15], [17]]	{'glf': 0, 'rmlB': 0, 'rmlD': 0, 'wcjE': 0}	{'glf': 'not_detected', 'rmlB': 'not_detected', 'rmlD': 'not_detected', 'wcjE': 'not_detected'}	15A	GREEN	15A	1
759541	ERR3530835	{'06C-I': 100.0, '06C': 99.8, '06D': 84.6, '06A-II': 79.6, '06A-VI': 79.6}	1	100	6A_6B_6C_6D			[[2]]	{'wciN': ['b', 91.3]}	{'wciN': 'b'}	6C/6D	GREEN	6C	1
308591	ERR3531049	{'03': 95.2, '36': 17.1, '01': 16.9, '20': 15.9, '09N': 15.8}	1	95.2		3			{}	{}	3	GREEN	3	1
289698	ERR3531050	{'23A': 99.7, '23F': 67.3, '23B': 43.6, '19F-II': 37.9, '15B': 37.2}	1	99.7		23A			{}	{}	23A	GREEN	23A	1
758010	ERR3531051	{'38': 98.8, '25F': 84.1, '25A': 83.1, '36': 11.5, '20': 7.7}	1	98.8	25F_25A_38			[[9], [19]]	{'wcyD': ['b', 100.0], 'wcyV': 100.0}	{'wcyD': 'b', 'wcyV': 'detected'}	38	GREEN	38	1
756640	ERR3531052	{'14': 99.6, '09L': 26.8, '36': 25.7, '09N': 24.6, '15B': 23.9}	1	99.6		14			{}	{}	14	GREEN	14	1
304293	ERR3531053	{'03': 94.3, '36': 17.4, '20': 15.9, '09N': 15.8, '01': 15.1}	1	94.3		3			{}	{}	3	GREEN	3	1
753473	ERR3531054	{'19A-II': 100.0, '19A-I': 96.6, '19A': 85.0, '19A-III': 84.8, '19AF': 62.1}	1	100	19A_19AF			[[6]]	{'wzy': [1, 95.25]}	{'wzy': 1}	19A	GREEN	19A	1
720229	ERR3530853	{'06C-I': 100.0, '06C': 99.8, '06D': 84.6, '06A-II': 79.6, '06A-VI': 79.6}	1	100	6A_6B_6C_6D			[[2]]	{'wciN': ['b', 91.3]}	{'wciN': 'b'}	6C/6D	GREEN	6C	1
720197	ERR3530860	{'06C-I': 100.0, '06C': 99.8, '06D': 84.6, '06A-II': 79.6, '06A-VI': 79.6}	1	100	6A_6B_6C_6D			[[2]]	{'wciN': ['b', 91.3]}	{'wciN': 'b'}	6C/6D	GREEN	6C	1
756607	ERR3530862	{'06C-I': 89.1, '06C': 89.0, '06D': 86.9, '06A-I': 77.7, '06B': 77.4}	1	89.1	6A_6B_6C_6D	6A_6B_6C_6D		[[2]]	{'wciN': ['b', 91.3]}	{'wciN': 'b'}	6C/6D	AMBER	6C	1
756644	ERR3531058	{'19F-II': 99.3, '19F': 95.1, '19F-III': 94.1, '19F-I': 93.8, '19F-IV': 93.0}	1	99.3		19F			{}	{}	19F	GREEN	19F	1
757952	ERR3531059	{'23A': 99.5, '23F': 67.3, '23B': 43.6, '19F-II': 37.7, '15B': 37.0}	1	99.5		23A			{}	{}	23A	GREEN	23A	1
759512	ERR3531060	{'19F-II': 99.6, '19F': 95.4, '19F-III': 94.4, '19F-I': 94.1, '19F-IV': 93.3}	1	99.6		19F			{}	{}	19F	GREEN	19F	1
720236	ERR3530871	{'06C-I': 89.1, '06C': 89.0, '06D': 86.9, '06A-I': 77.7, '06B': 77.4}	1	89.1	6A_6B_6C_6D	6A_6B_6C_6D		[[2]]	{'wciN': ['b', 91.3]}	{'wciN': 'b'}	6C/6D	AMBER	6C	1
757991	ERR3531062	{'19F-III': 98.4, '19F': 98.0, '19F-I': 98.0, '19F-II': 93.8, '19F-IV': 89.2}	1	98.4		19F			{}	{}	19F	GREEN	19F	1
311487	ERR3531063	{'23A': 99.7, '23F': 67.3, '23B': 43.6, '19F-II': 37.9, '15B': 37.2}	1	99.7		23A			{}	{}	23A	GREEN	23A	1
757993	ERR3531064	{'14': 92.4, '36': 28.8, '09L': 25.8, '09N': 24.7, '15B': 24.2}	1	92.4		14			{}	{}	14	GREEN	14	1
717910	ERR3530892	{'06C-I': 89.1, '06C': 89.0, '06D': 86.9, '06A-I': 77.7, '06B': 77.4}	1	89.1	6A_6B_6C_6D	6A_6B_6C_6D		[[2]]	{'wciN': ['b', 91.3]}	{'wciN': 'b'}	6C/6D	AMBER	6C	1
753488	ERR3531066	{'23F': 98.8, '23A': 64.8, '23B': 47.5, '28A': 47.5, '06A': 45.3}	1	98.8		23F			{}	{}	23F	GREEN	23F	1
717987	ERR3531067	{'23A': 98.7, '23F': 67.3, '23B': 43.6, '19F-II': 37.9, '15B': 37.2}	1	98.7		23A			{}	{}	23A	GREEN	23A	1
651038	ERR3531068	{'23A': 99.7, '23F': 67.3, '23B': 43.6, '19F-II': 37.9, '15B': 37.2}	1	99.7		23A			{}	{}	23A	GREEN	23A	1
304279	ERR3531069	{'37': 98.8, '33F': 76.8, '33A': 75.5, '33F2': 70.3, '35B': 31.9}	1	98.8		37			{}	{}	37	GREEN	37	1
642769	ERR3531070	{'31': 98.6, '41A': 57.1, '41F': 48.9, '06A-II': 36.3, '06A-VI': 36.3}	1	98.6		31			{}	{}	31	GREEN	31	1
720189	ERR3531071	{'19F': 97.4, '19F-I': 96.4, '19F-III': 95.6, '19F-II': 95.5, '19F-IV': 91.0}	1	97.4		19F			{}	{}	19F	GREEN	19F	1
720224	ERR3531072	{'19A-II': 100.0, '19A-I': 96.6, '19A': 85.0, '19A-III': 84.8, '19AF': 62.1}	1	100	19A_19AF			[[6]]	{'wzy': [1, 95.25]}	{'wzy': 1}	19A	GREEN	19A	1
304276	ERR3531073	{'15A': 99.9, '15F': 74.3, '15C': 62.0, '15B': 61.9, '23F': 31.7}	1	99.9	15F_15A			[[11], [13], [15], [17]]	{'glf': 0, 'rmlB': 0, 'rmlD': 0, 'wcjE': 0}	{'glf': 'not_detected', 'rmlB': 'not_detected', 'rmlD': 'not_detected', 'wcjE': 'not_detected'}	15A	GREEN	15A	1
300869	ERR3530909	{'06C-I': 99.9, '06C': 99.7, '06D': 84.6, '06A-II': 79.6, '06A-VI': 79.6}	1	99.9	6A_6B_6C_6D			[[2]]	{'wciN': ['b', 91.3]}	{'wciN': 'b'}	6C/6D	GREEN	6C	1
308607	ERR3531075	{'31': 99.3, '41A': 57.0, '41F': 48.6, '06A-II': 36.3, '06A-VI': 36.3}	1	99.3		31			{}	{}	31	GREEN	31	1
717972	ERR3531076	{'23B': 99.1, '23B1': 64.4, '23F': 45.7, '23A': 39.9, '06A-IV': 36.5}	1	99.1		23B			{}	{}	23B	GREEN	23B	1
753434	ERR3531077	{'10A': 99.7, '10B': 66.8, '10C': 27.5, '10F': 17.9, '22F': 15.3}	1	99.7		10A			{}	{}	10A	GREEN	10A	1
717900	ERR3530977	{'06C-I': 93.1, '06C': 92.9, '06D': 83.0, '06B-I': 78.1, '06A-III': 77.8}	1	93.1	6A_6B_6C_6D			[[2]]	{'wciN': ['b', 91.3]}	{'wciN': 'b'}	6C/6D	GREEN	6C	1
308581	ERR3531079	{'15C': 93.9, '15B': 93.8, '15A': 62.1, '15F': 48.6, '14': 33.0}	1	93.9		15B/15C			{}	{}	15B/15C	GREEN	15BC	1
756628	ERR3531080	{'33F2': 99.8, '33F': 74.5, '33A': 70.1, '34': 41.6, '35B': 32.4}	1	99.8		33F/33A			{}	{}	33F/33A	GREEN	33F	1
757953	ERR3531081	{'14': 92.4, '36': 28.6, '09L': 25.8, '09N': 24.7, '15B': 24.2}	1	92.4		14			{}	{}	14	GREEN	14	1
717906	ERR3531082	{'11D': 100.0, '11A': 97.2, '11F': 42.0, '11C': 35.9, '11B': 34.4}	1	100		11A/11D			{}	{}	11A/11D	GREEN	11A	1
308614	ERR3531083	{'22F': 98.8, '22A': 73.3, '06A': 42.5, '06B': 42.0, '06A-II': 41.8}	1	98.8		22F			{}	{}	22F	GREEN	22F	1
756632	ERR3531084	{'22F': 99.1, '22A': 73.4, '06A': 42.6, '06B': 42.1, '06A-II': 41.9}	1	99.1		22F			{}	{}	22F	GREEN	22F	1
753465	ERR3531085	{'14': 100.0, '09L': 26.2, '36': 26.0, '09N': 25.0, '15B': 24.3}	1	100		14			{}	{}	14	GREEN	14	1
720213	ERR3531086	{'23B': 99.2, '23B1': 64.4, '23F': 45.6, '23A': 39.9, '06A-IV': 36.7}	1	99.2		23B			{}	{}	23B	GREEN	23B	1
759535	ERR3531087	{'22F': 99.1, '22A': 73.4, '06A': 42.6, '06B': 42.1, '06A-II': 41.9}	1	99.1		22F			{}	{}	22F	GREEN	22F	1
304300	ERR3531088	{'23B1': 99.5, '23B': 55.3, '19A-II': 35.8, '19A-I': 35.5, '19AF': 31.3}	1	99.5		23B			{}	{}	23B	GREEN	23B1	1
757965	ERR3531089	{'23F': 99.2, '23A': 65.4, '23B': 49.0, '28A': 48.1, '06A-IV': 47.3}	1	99.2		23F			{}	{}	23F	GREEN	23F	1
717894	ERR3530986	{'06C-I': 99.9, '06C': 99.7, '06D': 84.6, '06A-II': 79.6, '06A-VI': 79.6}	1	99.9	6A_6B_6C_6D			[[2]]	{'wciN': ['b', 91.3]}	{'wciN': 'b'}	6C/6D	GREEN	6C	1
717971	ERR3531091	{'23B': 99.5, '23B1': 64.7, '23F': 45.7, '23A': 39.9, '06A-IV': 36.6}	1	99.5		23B			{}	{}	23B	GREEN	23B	1
717882	ERR3531092	{'24F2': 71.9, '24B': 61.5, '24F': 61.0, '24A': 51.3, '07C': 44.9}	1	71.9		24F/24B			{}	{}	24F/24B	AMBER	24	1
720977	ERR3531093	{'19A-II': 100.0, '19A-I': 96.6, '19A': 85.0, '19A-III': 84.8, '19AF': 62.1}	1	100	19A_19AF			[[6]]	{'wzy': [1, 95.25]}	{'wzy': 1}	19A	GREEN	19A	1
759549	ERR3531005	{'06C-I': 100.0, '06C': 99.8, '06D': 84.6, '06A-II': 79.6, '06A-VI': 79.6}	1	100	6A_6B_6C_6D			[[2]]	{'wciN': ['b', 91.3]}	{'wciN': 'b'}	6C/6D	GREEN	6C	1
756597	ERR3531095	{'19F-II': 99.5, '19F': 95.3, '19F-III': 94.3, '19F-I': 94.0, '19F-IV': 93.2}	1	99.5		19F			{}	{}	19F	GREEN	19F	1
759529	ERR3531096	{'14': 92.5, '36': 28.8, '09L': 25.8, '09N': 24.7, '15B': 24.2}	1	92.5		14			{}	{}	14	GREEN	14	1
757946	ERR3531014	{'06C-I': 99.9, '06C': 99.7, '06D': 84.6, '06A-II': 79.6, '06A-VI': 79.6}	1	99.9	6A_6B_6C_6D			[[2]]	{'wciN': ['b', 91.3]}	{'wciN': 'b'}	6C/6D	GREEN	6C	1
721732	ERR3531098	{'19A': 99.4, '19A-III': 99.2, '19A-I': 86.1, '19A-II': 83.9, '19AF': 57.1}	1	99.4	19A_19AF			[[6]]	{'wzy': [1, 100.0]}	{'wzy': 1}	19A	GREEN	19A	1
308630	ERR3531099	{'22F': 98.4, '22A': 73.4, '06A': 42.6, '06B': 42.1, '06A-II': 41.9}	1	98.4		22F			{}	{}	22F	GREEN	22F	1
304296	ERR3531100	{'15C': 93.9, '15B': 93.8, '15A': 62.1, '15F': 48.6, '14': 33.0}	1	93.9		15B/15C			{}	{}	15B/15C	GREEN	15BC	1
304258	ERR3531101	{'11D': 100.0, '11A': 97.2, '11F': 42.0, '11C': 35.9, '11B': 34.4}	1	100		11A/11D			{}	{}	11A/11D	GREEN	11A	1
753469	ERR3531102	{'19A-I': 99.7, '19A-II': 97.5, '19A': 87.7, '19A-III': 87.5, '19AF': 61.8}	1	99.7	19A_19AF			[[6]]	{'wzy': [1, 95.25]}	{'wzy': 1}	19A	GREEN	19A	1
717866	ERR3531103	{'16F': 96.7, '19F-IV': 44.8, '19F-II': 44.0, '19F': 43.0, '19F-I': 42.4}	1	96.7		16F			{}	{}	16F	GREEN	16F	1
308637	ERR3531104	{'07C': 99.5, '07B': 73.1, '40': 70.9, '24B': 48.9, '24F': 48.7}	1	99.5		7C			{}	{}	7C	GREEN	7C	1
289701	ERR3531105	{'33F2': 100.0, '33F': 74.7, '33A': 70.2, '34': 41.7, '35B': 32.4}	1	100		33F/33A			{}	{}	33F/33A	GREEN	33F	1
308629	ERR3531106	{'24F2': 99.6, '24B': 88.4, '24F': 87.1, '24A': 67.1, '07C': 53.9}	1	99.6		24F/24B			{}	{}	24F/24B	GREEN	24	1
717920	ERR3531107	{'21': 99.5, '22F': 35.4, '06A-IV': 32.1, '06A-II': 31.5, '06A-VI': 31.4}	1	99.5		21			{}	{}	21	GREEN	21	1
720209	ERR3531108	{'06A-II': 100.0, '06A-VI': 100.0, '06B-II': 91.8, '06A-V': 91.0, '06A-III': 89.6}	1	100	6A_6B_6C_6D			[[0]]	{'wciN': ['a: 89.84']}	{'wciN': 0}	6A_6B_6C_6D	RED	6A	0
753431	ERR3531109	{'14': 92.7, '36': 28.7, '09L': 25.8, '09N': 24.7, '15B': 24.2}	1	92.7		14			{}	{}	14	GREEN	14	1
757971	ERR3531110	{'19F-II': 99.6, '19F': 95.4, '19F-III': 94.4, '19F-I': 94.1, '19F-IV': 93.3}	1	99.6		19F			{}	{}	19F	GREEN	19F	1
756666	ERR3531078	{'06C-I': 100.0, '06C': 99.8, '06D': 84.6, '06A-II': 79.6, '06A-VI': 79.6}	1	100	6A_6B_6C_6D			[[2]]	{'wciN': ['b', 91.3]}	{'wciN': 'b'}	6C/6D	GREEN	6C	1
651723	ERR3531112	{'31': 99.6, '41A': 57.1, '41F': 48.9, '06A-II': 36.6, '06A-VI': 36.6}	1	99.6		31			{}	{}	31	GREEN	31	1
720214	ERR3531113	{'19A-I': 99.4, '19A-II': 97.7, '19A': 88.0, '19A-III': 87.8, '19AF': 62.0}	1	99.4	19A_19AF			[[6]]	{'wzy': [1, 95.25]}	{'wzy': 1}	19A	GREEN	19A	1
717956	ERR3531097	{'06C-I': 99.9, '06C': 99.7, '06D': 84.6, '06A-II': 79.6, '06A-VI': 79.6}	1	99.9	6A_6B_6C_6D			[[2]]	{'wciN': ['b', 91.3]}	{'wciN': 'b'}	6C/6D	GREEN	6C	1
300852	ERR3531115	{'23A': 99.7, '23F': 67.3, '23B': 43.6, '19F-II': 37.9, '15B': 37.2}	1	99.7		23A			{}	{}	23A	GREEN	23A	1
651037	ERR3531116	{'23A': 99.7, '23F': 67.3, '23B': 43.6, '19F-II': 37.9, '15B': 37.2}	1	99.7		23A			{}	{}	23A	GREEN	23A	1
753420	ERR3531117	{'11D': 100.0, '11A': 97.2, '11F': 42.0, '11C': 35.9, '11B': 34.4}	1	100		11A/11D			{}	{}	11A/11D	GREEN	11A	1
753455	ERR3531118	{'19F-I': 99.9, '19F': 96.9, '19F-III': 96.9, '19F-II': 94.1, '19F-IV': 89.5}	1	99.9		19F			{}	{}	19F	GREEN	19F	1
756661	ERR3531119	{'06E': 100.0, '06B-III': 99.6, '06B-I': 47.1, '06A-III': 46.6, '06A-II': 45.6}	1	100	6A_6B_6C_6D			[[3]]	{'wciN': ['g', 100.0]}	{'wciN': 'g'}	Serogroup_6_(6E)	GREEN	6EB	1
308636	ERR3531120	{'33F2': 100.0, '33F': 74.6, '33A': 70.2, '34': 41.7, '35B': 32.3}	1	100		33F/33A			{}	{}	33F/33A	GREEN	33F	1
651031	ERR3531121	{'11D': 100.0, '11A': 97.2, '11F': 42.0, '11C': 35.9, '11B': 34.4}	1	100		11A/11D			{}	{}	11A/11D	GREEN	11A	1
721017	ERR3531122	{'11D': 99.9, '11A': 97.1, '11F': 41.9, '11C': 35.9, '11B': 34.4}	1	99.9		11A/11D			{}	{}	11A/11D	GREEN	11A	1
753482	ERR3531123	{'19F-II': 99.4, '19F': 95.2, '19F-III': 94.2, '19F-I': 93.9, '19F-IV': 93.1}	1	99.4		19F			{}	{}	19F	GREEN	19F	1
667371	ERR3531124	{'16F': 95.5, '18F': 40.4, '28F': 40.1, '18A': 40.0, '19F-IV': 39.2}	1	95.5		16F			{}	{}	16F	GREEN	16F	1
753457	ERR3531125	{'21': 99.8, '22F': 35.8, '06A-IV': 32.9, '06A-II': 32.3, '06A-VI': 32.2}	1	99.8		21			{}	{}	21	GREEN	21	1
304298	ERR3531126	{'09N': 99.6, '09L': 88.8, '09A': 32.7, '09V': 32.7, '36': 29.4}	1	99.6		9N/9L			{}	{}	9N/9L	GREEN	9N	1
