# Supplementary material for: PneumoKITy: A fast, flexible, specific, and sensitive tool for Streptococcus pneumoniae serotype screening and mixed serotype detection from genome sequence data
Source: Microb Genom. 2022 Dec 14;8(12):mgen000904. doi: 10.1099/mgen.0.000904 (PMC9837567; doi:10.1099/mgen.0.000904)
Supplement: Supplementary material 5 [file mgen-8-904-s005.xls]

## Sheet: fastq
sampleid	top_hits	max_mm	max_percent	folder	stage1_result	mix_mm	stage2_varids	stage2_hits	stage2_result	predicted_serotype	rag_status	Expected_serotype	score
ERR1437923	{'15F': 100.0, '15A': 93.7, '15B': 61.9, '15C': 61.8, '23F': 39.7}	87	100	15F_15A	15F_15A		[[10], [12], [14], [16]]	{'glf': 100.0, 'rmlB': 100.0, 'rmlD': 100.0, 'wcjE': 100.0}	{'glf': 'detected', 'rmlB': 'detected', 'rmlD': 'detected', 'wcjE': 'detected'}	15F	GREEN	15F	1
ERR1437924	{'01': 100.0, '19F': 32.3, '19F-I': 31.8, '19F-III': 31.6, '19F-II': 31.5}	120	100		1			{}	{}	1	GREEN	1	1
ERR1437925	{'10A': 100.0, '10B': 66.9, '10C': 27.7, '10F': 18.1, '22F': 15.6}	154	100		10A			{}	{}	10A	GREEN	10A	1
ERR1437926	{'10B': 100.0, '10A': 65.5, '10F': 20.1, '10C': 18.8, '22F': 14.1}	31	100		10B			{}	{}	10B	GREEN	10B	1
ERR1437927	{'10C': 100.0, '10F': 81.3, '10A': 28.8, '10B': 20.2, '22F': 14.9}	28	100		10C			{}	{}	10C	GREEN	10C	1
ERR1437928	{'10F': 100.0, '10C': 82.2, '10B': 21.9, '10A': 19.0, '22F': 14.5}	122	100		10F			{}	{}	10F	GREEN	10F	1
ERR1437929	{'11A': 100.0, '11D': 96.9, '11F': 40.4, '11C': 36.9, '11B': 35.1}	124	100		11A/11D			{}	{}	11A/11D	GREEN	11A	1
ERR1437930	{'11B': 100.0, '11C': 89.1, '11A': 31.6, '11D': 31.3, '11F': 25.9}	33	100		11B/11C			{}	{}	11B/11C	GREEN	11B	1
ERR1437931	{'11C': 100.0, '11B': 91.1, '11A': 33.9, '11D': 33.6, '23B1': 20.7}	37	100		11B/11C			{}	{}	11B/11C	GREEN	11C	1
ERR1437932	{'11D': 100.0, '11A': 96.9, '11F': 42.7, '11C': 35.9, '11B': 34.4}	121	100		11A/11D			{}	{}	11A/11D	GREEN	11D	1
ERR1437933	{'11F': 100.0, '11D': 42.1, '11A': 40.1, '11B': 28.3, '35B': 26.6}	41	100		11F			{}	{}	11F	GREEN	11F	1
ERR1437934	{'12A': 99.8, '46': 96.7, '12B': 87.1, '12F': 84.9, '44': 83.4}	49	99.8	12F_12A_12B_44_46	12F_12A_12B_44_46		[[4]]	{'wciI': [1, 100.0]}	{'wciI': 1}	12A/12B/44/46	GREEN	12A	1
ERR1437935	{'12B': 100.0, '12F': 93.4, '44': 89.8, '12A': 89.7, '46': 86.6}	70	100	12F_12A_12B_44_46	12F_12A_12B_44_46		[[4]]	{'wciI': [1, 99.3]}	{'wciI': 1}	12A/12B/44/46	GREEN	12B	1
ERR1437936	{'12F': 100.0, '44': 94.9, '12B': 90.5, '12A': 85.4, '46': 82.4}	144	100	12F_12A_12B_44_46	12F_12A_12B_44_46		[[5]]	{'wciI': [2, 100.0]}	{'wciI': 2}	12F	GREEN	12F	1
ERR1437937	{'13': 100.0, '09N': 29.3, '20': 29.1, '09L': 28.9, '36': 28.3}	31	100		13			{}	{}	13	GREEN	13	1
ERR1437938	{'14': 100.0, '09L': 27.9, '36': 26.5, '09N': 25.1, '15B': 24.6}	106	100		14			{}	{}	14	GREEN	14	1
ERR1437939	{'15A': 100.0, '15F': 74.3, '15C': 62.0, '15B': 61.9, '23F': 31.9}	67	100	15F_15A	15F_15A		[[11], [13], [15], [17]]	{'glf': 0, 'rmlB': 0, 'rmlD': 0, 'wcjE': 0}	{'glf': 'not_detected', 'rmlB': 'not_detected', 'rmlD': 'not_detected', 'wcjE': 'not_detected'}	15A	GREEN	15A	1
ERR1437940	{'15B': 100.0, '15C': 99.2, '15A': 63.0, '15F': 48.6, '23A': 33.5}	113	100		15B/15C			{}	{}	15B/15C	GREEN	15B	1
ERR1437941	{'15B': 99.8, '15C': 99.7, '15A': 62.9, '15F': 49.0, '23A': 35.0}	112	99.8		15B/15C			{}	{}	15B/15C	GREEN	15C	1
ERR1437942	{'16A': 100.0, '19F-II': 43.2, '19F': 42.4, '19F-I': 41.9, '19F-III': 41.8}	38	100		16A			{}	{}	16A	GREEN	16A	1
ERR1437943	{'16F': 100.0, '28F': 42.2, '18A': 40.8, '19F-IV': 40.8, '18F': 40.7}	46	100		16F			{}	{}	16F	GREEN	16F	1
ERR1437944	{'17A': 100.0, '41F': 47.0, '22F': 40.4, '06D': 39.6, '06B-I': 39.1}	129	100		17A			{}	{}	17A	GREEN	17A	1
ERR1437945	{'17F': 99.8, '06B': 44.6, '06B-I': 44.1, '06A-III': 44.0, '06D': 43.8}	156	99.8		17F			{}	{}	17F	GREEN	17F	1
ERR1437946	{'18A': 100.0, '18B': 54.2, '18C': 54.2, '18F': 53.8, '19F-IV': 37.3}	35	100		18A			{}	{}	18A	GREEN	18A	1
ERR1437947	{'18B': 100.0, '18C': 99.8, '18F': 75.9, '18A': 62.6, '16F': 39.3}	19	100		18C/18B			{}	{}	18C/18B	GREEN	18B	1
ERR1437948	{'18C': 100.0, '18B': 99.7, '18F': 75.8, '18A': 62.6, '16F': 39.3}	73	100		18C/18B			{}	{}	18C/18B	GREEN	18C	1
ERR1437949	{'18F': 100.0, '18B': 71.5, '18C': 71.5, '18A': 60.1, '16F': 41.5}	49	100		18F			{}	{}	18F	GREEN	18F	1
ERR1437950	{'19A': 88.3, '19A-III': 88.1, '19A-I': 82.2, '19A-II': 80.4, '19AF': 54.1}	116	88.3	19A_19AF	19A_19AF		[[6]]	{'wzy': [1, 97.62]}	{'wzy': 1}	19A	AMBER	19A	1
ERR1437951	{'19B': 100.0, '19C': 70.4, '19F-IV': 54.8, '19F-II': 54.7, '19F': 54.2}	117	100		19B			{}	{}	19B	GREEN	19B	1
ERR1437952	{'19C': 100.0, '19B': 82.8, '19F-IV': 51.5, '19F-II': 51.1, '19F': 50.2}	76	100		19C			{}	{}	19C	GREEN	19C	1
ERR1437953	{'19F': 100.0, '19F-III': 97.5, '19F-I': 96.8, '19F-II': 95.3, '19F-IV': 90.9}	136	100		19F			{}	{}	19F	GREEN	19F	1
ERR1437954	{'02': 100.0, '06A-IV': 41.9, '06A-II': 41.1, '06A-VI': 41.0, '06B-II': 40.9}	124	100		2			{}	{}	2	GREEN	2	1
ERR1437955	{'20': 99.5, '13': 26.4, '09L': 25.5, '36': 25.4, '09N': 25.0}	80	99.5		20			{}	{}	20	GREEN	20	1
ERR1437956	{'21': 100.0, '22F': 36.4, '06A-IV': 33.2, '06A-II': 32.5, '06A-VI': 32.4}	95	100		21			{}	{}	21	GREEN	21	1
ERR1437957	{'22A': 100.0, '22F': 81.8, '06A-IV': 44.2, '06A': 42.5, '06A-II': 42.4}	52	100		22A			{}	{}	22A	GREEN	22A	1
ERR1437958	{'22F': 100.0, '22A': 73.1, '06A-IV': 44.9, '06A-II': 43.4, '06A-VI': 43.3}	109	100		22F			{}	{}	22F	GREEN	22F	1
ERR1437959	{'23A': 99.7, '23F': 67.4, '23B': 43.6, '19F-II': 38.0, '15B': 37.5}	57	99.7		23A			{}	{}	23A	GREEN	23A	1
ERR1437960	{'23B': 100.0, '23B1': 65.0, '23F': 45.8, '23A': 40.0, '06A-IV': 37.1}	126	100		23B			{}	{}	23B	GREEN	23B	1
ERR1437961	{'23F': 99.7, '23A': 64.9, '23B': 49.1, '28A': 48.0, '06B-II': 47.2}	119	99.7		23F			{}	{}	23F	GREEN	23F	1
ERR1437962	{'24A': 99.7, '24F2': 62.8, '24F': 60.6, '24B': 58.0, '48': 47.0}	74	99.7		24A			{}	{}	24A	GREEN	24A	1
ERR1437963	{'24B': 100.0, '24F': 90.5, '24F2': 88.8, '24A': 61.7, '07C': 54.8}	78	100		24F/24B			{}	{}	24F/24B	GREEN	24B	1
ERR1437964	{'24F2': 99.7, '24B': 88.5, '24F': 87.0, '24A': 71.5, '07B': 55.2}	66	99.7		24F/24B			{}	{}	24F/24B	GREEN	24F	1
ERR1437965	{'25F': 96.6, '25A': 95.6, '38': 81.3, '36': 11.9, '20': 7.8}	16	96.6	25F_25A_38	25F_25A_38		[[0], [18]]	{'wcyD': ['a: 100.0'], 'wcyV': 0.12}	25F_25A_38	25F_25A_38	AMBER	25A	1
ERR1437966	{'25F': 100.0, '25A': 99.0, '38': 80.8, '36': 9.0, '01': 8.0}	11	100	25F_25A_38	25F_25A_38		[[0], [18]]	{'wcyD': ['a: 100.0'], 'wcyV': 0.12}	25F_25A_38	25F_25A_38	AMBER	25F	1
ERR1437967	{'27': 100.0, '06B-I': 43.4, '06C': 43.2, '06C-I': 43.2, '06A-III': 43.0}	139	100		27			{}	{}	27	GREEN	27	1
ERR1437968	{'28A': 100.0, '28F': 92.4, '23F': 50.1, '16F': 43.2, '06B-I': 39.3}	83	100		28F/28A			{}	{}	28F/28A	GREEN	28A	1
ERR1437969	{'28F': 99.7, '28A': 92.1, '23F': 47.6, '16F': 45.8, '06A-II': 42.0}	106	99.7		28F/28A			{}	{}	28F/28A	GREEN	28F	1
ERR1437970	{'29': 100.0, '39': 20.8, '35F': 19.3, '22F': 16.3, '35B': 16.3}	24	100		29			{}	{}	29	GREEN	29	1
ERR1437971	{'03': 100.0, '01': 17.8, '09N': 15.8, '09L': 15.5, '20': 15.4}	159	100		3			{}	{}	3	GREEN	3	1
ERR1437972	{'31': 100.0, '41A': 57.2, '41F': 49.0, '06A-II': 36.7, '06A-VI': 36.7}	42	100		31			{}	{}	31	GREEN	31	1
ERR1437973	{'32A': 100.0, '32F': 99.9, '06A-IV': 40.1, '06A-II': 40.0, '06A-VI': 39.9}	57	100		32F/32A			{}	{}	32F/32A	GREEN	32A	1
ERR1437974	{'32F': 100.0, '32A': 99.9, '06A-IV': 40.1, '06A-II': 40.0, '06A-VI': 39.9}	37	100		32F/32A			{}	{}	32F/32A	GREEN	32F	1
ERR1437975	{'33F': 100.0, '33A': 99.9, '33F2': 71.6, '35C': 43.2, '42': 42.2}	121	100		33F/33A			{}	{}	33F/33A	GREEN	33A	1
ERR1437976	{'33B': 100.0, '33D': 83.0, '35B': 37.3, '33F2': 31.0, '22F': 28.3}	32	100		33B			{}	{}	33B	GREEN	33B	1
ERR1437977	{'33C': 100.0, '34': 30.2, '35B': 26.8, '33F2': 24.2, '33F': 23.1}	62	100		33C			{}	{}	33C	GREEN	33C	1
ERR1437978	{'33D': 100.0, '33B': 81.7, '35B': 35.5, '06A-I': 34.8, '06B': 33.1}	62	100		33D			{}	{}	33D	GREEN	33D	1
ERR1437979	{'33F': 100.0, '33A': 99.6, '33F2': 71.0, '35C': 43.0, '42': 42.0}	138	100		33F/33A			{}	{}	33F/33A	GREEN	33F	1
ERR1437980	{'34': 100.0, '33F2': 35.4, '35B': 33.9, '33F': 29.9, '33C': 28.8}	87	100		34			{}	{}	34	GREEN	34	1
ERR1437981	{'35A': 100.0, '35C': 85.3, '42': 84.7, '33A': 42.9, '33F': 42.6}	39	100		35A/35C/42			{}	{}	35A/35C/42	GREEN	35A	1
ERR1437982	{'35B': 100.0, '33F': 33.7, '35C': 33.5, '34': 33.3, '35A': 33.1}	70	100		35B/35D			{}	{}	35B/35D	GREEN	35B	1
ERR1437983	{'35C': 100.0, '42': 99.0, '35A': 86.1, '33A': 46.0, '33F': 45.6}	44	100		35A/35C/42			{}	{}	35A/35C/42	GREEN	35C	1
ERR1437984	{'35F': 100.0, '47F': 74.9, '34': 27.1, '35B': 26.7, '36': 23.7}	77	100		35F			{}	{}	35F	GREEN	35F	1
ERR1437985	{'36': 100.0, '09L': 27.8, '09N': 27.0, '14': 27.0, '19F-II': 24.6}	104	100		36			{}	{}	36	GREEN	36	1
ERR1437986	{'37': 97.6, '33F': 77.2, '33A': 75.9, '33F2': 70.9, '35B': 32.0}	56	97.6		37			{}	{}	37	GREEN	37	1
ERR1437987	{'38': 100.0, '25F': 84.5, '25A': 83.5, '36': 11.8, '20': 9.0}	71	100	25F_25A_38	25F_25A_38		[[9], [19]]	{'wcyD': ['b', 100.0], 'wcyV': 100.0}	{'wcyD': 'b', 'wcyV': 'detected'}	38	GREEN	38	1
ERR1437988	{'39': 99.9, '29': 27.5, '34': 22.4, '43': 19.4, '33C': 18.6}	47	99.9		39			{}	{}	39	GREEN	39	1
ERR1437989	{'04': 100.0, '45': 33.7, '12F': 23.7, '44': 23.3, '12A': 22.4}	111	100		4			{}	{}	4	GREEN	4	1
ERR1437990	{'40': 99.7, '07B': 93.8, '07C': 75.2, '24F2': 48.0, '24F': 47.9}	21	99.7		7B/40			{}	{}	7B/40	GREEN	40	1
ERR1437991	{'41A': 99.9, '41F': 67.4, '31': 56.5, '06A-II': 46.1, '06A-VI': 46.0}	66	99.9		41A			{}	{}	41A	GREEN	41A	1
ERR1437992	{'41F': 99.7, '41A': 69.9, '31': 50.2, '22F': 45.2, '06B': 42.6}	31	99.7		41F			{}	{}	41F	GREEN	41F	1
ERR1437993	{'42': 100.0, '35C': 98.8, '35A': 85.6, '33A': 44.6, '33F': 44.1}	107	100		35A/35C/42			{}	{}	35A/35C/42	GREEN	42	1
ERR1437994	{'43': 100.0, '39': 23.1, '29': 20.7, '36': 15.7, '01': 13.0}	42	100		43			{}	{}	43	GREEN	43	1
ERR1437995	{'12B': 95.3, '44': 92.0, '12F': 90.9, '12A': 89.2, '46': 87.9}	73	95.3	12F_12A_12B_44_46	12F_12A_12B_44_46		[[4]]	{'wciI': [1, 99.3]}	{'wciI': 1}	12A/12B/44/46	GREEN	44	1
ERR1437996	{'45': 100.0, '04': 38.8, '06B-I': 34.0, '06A-II': 33.3, '06A-III': 33.2}	55	100		45			{}	{}	45	GREEN	45	1
ERR1437997	{'46': 100.0, '12A': 97.0, '12B': 85.5, '44': 83.5, '12F': 83.2}	72	100	12F_12A_12B_44_46	12F_12A_12B_44_46		[[4]]	{'wciI': [1, 100.0]}	{'wciI': 1}	12A/12B/44/46	GREEN	46	1
ERR1437998	{'47A': 100.0, '31': 24.1, '22F': 23.1, '47F': 21.7, '06A-IV': 20.9}	98	100		47A			{}	{}	47A	GREEN	47A	1
ERR1437999	{'47F': 100.0, '35F': 81.7, '20': 24.6, '34': 22.8, '09L': 22.5}	74	100		47F			{}	{}	47F	GREEN	47F	1
ERR1438000	{'48': 100.0, '24A': 47.0, '24B': 39.8, '24F': 39.1, '24F2': 37.6}	115	100		48			{}	{}	48	GREEN	48	1
ERR1438001	{'05': 100.0, '45': 22.0, '04': 20.5, '36': 18.5, '20': 17.9}	134	100		5			{}	{}	5	GREEN	5	1
ERR1438002	{'06A': 97.6, '06B': 91.0, '06A-I': 90.1, '06A-IV': 90.1, '06B-II': 89.7}	77	97.6	6A_6B_6C_6D	6A_6B_6C_6D		[[1]]	{'wciN': ['a', 100.0]}	{'wciN': 'a'}	6A/6B	GREEN	6A	1
ERR1438003	{'06B': 100.0, '06A-I': 95.9, '06A': 90.3, '06B-II': 86.9, '06B-I': 86.1}	125	100	6A_6B_6C_6D	6A_6B_6C_6D		[[1]]	{'wciN': ['a', 100.0]}	{'wciN': 'a'}	6A/6B	GREEN	6B	1
ERR1438004	{'06C-I': 87.2, '06C': 87.1, '06D': 86.7, '06B-I': 72.5, '06A-III': 72.0}	99	87.2	6A_6B_6C_6D	6A_6B_6C_6D		[[2]]	{'wciN': ['b', 91.3]}	{'wciN': 'b'}	6C/6D	AMBER	6C	1
ERR1438005	{'07A': 100.0, '07F': 99.1, '19F-II': 36.4, '19F-IV': 35.8, '19F': 35.1}	129	100		7F/7A			{}	{}	7F/7A	GREEN	7A	1
ERR1438006	{'07B': 100.0, '40': 92.5, '07C': 76.8, '24F2': 48.1, '24F': 47.7}	76	100		7B/40			{}	{}	7B/40	GREEN	7B	1
ERR1438007	{'07C': 99.7, '07B': 99.3, '40': 93.8, '24F': 53.9, '24B': 53.7}	78	99.7		Mixed serotypes- {'7C', '7B/40'}	{'7B/40': 38.1, '7C': 61.9}		{}	{}	Mixed serotypes- {'7C', '7B/40'}	AMBER	7C	0
ERR1438008	{'07A': 99.7, '07F': 99.5, '19F-II': 36.4, '19F-IV': 35.8, '19F': 34.9}	142	99.7		7F/7A			{}	{}	7F/7A	GREEN	7F	1
ERR1438009	{'08': 100.0, '06A-II': 26.7, '06A-VI': 26.6, '06B-II': 26.0, '06A-V': 25.6}	95	100		8			{}	{}	8	GREEN	8	1
ERR1438010	{'09A': 100.0, '09V': 99.6, '09N': 38.8, '09L': 36.8, '06A-IV': 27.3}	90	100		9A/9V			{}	{}	9A/9V	GREEN	9A	1
ERR1438011	{'09L': 99.0, '09N': 89.2, '36': 32.0, '09A': 31.4, '09V': 31.4}	15	99		9N/9L			{}	{}	9N/9L	GREEN	9L	1
ERR1438012	{'09N': 99.8, '09L': 89.3, '09A': 33.1, '09V': 33.1, '36': 32.7}	112	99.8		9N/9L			{}	{}	9N/9L	GREEN	9N	1
ERR1438013	{'09V': 100.0, '09A': 99.7, '09N': 39.5, '09L': 38.2, '35B': 26.5}	107	100		9A/9V			{}	{}	9A/9V	GREEN	9V	1

## Sheet: assembly
sampleid	top_hits	max_mm	max_percent	folder	stage1_result	mix_mm	stage2_varids	stage2_hits	stage2_result	predicted_serotype	rag_status	expected_serotype	score
ERR1437923	{'15F': 100.0, '15A': 93.4, '15B': 60.8, '15C': 60.7, '23F': 38.9}	1	100	15F_15A	15F_15A		[[10], [12], [14], [16]]	{'glf': 100.0, 'rmlB': 100.0, 'rmlD': 100.0, 'wcjE': 100.0}	{'glf': 'detected', 'rmlB': 'detected', 'rmlD': 'detected', 'wcjE': 'detected'}	15F	GREEN	15F	1
ERR1437924	{'01': 98.2, '19F': 32.3, '19F-I': 31.8, '19F-III': 31.6, '19F-II': 31.3}	1	98.2		1			{}	{}	1	GREEN	1	1
ERR1437925	{'10A': 100.0, '10B': 66.8, '10C': 27.5, '10F': 17.9, '22F': 15.0}	1	100		10A			{}	{}	10A	GREEN	10A	1
ERR1437926	{'10B': 100.0, '10A': 65.3, '10F': 20.1, '10C': 18.8, '22F': 14.0}	1	100		10B			{}	{}	10B	GREEN	10B	1
ERR1437927	{'10C': 100.0, '10F': 81.3, '10A': 28.8, '10B': 20.2, '22F': 14.7}	1	100		10C			{}	{}	10C	GREEN	10C	1
ERR1437928	{'10F': 100.0, '10C': 82.1, '10B': 21.7, '10A': 18.7, '22F': 14.0}	1	100		10F			{}	{}	10F	GREEN	10F	1
ERR1437929	{'11A': 100.0, '11D': 96.9, '11F': 40.0, '11C': 36.0, '11B': 34.5}	1	100		11A/11D			{}	{}	11A/11D	GREEN	11A	1
ERR1437930	{'11B': 100.0, '11C': 89.1, '11A': 31.4, '11D': 31.1, '11F': 25.7}	1	100		11B/11C			{}	{}	11B/11C	GREEN	11B	1
ERR1437931	{'11C': 100.0, '11B': 91.1, '11A': 33.7, '11D': 33.4, '23B1': 20.4}	1	100		11B/11C			{}	{}	11B/11C	GREEN	11C	1
ERR1437932	{'11D': 100.0, '11A': 96.7, '11F': 42.0, '11C': 35.7, '11B': 34.2}	1	100		11A/11D			{}	{}	11A/11D	GREEN	11D	1
ERR1437933	{'11F': 100.0, '11D': 42.0, '11A': 40.0, '11B': 28.3, '35B': 26.3}	1	100		11F			{}	{}	11F	GREEN	11F	1
ERR1437934	{'12A': 99.8, '46': 96.7, '12B': 87.1, '12F': 84.9, '44': 83.4}	1	99.8	12F_12A_12B_44_46	12F_12A_12B_44_46		[[4]]	{'wciI': [1, 100.0]}	{'wciI': 1}	12A/12B/44/46	GREEN	12A	1
ERR1437935	{'12B': 100.0, '12F': 93.3, '44': 89.7, '12A': 89.5, '46': 86.4}	1	100	12F_12A_12B_44_46	12F_12A_12B_44_46		[[4]]	{'wciI': [1, 99.3]}	{'wciI': 1}	12A/12B/44/46	GREEN	12B	1
ERR1437936	{'12F': 100.0, '44': 94.8, '12B': 90.5, '12A': 85.1, '46': 82.0}	1	100	12F_12A_12B_44_46	12F_12A_12B_44_46		[[5]]	{'wciI': [2, 100.0]}	{'wciI': 2}	12F	GREEN	12F	1
ERR1437937	{'13': 100.0, '20': 28.9, '09L': 28.8, '09N': 28.4, '36': 28.2}	1	100		13			{}	{}	13	GREEN	13	1
ERR1437938	{'14': 100.0, '09L': 27.4, '36': 26.1, '09N': 24.8, '15B': 24.3}	1	100		14			{}	{}	14	GREEN	14	1
ERR1437939	{'15A': 100.0, '15F': 74.3, '15C': 62.0, '15B': 61.9, '23F': 31.7}	1	100	15F_15A	15F_15A		[[11], [13], [15], [17]]	{'glf': 0, 'rmlB': 0, 'rmlD': 0, 'wcjE': 0}	{'glf': 'not_detected', 'rmlB': 'not_detected', 'rmlD': 'not_detected', 'wcjE': 'not_detected'}	15A	GREEN	15A	1
ERR1437940	{'15B': 100.0, '15C': 99.2, '15A': 62.4, '15F': 48.1, '23A': 32.9}	1	100		15B/15C			{}	{}	15B/15C	GREEN	15B	1
ERR1437941	{'15B': 99.8, '15C': 99.7, '15A': 62.7, '15F': 48.3, '23A': 32.9}	1	99.8		15B/15C			{}	{}	15B/15C	GREEN	15C	1
ERR1437942	{'16A': 100.0, '19F-II': 43.0, '19F': 42.2, '19F-I': 41.6, '19F-III': 41.6}	1	100		16A			{}	{}	16A	GREEN	16A	1
ERR1437943	{'16F': 100.0, '28F': 42.1, '19F-IV': 40.7, '18F': 40.4, '18A': 40.2}	1	100		16F			{}	{}	16F	GREEN	16F	1
ERR1437944	{'17A': 100.0, '41F': 46.6, '22F': 39.3, '06D': 38.9, '06B-I': 38.9}	1	100		17A			{}	{}	17A	GREEN	17A	1
ERR1437945	{'17F': 99.8, '06B': 44.5, '06B-I': 44.0, '06A-III': 43.9, '06D': 43.7}	1	99.8		17F			{}	{}	17F	GREEN	17F	1
ERR1437946	{'18A': 99.2, '18B': 54.0, '18C': 54.0, '18F': 53.7, '19F-IV': 37.3}	1	99.2		18A			{}	{}	18A	GREEN	18A	1
ERR1437947	{'18B': 100.0, '18C': 99.8, '18F': 75.7, '18A': 62.4, '16F': 39.3}	1	100		18C/18B			{}	{}	18C/18B	GREEN	18B	1
ERR1437948	{'18C': 100.0, '18B': 99.7, '18F': 75.7, '18A': 62.4, '16F': 39.2}	1	100		18C/18B			{}	{}	18C/18B	GREEN	18C	1
ERR1437949	{'18F': 100.0, '18B': 71.5, '18C': 71.5, '18A': 59.5, '16F': 41.5}	1	100		18F			{}	{}	18F	GREEN	18F	1
ERR1437950	{'19A': 88.3, '19A-III': 88.1, '19A-I': 82.2, '19A-II': 80.3, '19AF': 53.7}	1	88.3	19A_19AF	19A_19AF		[[6]]	{'wzy': [1, 97.62]}	{'wzy': 1}	19A	AMBER	19A	1
ERR1437951	{'19B': 100.0, '19C': 70.3, '19F-IV': 54.2, '19F-II': 54.0, '19F-I': 53.5}	1	100		19B			{}	{}	19B	GREEN	19B	1
ERR1437952	{'19C': 100.0, '19B': 82.4, '19F-IV': 51.0, '19F-II': 50.5, '19F': 49.6}	1	100		19C			{}	{}	19C	GREEN	19C	1
ERR1437953	{'19F': 100.0, '19F-III': 97.5, '19F-I': 96.8, '19F-II': 95.3, '19F-IV': 90.4}	1	100		19F			{}	{}	19F	GREEN	19F	1
ERR1437954	{'02': 100.0, '06A-IV': 41.7, '06A-II': 41.0, '06A-VI': 40.9, '06B-II': 40.8}	1	100		2			{}	{}	2	GREEN	2	1
ERR1437955	{'20': 99.5, '13': 26.1, '09L': 25.1, '36': 25.0, '47F': 24.4}	1	99.5		20			{}	{}	20	GREEN	20	1
ERR1437956	{'21': 100.0, '22F': 36.0, '06A-IV': 32.7, '06A-II': 32.1, '06A-VI': 32.0}	1	100		21			{}	{}	21	GREEN	21	1
ERR1437957	{'22A': 100.0, '22F': 81.3, '06A-IV': 44.1, '06A': 42.4, '06A-II': 42.4}	1	100		22A			{}	{}	22A	GREEN	22A	1
ERR1437958	{'22F': 99.8, '22A': 73.1, '06A-IV': 44.1, '06A-II': 42.9, '06A-VI': 42.8}	1	99.8		22F			{}	{}	22F	GREEN	22F	1
ERR1437959	{'23A': 99.7, '23F': 67.3, '23B': 43.6, '19F-II': 37.9, '15B': 37.2}	1	99.7		23A			{}	{}	23A	GREEN	23A	1
ERR1437960	{'23B': 100.0, '23B1': 64.6, '23F': 45.8, '23A': 40.0, '06A-IV': 36.9}	1	100		23B			{}	{}	23B	GREEN	23B	1
ERR1437961	{'23F': 99.7, '23A': 64.9, '23B': 48.9, '28A': 47.6, '06A-IV': 47.1}	1	99.7		23F			{}	{}	23F	GREEN	23F	1
ERR1437962	{'24A': 99.7, '24F2': 62.7, '24F': 60.2, '24B': 57.6, '48': 46.7}	1	99.7		24A			{}	{}	24A	GREEN	24A	1
ERR1437963	{'24B': 100.0, '24F': 90.3, '24F2': 88.6, '24A': 61.5, '07C': 54.6}	1	100		24F/24B			{}	{}	24F/24B	GREEN	24B	1
ERR1437964	{'24F2': 99.7, '24B': 88.5, '24F': 87.0, '24A': 71.3, '07B': 55.2}	1	99.7		24F/24B			{}	{}	24F/24B	GREEN	24F	1
ERR1437965	{'25F': 21.0, '25A': 20.6, '38': 12.0, '36': 10.9, '22F': 7.2}	1	21		Below 70% hit - Poor Sequence quality, variant or non-typeable organism.			{}	{}	Below 70% hit - Poor Sequence quality, variant or non-typeable organism.	RED	25A	0
ERR1437966	{'25F': 95.8, '25A': 95.0, '38': 76.5, '36': 9.0, '22F': 6.4}	1	95.8	25F_25A_38	25F_25A_38		[[8], [18]]	{'wcyD': ['a', 100.0], 'wcyV': 0.12}	{'wcyD': 'a', 'wcyV': 'not_detected'}	25F/25A	GREEN	25F	1
ERR1437967	{'27': 100.0, '06B-I': 41.9, '06A-III': 41.6, '06C': 41.0, '06C-I': 41.0}	1	100		27			{}	{}	27	GREEN	27	1
ERR1437968	{'28A': 100.0, '28F': 92.0, '23F': 50.0, '16F': 43.2, '06B-I': 39.1}	1	100		28F/28A			{}	{}	28F/28A	GREEN	28A	1
ERR1437969	{'28F': 99.7, '28A': 91.9, '23F': 47.4, '16F': 45.6, '06A-II': 40.9}	1	99.7		28F/28A			{}	{}	28F/28A	GREEN	28F	1
ERR1437970	{'29': 100.0, '39': 20.8, '35F': 19.3, '22F': 15.8, '35B': 15.3}	1	100		29			{}	{}	29	GREEN	29	1
ERR1437971	{'03': 100.0, '01': 17.2, '09N': 15.6, '20': 15.1, '09L': 14.8}	1	100		3			{}	{}	3	GREEN	3	1
ERR1437972	{'31': 100.0, '41A': 57.2, '41F': 48.9, '06A-II': 36.5, '06A-VI': 36.5}	1	100		31			{}	{}	31	GREEN	31	1
ERR1437973	{'32A': 100.0, '32F': 99.9, '06A-IV': 39.4, '06A-II': 39.2, '06A-VI': 39.1}	1	100		32F/32A			{}	{}	32F/32A	GREEN	32A	1
ERR1437974	{'32F': 100.0, '32A': 99.9, '06A-IV': 38.9, '06A-II': 38.7, '06A-VI': 38.6}	1	100		32F/32A			{}	{}	32F/32A	GREEN	32F	1
ERR1437975	{'33F': 100.0, '33A': 99.8, '33F2': 70.9, '35C': 43.0, '42': 42.0}	1	100		33F/33A			{}	{}	33F/33A	GREEN	33A	1
ERR1437976	{'33B': 100.0, '33D': 82.8, '35B': 36.3, '33F2': 31.0, '22F': 27.8}	1	100		33B			{}	{}	33B	GREEN	33B	1
ERR1437977	{'33C': 100.0, '34': 30.2, '35B': 26.6, '33F2': 24.2, '33F': 23.1}	1	100		33C			{}	{}	33C	GREEN	33C	1
ERR1437978	{'33D': 100.0, '33B': 81.5, '06A-I': 34.5, '35B': 34.4, '06B': 32.8}	1	100		33D			{}	{}	33D	GREEN	33D	1
ERR1437979	{'33F': 100.0, '33A': 99.6, '33F2': 70.9, '35C': 43.0, '42': 42.0}	1	100		33F/33A			{}	{}	33F/33A	GREEN	33F	1
ERR1437980	{'34': 100.0, '33F2': 35.2, '35B': 33.2, '33F': 29.9, '33C': 28.7}	1	100		34			{}	{}	34	GREEN	34	1
ERR1437981	{'35A': 100.0, '35C': 85.3, '42': 84.7, '33A': 42.9, '33F': 42.6}	1	100		35A/35C/42			{}	{}	35A/35C/42	GREEN	35A	1
ERR1437982	{'35B': 99.6, '33F': 33.7, '35C': 33.5, '34': 33.3, '35A': 33.1}	1	99.6		35B/35D			{}	{}	35B/35D	GREEN	35B	1
ERR1437983	{'35C': 100.0, '42': 99.0, '35A': 86.0, '33A': 45.5, '33F': 45.2}	1	100		35A/35C/42			{}	{}	35A/35C/42	GREEN	35C	1
ERR1437984	{'35F': 100.0, '47F': 74.8, '34': 26.7, '35B': 25.9, '29': 22.5}	1	100		35F			{}	{}	35F	GREEN	35F	1
ERR1437985	{'36': 100.0, '09L': 26.8, '14': 26.3, '09N': 25.7, '19F-II': 24.4}	1	100		36			{}	{}	36	GREEN	36	1
ERR1437986	{'37': 97.6, '33F': 77.0, '33A': 75.7, '33F2': 70.7, '35B': 30.3}	1	97.6		37			{}	{}	37	GREEN	37	1
ERR1437987	{'38': 99.2, '25F': 83.6, '25A': 82.6, '36': 10.9, '20': 7.0}	1	99.2	25F_25A_38	25F_25A_38		[[9], [19]]	{'wcyD': ['b', 100.0], 'wcyV': 100.0}	{'wcyD': 'b', 'wcyV': 'detected'}	38	GREEN	38	1
ERR1437988	{'39': 99.9, '29': 27.5, '34': 22.3, '43': 19.4, '33C': 18.5}	1	99.9		39			{}	{}	39	GREEN	39	1
ERR1437989	{'04': 100.0, '45': 32.9, '12F': 23.5, '44': 23.3, '12A': 22.4}	1	100		4			{}	{}	4	GREEN	4	1
ERR1437990	{'40': 99.0, '07B': 93.0, '07C': 74.5, '24F2': 47.4, '24F': 47.0}	1	99		7B/40			{}	{}	7B/40	GREEN	40	1
ERR1437991	{'41A': 99.9, '41F': 67.4, '31': 56.5, '06A-II': 46.0, '06A-VI': 45.9}	1	99.9		41A			{}	{}	41A	GREEN	41A	1
ERR1437992	{'41F': 99.7, '41A': 69.8, '31': 50.1, '22F': 44.3, '06B': 42.6}	1	99.7		41F			{}	{}	41F	GREEN	41F	1
ERR1437993	{'42': 100.0, '35C': 98.8, '35A': 85.2, '33A': 44.6, '33F': 44.1}	1	100		35A/35C/42			{}	{}	35A/35C/42	GREEN	42	1
ERR1437994	{'43': 100.0, '39': 23.0, '29': 20.7, '36': 14.4, '20': 12.2}	1	100		43			{}	{}	43	GREEN	43	1
ERR1437995	{'12B': 95.1, '44': 91.6, '12F': 90.5, '12A': 88.9, '46': 87.5}	1	95.1	12F_12A_12B_44_46	12F_12A_12B_44_46		[[4]]	{'wciI': [1, 99.3]}	{'wciI': 1}	12A/12B/44/46	GREEN	44	1
ERR1437996	{'45': 98.8, '04': 38.8, '06B-I': 32.9, '06A-II': 32.2, '06A-IV': 32.2}	1	98.8		45			{}	{}	45	GREEN	45	1
ERR1437997	{'46': 99.3, '12A': 96.3, '12B': 84.0, '44': 82.1, '12F': 81.8}	1	99.3	12F_12A_12B_44_46	12F_12A_12B_44_46		[[4]]	{'wciI': [1, 100.0]}	{'wciI': 1}	12A/12B/44/46	GREEN	46	1
ERR1437998	{'47A': 100.0, '31': 24.1, '22F': 22.8, '47F': 21.6, '06A-IV': 20.8}	1	100		47A			{}	{}	47A	GREEN	47A	1
ERR1437999	{'47F': 100.0, '35F': 81.7, '20': 24.6, '34': 22.8, '09L': 21.8}	1	100		47F			{}	{}	47F	GREEN	47F	1
ERR1438000	{'48': 100.0, '24A': 47.0, '24B': 39.6, '24F': 39.1, '24F2': 37.6}	1	100		48			{}	{}	48	GREEN	48	1
ERR1438001	{'05': 100.0, '45': 21.6, '04': 20.2, '36': 17.1, '20': 16.0}	1	100		5			{}	{}	5	GREEN	5	1
ERR1438002	{'06A': 97.6, '06B': 90.9, '06A-I': 90.1, '06A-IV': 90.0, '06B-II': 89.6}	1	97.6	6A_6B_6C_6D	6A_6B_6C_6D		[[1]]	{'wciN': ['a', 100.0]}	{'wciN': 'a'}	6A/6B	GREEN	6A	1
ERR1438003	{'06B': 100.0, '06A-I': 95.9, '06A': 90.3, '06B-II': 86.9, '06B-I': 86.1}	1	100	6A_6B_6C_6D	6A_6B_6C_6D		[[1]]	{'wciN': ['a', 100.0]}	{'wciN': 'a'}	6A/6B	GREEN	6B	1
ERR1438004	{'06C-I': 87.0, '06C': 86.9, '06D': 86.7, '06B-I': 72.2, '06A-III': 71.8}	1	87	6A_6B_6C_6D	6A_6B_6C_6D		[[2]]	{'wciN': ['b', 91.3]}	{'wciN': 'b'}	6C/6D	AMBER	6C	1
ERR1438005	{'07A': 100.0, '07F': 99.1, '19F-II': 36.2, '19F-IV': 35.6, '19F': 34.8}	1	100		7F/7A			{}	{}	7F/7A	GREEN	7A	1
ERR1438006	{'07B': 100.0, '40': 92.5, '07C': 76.8, '24F2': 48.1, '24F': 47.7}	1	100		7B/40			{}	{}	7B/40	GREEN	7B	1
ERR1438007	{'07C': 99.7, '07B': 73.0, '40': 70.8, '24B': 48.8, '24F': 48.6}	1	99.7		7C			{}	{}	7C	GREEN	7C	1
ERR1438008	{'07A': 99.7, '07F': 99.5, '19F-II': 36.4, '19F-IV': 35.8, '19F': 34.9}	1	99.7		7F/7A			{}	{}	7F/7A	GREEN	7F	1
ERR1438009	{'08': 100.0, '06A-II': 25.2, '06A-VI': 25.1, '06B-II': 24.5, '02': 24.4}	1	100		8			{}	{}	8	GREEN	8	1
ERR1438010	{'09A': 100.0, '09V': 99.6, '09N': 38.6, '09L': 36.4, '35B': 26.4}	1	100		9A/9V			{}	{}	9A/9V	GREEN	9A	1
ERR1438011	{'09L': 72.3, '09N': 63.2, '36': 30.0, '14': 26.1, '13': 24.8}	1	72.3		9N/9L			{}	{}	9N/9L	AMBER	9L	1
ERR1438012	{'09N': 99.4, '09L': 88.4, '09A': 32.7, '09V': 32.7, '36': 32.1}	1	99.4		9N/9L			{}	{}	9N/9L	GREEN	9N	1
ERR1438013	{'09V': 100.0, '09A': 99.7, '09N': 36.9, '09L': 35.5, '11F': 26.2}	1	100		9A/9V			{}	{}	9A/9V	GREEN	9V	1
