# Supplementary material for: PneumoKITy: A fast, flexible, specific, and sensitive tool for Streptococcus pneumoniae serotype screening and mixed serotype detection from genome sequence data
Source: Microb Genom. 2022 Dec 14;8(12):mgen000904. doi: 10.1099/mgen.0.000904 (PMC9837567; doi:10.1099/mgen.0.000904)
Supplement: Supplementary material 6 [file mgen-8-904-s006.xlsx]

## Sheet: incubation of mixed cultures
Mixed culture samples from Knight et al
Green = all serotypes in the sample detected
Red = serotype was missed
Orange = serotype that was not meant to be present was called
Note: As PneumoKITy will type 18B or 18C and 9V or 9A to group level, calls of 18B and 9A made by SeroCall were considered ‘correct’ for fair comparison to PneumoKITy.
Run no.	Sample	PneumoKITy v1.0	SeroCall v1.0
SRR9998157	Serotype 3/6B/7F/9V/14, 2 hr growth, replicate 2	14' '3' '6A_6B_6C_6D' '7F/7A' '9A/9V'	07F 14 09A 06B 03 04
SRR9998158	Serotype 4/18C/19F/23F, 8 hr growth, replicate 2	18C/18B' '19F' '23F' '4'	19F 23F 04 18C
SRR9998162	Serotype 19F/23F, 8 hr growth, replicate 2	19F' '23F'	23F 19F
SRR9998166	Serotype 1/3/4/6B/7F/9V/14/18C/19F/23F, 8 hr growth, replicate 2	1' '14' '18C/18B' '19F' '23F' '4' '6A_6B_6C_6D' '7F/7A' '9A/9V'	14 01 23F 19F 04 07F 09V 18B 06B 03
SRR9998167	Serotype 1/4/19F, 2 hr growth, replicate 2	1' '19F' '4'	19F 04 01
SRR9998168	Serotype 19F/23F, 2 hr growth, replicate 2	19F', '23F'	19F 23F
SRR9998170	Serotype 1/4/18C/19F, 8 hr growth, replicate 2	4', '18C/18B', '1', '19F'	01 19F 04 18C
SRR9998171	Serotype 1/19F, 2 hr growth, replicate 2	1' '19F'	19F 01
SRR9998173	Serotype 18C/19F, 2 hr growth, replicate 2	19F', '18C/18B'	19F 18C
SRR9998174	Serotype 4/19F, 2 hr growth, replicate 2	4', '19F'	19F 04
SRR9998175	Serotype 1/4/19F, 8 hr growth, replicate 1	4', '19F', '1'	01 19F 04
SRR9998176	Serotype 19F/23F, 8 hr growth, replicate 1	23F', '19F'	23F 19F
SRR9998177	Serotype 3/6B/7F/9V/14, 8 hr growth, replicate 1	9A/9V', '7F/7A', '14', '6A/6B'	14 09V 07F 06B 03
SRR9998178	Serotype 4/18C/19F/23F, 8 hr growth, replicate 1	23F', '4', '19F', '18C/18B'	19F 23F 04 18C
SRR9998179	Serotype 4/18C/19F/23F, 4 hr growth, replicate 1	18C/18B', '23F', '19F', '4'	19F 04 23F 18C
SRR9998180	Serotype 1/4/18C/19F, 4 hr growth, replicate 1	19F', '18C/18B', '4', '1'	04 19F 01 18B
SRR9998181	Serotype 1/4/19F, 4 hr growth, replicate 1	1', '19F', '4'	04 19F 01
SRR9998182	Serotype 19F/23F, 4 hr growth, replicate 1	19F', '23F'	19F 23F
SRR9998183	Serotype 18C/19F, 4 hr growth, replicate 1	18C/18B', '19F'	19F 18C
SRR9998184	Serotype 4/19F, 4 hr growth, replicate 1	19F', '4'	19F 04
SRR9998185	Serotype 1/19F, 4 hr growth, replicate 1	1', '19F'	19F 01 04
SRR9998187	Serotype 1/3/4/6B/7F/9V/14/18C/19F/23F, 2 hr growth, replicate 2	1', '23F', '7F/7A', '4', '14', '3', '19F', '9A/9V', '18C/18B', '6A/6B'	19F 07F 14 01 04 23F 09V 18C 03 06B
SRR9998188	Serotype 3/6B/7F/9V/14, 4 hr growth, replicate 2	7F/7A', '14', '9A/9V', '3', '6A/6B'	14 07F 09V 06B 03 04
SRR9998190	Serotype 3/6B/7F/9V/14, 4 hr growth, replicate 1	9A/9V', '3', '14', '7F/7A', '6A/6B'	14 07F 09V 06B 03 04
SRR9998192	Serotype 18C/19F, 8 hr growth, replicate 2	19F', '18C/18B'	19F 18C
SRR9998193	Serotype 1/4/19F, 8 hr growth, replicate 2	1', '4', '19F'	19F 01 04
SRR9998195	Serotype 4/19F, 8 hr growth, replicate 2	4', '19F'	19F 04
SRR9998196	Serotype 1/19F, 8 hr growth, replicate 2	1', '19F'	01 19F
SRR9998198	Serotype 1/4/19F, 2 hr growth, replicate 1	4', '1', '19F'	19F 04 01
SRR9998199	Serotype 19F/23F, 2 hr growth, replicate 1	19F', '23F'	19F 23F 01 04
SRR9998200	Serotype 4/18C/19F/23F, 2 hr growth, replicate 1	19F', '4', '23F', '18C/18B'	19F 04 23F 18C
SRR9998201	Serotype 1/4/18C/19F, 2 hr growth, replicate 1	1', '18C/18B', '4', '19F'	19F 04 01 18C
SRR9998202	Serotype 1/19F, 2 hr growth, replicate 1	19F', '1'	19F 01
SRR9998204	Serotype 18C/19F, 2 hr growth, replicate 1	19F', '18C/18B'	19F 18C
SRR9998205	Serotype 4/19F, 2 hr growth, replicate 1	4', '19F'	19F 04
SRR9998206	Serotype 4/18C/19F/23F, 4 hr growth, replicate 2	19F', '23F', '18C/18B', '4'	19F 04 23F 18C
SRR9998207	Serotype 1/3/4/6B/7F/9V/14/18C/19F/23F, 2 hr growth, replicate 1	18C/18B', '1', '14', '6A/6B', '19F', '3', '7F/7A', '4', '9A/9V', '23F'	07F 19F 04 01 14 23F 09A 18C 03 06B
SRR9998209	Serotype 1/19F, 4 hr growth, replicate 2	1', '19F'	19F 01
SRR9998210	Serotype 18C/19F, 4 hr growth, replicate 2	18C/18B', '19F'	19F 18C
SRR9998211	Serotype 1/4/18C/19F, 4 hr growth, replicate 2	4', '18C/18B', '1', '19F'	04 19F 01 18C
SRR9998212	Serotype 1/4/18C/19F, 2 hr growth, replicate 2	4', '1', '19F', '18C/18B'	19F 04 01 18C
SRR9998213	Serotype 4/18C/19F/23F, 2 hr growth, replicate 2	4', '23F', '18C/18B', '19F'	19F 04 23F 18B
SRR9998214	Serotype 4/19F, 8 hr growth, replicate 1	19F', '4'	19F 04
SRR9998215	Serotype 18C/19F, 8 hr growth, replicate 1	23F', '18C/18B', '19F'	19F 18C 23F
SRR9998217	Serotype 1/19F, 8 hr growth, replicate 1	1', '19F'	01 19F
SRR9998218	Serotype 1/3/4/6B/7F/9V/14/18C/19F/23F, 6 hr growth, replicate 1	4', '6A/6B', '23F', '19F', '1', '18C/18B', '14', '9A/9V', '7F/7A'	01 14 19F 04 09V 23F 07F 18B 03
SRR9998219	Serotype 3/6B/7F/9V/14, 6 hr growth, replicate 1	6A/6B', '14', '7F/7A', '3', '9A/9V'	14 09V 07F 03 06B 04
SRR9998220	Serotype 1/4/18C/19F, 6 hr growth, replicate 1	19F', '1', '18C/18B', '4'	01 19F 04 18B
SRR9998221	Serotype 4/18C/19F/23F, 6 hr growth, replicate 1	19F', '4', '18C/18B', '23F'	19F 04 23F 18C
SRR9998222	Serotype 18C/19F, 6 hr growth, replicate 1	18C/18B', '19F'	19F 18C 18B 04 23F
SRR9998223	Serotype 1/4/19F, 6 hr growth, replicate 1	4', '1', '19F'	19F 01 04
SRR9998155	Serotype 3/6B/7F/9V/14, 2 hr growth, replicate 1	excluded due to poorly quality sequence - both methods fail to detect any serotypes

## Sheet: unexpected serotype calls
Missed serotype - Serotype 3 not detected by pneumokity
	Serotype 3 abundance (ordered by serocall abundance)
	pneumokity	serocall
SRR9998190	0.0601	0.088
SRR9998157	0.0591	0.074
SRR9998219	0.0324	0.06
SRR9998188	0.0414	0.056
SRR9998207	0.0271	0.038
SRR9998187	0.0244	0.036
SRR9998218	not detected*	0.027
SRR9998177	not detected*	0.015
SRR9998166	not detected*	0.005
hash hit percentage for serotype 3 in these samples were 82.6, 73.2 annd 69.7% for samples SRR9998218, SRR9998177 and SRR9998166, respectively (below the 90% threshold)
Missed serotype - Serotype 6B not detected by serocall
	6B abundance
	pneumokity	serocall
SRR9998218	0.1969	0
Samples where a method picked up one or more unexpected serotypes
	Abundance
	pneumokity	serocall
SRR9998157	N/A	04 - 1.0%
SRR9998185	N/A	04 - 0.4%
SRR9998188	N/A	04 - 0.6%
SRR9998190	N/A	04 - 0.7%
SRR9998199	N/A	01 - 0.3%; 04 - 0.3%
SRR9998215	23F': 8.96%	23F -10.2%
SRR9998219	N/A	04 - 0.7%
SRR9998222	N/A	18B - 0.5%; 04 - 0.4%; 23F -0.3%
Mistyping at group level by serocall
SRR9998166	Called 18B instead of 18C
SRR9998180	Called 18B instead of 18C
SRR9998207	called 9A instead of 9V
SRR9998213	Called 18B instead of 18C
SRR9998218	Called 18B instead of 18C
SRR9998220	Called 18B instead of 18C
